# Supplementary material for: MicroID2: A Novel Biotin Ligase Enables Rapid Proximity-Dependent Proteomics
Source: Mol Cell Proteomics. 2022 Jun 8;21(7):100256. doi: 10.1016/j.mcpro.2022.100256 (PMC9293651; doi:10.1016/j.mcpro.2022.100256)
Supplement: Unnormalized Spectal Counts; MicroID vs. TurboID [file mmc2.xlsx]

## Sheet: Unnormalized # of Spectral Coun
				Total Spectrum Count	Total Spectrum Count	Total Spectrum Count	Total Spectrum Count	Total Spectrum Count	Total Spectrum Count	Total Spectrum Count	Total Spectrum Count	Total Spectrum Count	Total Spectrum Count	Total Spectrum Count	Total Spectrum Count	Total Spectrum Count	Total Spectrum Count	Total Spectrum Count	Total Spectrum Count	Total Spectrum Count	Total Spectrum Count	Total Spectrum Count
				70270_B2B_CTRL	70270_Micro2_MTS #1	70270_Micro2_MTS #2	70270_Micro2_MTS #3	70270_Micro2_NLS #1	70270_Micro2_NLS #2	70270_Micro2_NLS #3	70270_Micro2_NES #1	70270_Micro2_NES #2	70270_Micro2_NES #3	70270_Turbo_MTS #1	70270_Turbo_MTS #2	70270_Turbo_MTS #3	70270_Turbo_NLS #1	70270_Turbo_NLS #2	70270_Turbo_NLS #3	70270_Turbo_NES #1	70270_Turbo_NES #2	70270_Turbo_NES #3
Identified Proteins (29792)	Accession Number	Alternate ID	Molecular Weight	2021 8:42:20 AM;File Size: 923930643 [Byte] (70270_B2B_CTRL_4uL_F015382)	2021 1:08:02 AM;File Size: 1064354988 [Byte] (70270_Micro_2X1_4uL_F015385)	2021 4:35:57 AM;File Size: 978334057 [Byte] (70270_Micro_2X2_4uL_F015384)	2021 8:03:51 AM;File Size: 942370154 [Byte] (70270_Micro_2X3_4uL_F015383)	2021 11:51:54 AM;File Size: 1484326285 [Byte] (70270_Micro_MS-1_4uL_F015386)	2021 3:19:48 PM;File Size: 1456185815 [Byte] (70270_Micro_MS-2_4uL_F015387)	2021 6:47:43 PM;File Size: 1444721668 [Byte] (70270_Micro_MS-3_4uL_F015388)	2021 12:58:33 AM;File Size: 1579051504 [Byte] (70270_Micro_NES-1_4uL_F015389)	2021 4:26:25 AM;File Size: 1532872493 [Byte] (70270_Micro_NES-2_4uL_F015391)	2021 7:54:19 AM;File Size: 1552346678 [Byte] (70270_Micro_NES-3_4uL_F015392)	2021 12:10:18 PM;File Size: 1063500943 [Byte] (70270_Turbo_2X1_4uL_F015390)	2021 3:38:14 PM;File Size: 991726036 [Byte] (70270_Turbo_2X2_4uL_F015393)	2021 7:06:10 PM;File Size: 1033690711 [Byte] (70270_Turbo_2X3_4uL_F015394)	2021 1:17:03 AM;File Size: 1527756640 [Byte] (70270_Turbo_MS-1_4uL_F015395)	2021 4:44:57 AM;File Size: 1557104351 [Byte] (70270_Turbo_MS-2_4uL_F015396)	2021 8:12:50 AM;File Size: 1538789277 [Byte] (70270_Turbo_MS-3_4uL_F015397)	2021 12:01:15 PM;File Size: 1350509805 [Byte] (70270_Turbo_NES-1_4uL_F015398)	2021 3:29:13 PM;File Size: 1454781823 [Byte] (70270_Turbo_NES-2_4uL_F015399)	2021 6:57:08 PM;File Size: 1481087210 [Byte] (70270_Turbo_NES-3_4uL_F015401)
Alpha-2-macroglobulin OS=Homo sapiens OX=9606 GN=A2M PE=1 SV=3	P01023	A2M	163 kDa	1	3	0	0	1	2	2	4	4	2	1	0	0	2	3	1	1	1	1
AP2-associated protein kinase 1 OS=Homo sapiens OX=9606 GN=AAK1 PE=1 SV=3	Q2M2I8	AAK1	104 kDa	0	0	0	0	5	4	4	29	28	36	4	1	2	8	8	7	13	14	15
Alanine--tRNA ligase, cytoplasmic OS=Homo sapiens OX=9606 GN=AARS PE=1 SV=2	P49588	AARS	107 kDa	2	1	1	0	3	3	1	9	10	14	1	0	3	1	0	0	9	11	9
Alanine--tRNA ligase, mitochondrial OS=Homo sapiens OX=9606 GN=AARS2 PE=1 SV=1	Q5JTZ9	AARS2	107 kDa	0	10	6	9	0	0	0	0	0	0	3	2	7	0	0	0	0	0	0
Beta-alanine-activating enzyme OS=Homo sapiens OX=9606 GN=AASDH PE=1 SV=3	Q4L235	AASDH	123 kDa	0	0	0	0	0	0	0	0	0	0	0	0	0	2	2	3	0	0	0
L-aminoadipate-semialdehyde dehydrogenase-phosphopantetheinyl transferase OS=Homo sapiens OX=9606 GN=AASDHPPT PE=1 SV=2	Q9NRN7	AASDHPPT	36 kDa	0	0	0	0	2	2	2	4	4	3	1	0	0	3	3	4	2	2	2
Alpha-aminoadipic semialdehyde synthase, mitochondrial OS=Homo sapiens OX=9606 GN=AASS PE=1 SV=1	Q9UDR5	AASS	102 kDa	1	2	1	1	0	0	0	0	0	0	2	0	0	0	0	0	0	0	0
Protein AATF OS=Homo sapiens OX=9606 GN=AATF PE=1 SV=1	Q9NY61	AATF	63 kDa	0	0	0	0	14	9	14	0	0	0	0	0	0	12	11	13	2	0	1
ATP-binding cassette sub-family B member 7, mitochondrial OS=Homo sapiens OX=9606 GN=ABCB7 PE=1 SV=2	O75027	ABCB7	83 kDa	0	4	4	2	0	0	0	0	0	1	2	2	3	0	0	0	0	0	0
Multidrug resistance-associated protein 1 OS=Homo sapiens OX=9606 GN=ABCC1 PE=1 SV=3	P33527	ABCC1	172 kDa	0	0	0	0	0	0	0	3	3	2	0	0	0	0	0	0	0	0	0
ATP-binding cassette sub-family D member 3 OS=Homo sapiens OX=9606 GN=ABCD3 PE=1 SV=1	P28288	ABCD3	75 kDa	0	0	0	0	3	0	1	12	11	13	0	0	0	0	1	1	3	4	3
ATP-binding cassette sub-family E member 1 OS=Homo sapiens OX=9606 GN=ABCE1 PE=1 SV=1	P61221	ABCE1	67 kDa	1	4	1	0	22	15	16	22	18	21	0	0	0	1	2	2	35	38	33
ATP-binding cassette sub-family F member 1 OS=Homo sapiens OX=9606 GN=ABCF1 PE=1 SV=2	Q8NE71	ABCF1	96 kDa	0	0	0	0	13	11	10	23	18	20	0	0	0	4	8	6	7	11	11
ATP-binding cassette sub-family F member 2 OS=Homo sapiens OX=9606 GN=ABCF2 PE=1 SV=2	Q9UG63	ABCF2	71 kDa	0	0	0	0	4	3	2	5	6	13	0	0	1	0	1	1	2	4	4
ATP-binding cassette sub-family F member 3 OS=Homo sapiens OX=9606 GN=ABCF3 PE=1 SV=2	Q9NUQ8	ABCF3	80 kDa	0	0	0	0	0	1	0	12	11	12	0	0	0	2	1	0	3	2	3
Mycophenolic acid acyl-glucuronide esterase, mitochondrial OS=Homo sapiens OX=9606 GN=ABHD10 PE=1 SV=1	Q9NUJ1	ABHD10	34 kDa	0	1	1	1	0	0	0	0	0	0	1	1	4	0	0	0	0	0	0
Lysophosphatidylserine lipase ABHD12 OS=Homo sapiens OX=9606 GN=ABHD12 PE=1 SV=2	Q8N2K0	ABHD12	45 kDa	0	0	1	0	0	0	0	0	1	2	0	0	1	0	0	0	1	2	0
Protein ABHD14B OS=Homo sapiens OX=9606 GN=ABHD14B PE=1 SV=1	Q96IU4	ABHD14B	22 kDa	0	0	0	0	0	0	0	0	2	1	0	0	0	0	0	0	0	0	0
Abl interactor 1 OS=Homo sapiens OX=9606 GN=ABI1 PE=1 SV=4	Q8IZP0	ABI1	55 kDa	0	0	0	0	0	1	1	4	5	6	0	0	0	0	0	0	2	2	2
Abl interactor 2 OS=Homo sapiens OX=9606 GN=ABI2 PE=1 SV=1	Q9NYB9	ABI2	56 kDa	0	0	0	0	1	1	0	5	6	7	0	0	0	0	0	0	2	4	3
Tyrosine-protein kinase ABL1 OS=Homo sapiens OX=9606 GN=ABL1 PE=1 SV=4	P00519	ABL1	123 kDa	0	0	0	0	0	0	0	5	3	7	0	0	0	0	1	0	1	0	1
Tyrosine-protein kinase ABL2 OS=Homo sapiens OX=9606 GN=ABL2 PE=1 SV=1	P42684	ABL2	128 kDa	0	0	0	0	0	0	0	6	5	5	0	0	0	0	0	0	1	4	2
Actin-binding LIM protein 1 OS=Homo sapiens OX=9606 GN=ABLIM1 PE=1 SV=3	O14639	ABLIM1	88 kDa	0	0	0	0	5	2	4	19	21	20	0	0	1	0	0	0	14	16	14
Actin-binding LIM protein 2 OS=Homo sapiens OX=9606 GN=ABLIM2 PE=1 SV=2	Q6H8Q1	ABLIM2	68 kDa	0	0	0	0	0	0	0	1	3	2	0	0	0	0	0	0	0	0	0
Actin-binding LIM protein 3 OS=Homo sapiens OX=9606 GN=ABLIM3 PE=1 SV=3	O94929	ABLIM3	78 kDa	0	0	0	0	0	1	1	0	2	2	0	0	0	0	0	0	1	2	2
Active breakpoint cluster region-related protein OS=Homo sapiens OX=9606 GN=ABR PE=1 SV=2	Q12979	ABR	98 kDa	0	0	0	0	1	0	0	9	9	8	1	0	0	3	2	1	3	5	4
BRCA1-A complex subunit Abraxas 1 OS=Homo sapiens OX=9606 GN=ABRAXAS1 PE=1 SV=2	Q6UWZ7	ABRAXAS1	47 kDa	0	0	0	0	1	1	1	0	0	1	0	0	0	1	1	2	1	0	1
BRISC complex subunit Abraxas 2 OS=Homo sapiens OX=9606 GN=ABRAXAS2 PE=1 SV=2	Q15018	ABRAXAS2	47 kDa	0	0	0	1	0	0	0	19	26	25	0	0	0	1	1	1	3	2	4
3-ketoacyl-CoA thiolase, mitochondrial OS=Homo sapiens OX=9606 GN=ACAA2 PE=1 SV=2	P42765	ACAA2	42 kDa	0	3	4	1	0	0	0	0	0	0	0	0	0	0	0	0	0	0	0
Acetyl-CoA carboxylase 1 OS=Homo sapiens OX=9606 GN=ACACA PE=1 SV=2	Q13085	ACACA	266 kDa	484	279	239	344	33	31	30	42	41	50	174	209	288	28	32	30	69	69	65
Acetyl-CoA carboxylase 2 OS=Homo sapiens OX=9606 GN=ACACB PE=1 SV=3	O00763	ACACB	277 kDa	118	64	48	112	0	0	0	8	0	9	0	0	85	0	0	0	0	0	0
Acyl-CoA dehydrogenase family member 10 OS=Homo sapiens OX=9606 GN=ACAD10 PE=1 SV=1	Q6JQN1	ACAD10	119 kDa	0	4	1	0	0	0	0	0	0	0	0	0	0	0	0	0	0	0	0
Isobutyryl-CoA dehydrogenase, mitochondrial OS=Homo sapiens OX=9606 GN=ACAD8 PE=1 SV=1	Q9UKU7	ACAD8	45 kDa	0	3	1	1	0	0	0	0	0	0	0	0	0	0	0	0	0	0	0
Acyl-CoA dehydrogenase family member 9, mitochondrial OS=Homo sapiens OX=9606 GN=ACAD9 PE=1 SV=1	Q9H845	ACAD9	69 kDa	2	64	54	89	0	0	0	2	2	2	12	2	10	0	0	0	0	0	0
Medium-chain specific acyl-CoA dehydrogenase, mitochondrial OS=Homo sapiens OX=9606 GN=ACADM PE=1 SV=1	P11310	ACADM	47 kDa	1	7	5	6	0	0	0	0	0	0	1	0	4	0	0	0	0	0	0
Short/branched chain specific acyl-CoA dehydrogenase, mitochondrial OS=Homo sapiens OX=9606 GN=ACADSB PE=1 SV=1	P45954	ACADSB	47 kDa	0	1	0	0	0	0	0	0	0	0	2	0	2	0	0	0	0	0	0
Very long-chain specific acyl-CoA dehydrogenase, mitochondrial OS=Homo sapiens OX=9606 GN=ACADVL PE=1 SV=1	P49748	ACADVL	70 kDa	3	13	6	9	0	0	0	0	0	0	13	3	18	0	0	0	0	0	0
Arf-GAP with coiled-coil, ANK repeat and PH domain-containing protein 2 OS=Homo sapiens OX=9606 GN=ACAP2 PE=1 SV=3	Q15057	ACAP2	88 kDa	0	0	0	0	0	0	0	6	6	5	0	0	0	0	0	0	2	0	2
Acetyl-CoA acetyltransferase, mitochondrial OS=Homo sapiens OX=9606 GN=ACAT1 PE=1 SV=1	P24752	ACAT1	45 kDa	2	8	3	3	0	0	0	1	1	1	1	0	2	0	0	0	0	1	0
Acetyl-CoA acetyltransferase, cytosolic OS=Homo sapiens OX=9606 GN=ACAT2 PE=1 SV=2	Q9BWD1	ACAT2	41 kDa	1	0	0	0	2	1	2	2	3	2	1	1	0	0	0	0	3	6	5
Golgi resident protein GCP60 OS=Homo sapiens OX=9606 GN=ACBD3 PE=1 SV=4	Q9H3P7	ACBD3	61 kDa	1	0	0	0	2	1	0	3	4	3	0	0	0	0	0	0	1	1	1
Acyl-CoA-binding domain-containing protein 5 OS=Homo sapiens OX=9606 GN=ACBD5 PE=1 SV=1	Q5T8D3	ACBD5	60 kDa	0	0	0	0	0	0	0	1	3	2	0	0	0	0	0	0	2	1	0
Acyl-CoA-binding domain-containing protein 6 OS=Homo sapiens OX=9606 GN=ACBD6 PE=1 SV=1	Q9BR61	ACBD6	31 kDa	0	0	0	0	2	2	1	2	1	2	0	0	0	0	0	0	0	1	1
Apoptotic chromatin condensation inducer in the nucleus OS=Homo sapiens OX=9606 GN=ACIN1 PE=1 SV=2	Q9UKV3	ACIN1	152 kDa	0	1	0	1	56	53	63	7	7	13	13	3	12	100	103	111	30	29	23
ATP-citrate synthase OS=Homo sapiens OX=9606 GN=ACLY PE=1 SV=3	P53396	ACLY	121 kDa	3	1	2	0	6	3	5	10	9	16	1	0	4	4	4	5	6	6	5
Cytoplasmic aconitate hydratase OS=Homo sapiens OX=9606 GN=ACO1 PE=1 SV=3	P21399	ACO1	98 kDa	0	0	0	0	2	0	0	1	1	2	0	0	0	0	0	0	4	8	9
Aconitate hydratase, mitochondrial OS=Homo sapiens OX=9606 GN=ACO2 PE=1 SV=2	Q99798	ACO2	85 kDa	4	17	8	8	0	0	0	1	0	2	1	0	0	1	1	1	0	0	1
Acyl-coenzyme A thioesterase 1 OS=Homo sapiens OX=9606 GN=ACOT1 PE=1 SV=1	Q86TX2	ACOT1	46 kDa	1	7	6	5	1	0	0	16	14	19	60	117	83	3	7	9	0	0	0
Cytosolic acyl coenzyme A thioester hydrolase OS=Homo sapiens OX=9606 GN=ACOT7 PE=1 SV=3	O00154	ACOT7	42 kDa	0	1	0	0	2	0	1	4	4	5	0	0	0	0	1	2	0	1	1
Acyl-coenzyme A thioesterase 9, mitochondrial OS=Homo sapiens OX=9606 GN=ACOT9 PE=1 SV=2	Q9Y305	ACOT9	50 kDa	0	33	26	27	0	0	0	2	2	3	18	3	14	0	0	0	0	1	0
Medium-chain acyl-CoA ligase ACSF2, mitochondrial OS=Homo sapiens OX=9606 GN=ACSF2 PE=1 SV=2	Q96CM8	ACSF2	68 kDa	0	3	0	0	0	0	0	0	0	0	2	0	2	0	0	0	0	0	0
Long-chain-fatty-acid--CoA ligase 3 OS=Homo sapiens OX=9606 GN=ACSL3 PE=1 SV=3	O95573	ACSL3	80 kDa	0	1	0	0	3	2	1	0	1	1	0	0	0	2	2	2	12	12	14
Long-chain-fatty-acid--CoA ligase 4 OS=Homo sapiens OX=9606 GN=ACSL4 PE=1 SV=2	O60488	ACSL4	79 kDa	0	0	0	0	0	0	0	2	0	2	0	0	0	0	0	0	0	0	0
Acetyl-coenzyme A synthetase, cytoplasmic OS=Homo sapiens OX=9606 GN=ACSS2 PE=1 SV=1	Q9NR19	ACSS2	79 kDa	0	0	0	0	0	0	0	3	3	2	0	0	0	0	1	0	0	0	0
Actin, cytoplasmic 1 OS=Homo sapiens OX=9606 GN=ACTB PE=1 SV=1	P60709 (+1)	ACTB	42 kDa	46	32	28	35	18	23	16	34	35	41	30	30	46	25	22	25	22	27	26
Actin, alpha cardiac muscle 1 OS=Homo sapiens OX=9606 GN=ACTC1 PE=1 SV=1	P68032 (+1)	ACTC1	42 kDa	24	17	17	21	9	12	9	20	36	26	16	14	19	13	10	12	14	17	15
Actin-like protein 6A OS=Homo sapiens OX=9606 GN=ACTL6A PE=1 SV=1	O96019	ACTL6A	47 kDa	0	0	0	0	6	4	6	3	2	3	0	0	0	1	1	1	14	14	14
Alpha-actinin-1 OS=Homo sapiens OX=9606 GN=ACTN1 PE=1 SV=2	P12814	ACTN1	103 kDa	17	8	6	5	12	7	7	46	38	67	15	6	18	11	12	13	35	39	41
Alpha-actinin-4 OS=Homo sapiens OX=9606 GN=ACTN4 PE=1 SV=2	O43707	ACTN4	105 kDa	16	10	8	5	10	5	8	39	35	46	14	6	19	10	8	9	27	33	32
Actin-related protein 10 OS=Homo sapiens OX=9606 GN=ACTR10 PE=1 SV=1	Q9NZ32	ACTR10	46 kDa	0	0	0	0	0	0	0	7	6	7	0	0	0	0	0	0	0	2	0
Actin-related protein 2 OS=Homo sapiens OX=9606 GN=ACTR2 PE=1 SV=1	P61160	ACTR2	45 kDa	0	0	0	0	1	0	1	6	4	10	0	0	0	0	1	2	4	3	3
Actin-related protein 3 OS=Homo sapiens OX=9606 GN=ACTR3 PE=1 SV=3	P61158	ACTR3	47 kDa	1	1	0	0	2	0	3	6	4	4	1	0	1	3	1	0	3	3	2
Actin-related protein 5 OS=Homo sapiens OX=9606 GN=ACTR5 PE=1 SV=2	Q9H9F9	ACTR5	68 kDa	0	0	0	0	3	2	2	0	0	1	0	0	0	1	1	0	1	2	0
Actin-related protein 8 OS=Homo sapiens OX=9606 GN=ACTR8 PE=1 SV=2	Q9H981	ACTR8	70 kDa	0	0	0	0	1	0	1	0	0	0	0	0	0	3	2	6	0	0	1
Disintegrin and metalloproteinase domain-containing protein 17 OS=Homo sapiens OX=9606 GN=ADAM17 PE=1 SV=1	P78536	ADAM17	93 kDa	0	0	0	0	0	0	0	0	2	1	0	0	0	0	0	0	0	0	0
Disintegrin and metalloproteinase domain-containing protein 9 OS=Homo sapiens OX=9606 GN=ADAM9 PE=1 SV=1	Q13443	ADAM9	91 kDa	0	0	0	0	2	1	2	3	4	4	0	0	0	2	1	1	1	2	1
Double-stranded RNA-specific adenosine deaminase OS=Homo sapiens OX=9606 GN=ADAR PE=1 SV=4	P55265	ADAR	136 kDa	0	0	0	0	39	37	39	12	10	16	2	0	2	35	41	45	9	11	9
Alpha-adducin OS=Homo sapiens OX=9606 GN=ADD1 PE=1 SV=2	P35611	ADD1	81 kDa	0	0	0	0	4	3	2	4	2	6	1	1	0	1	0	0	10	10	12
Gamma-adducin OS=Homo sapiens OX=9606 GN=ADD3 PE=1 SV=1	Q9UEY8	ADD3	79 kDa	0	0	0	0	5	2	4	14	13	13	1	0	0	1	1	3	7	7	7
Alcohol dehydrogenase class-3 OS=Homo sapiens OX=9606 GN=ADH5 PE=1 SV=4	P11766	ADH5	40 kDa	0	0	1	0	1	0	2	2	0	0	0	0	0	0	0	0	2	4	1
Activity-dependent neuroprotector homeobox protein OS=Homo sapiens OX=9606 GN=ADNP PE=1 SV=1	Q9H2P0	ADNP	124 kDa	0	0	1	0	50	42	53	3	2	9	1	0	5	80	82	82	17	18	24
Activity-dependent neuroprotector homeobox protein 2 OS=Homo sapiens OX=9606 GN=ADNP2 PE=1 SV=1	Q6IQ32	ADNP2	123 kDa	0	0	0	0	2	1	2	0	0	0	0	0	0	3	5	2	0	0	0
Adenylosuccinate lyase OS=Homo sapiens OX=9606 GN=ADSL PE=1 SV=2	P30566	ADSL	55 kDa	0	0	0	0	0	0	0	2	1	4	0	0	0	1	0	1	0	1	0
Adenylosuccinate synthetase isozyme 2 OS=Homo sapiens OX=9606 GN=ADSS PE=1 SV=3	P30520	ADSS	50 kDa	0	0	0	0	0	0	0	3	4	2	0	0	0	0	0	0	0	0	0
Actin filament-associated protein 1 OS=Homo sapiens OX=9606 GN=AFAP1 PE=1 SV=2	Q8N556	AFAP1	81 kDa	0	0	0	0	3	4	4	17	14	13	0	0	1	2	2	4	11	10	13
Afadin OS=Homo sapiens OX=9606 GN=AFDN PE=1 SV=3	P55196	AFDN	207 kDa	0	3	3	1	25	21	24	28	23	33	3	1	4	1	0	1	63	64	57
AF4/FMR2 family member 1 OS=Homo sapiens OX=9606 GN=AFF1 PE=1 SV=1	P51825	AFF1	131 kDa	0	0	0	0	5	2	2	0	0	0	0	0	0	12	12	13	0	0	0
AF4/FMR2 family member 3 OS=Homo sapiens OX=9606 GN=AFF3 PE=1 SV=3	P51826	AFF3	134 kDa	0	0	0	0	0	0	0	1	2	0	0	0	0	2	3	3	0	0	0
AF4/FMR2 family member 4 OS=Homo sapiens OX=9606 GN=AFF4 PE=1 SV=1	Q9UHB7	AFF4	127 kDa	0	0	0	0	26	18	20	0	3	2	0	0	0	33	39	41	9	10	9
AFG3-like protein 2 OS=Homo sapiens OX=9606 GN=AFG3L2 PE=1 SV=2	Q9Y4W6	AFG3L2	89 kDa	3	18	11	13	0	0	0	0	0	0	10	1	13	0	0	1	0	0	0
Aftiphilin OS=Homo sapiens OX=9606 GN=AFTPH PE=1 SV=3	Q6ULP2	AFTPH	102 kDa	0	0	0	0	0	0	0	8	10	11	0	0	0	0	0	0	5	3	5
Arf-GAP with GTPase, ANK repeat and PH domain-containing protein 1 OS=Homo sapiens OX=9606 GN=AGAP1 PE=1 SV=4	Q9UPQ3	AGAP1	94 kDa	0	0	0	0	0	0	1	5	5	5	0	0	0	0	0	1	1	1	1
Arf-GAP with GTPase, ANK repeat and PH domain-containing protein 3 OS=Homo sapiens OX=9606 GN=AGAP3 PE=1 SV=2	Q96P47	AGAP3	95 kDa	0	0	0	0	0	0	0	0	0	2	0	1	0	0	0	0	0	1	0
Arf-GAP domain and FG repeat-containing protein 1 OS=Homo sapiens OX=9606 GN=AGFG1 PE=1 SV=2	P52594	AGFG1	58 kDa	0	0	0	0	3	3	3	40	31	46	5	3	5	14	18	12	7	9	7
Arf-GAP domain and FG repeat-containing protein 2 OS=Homo sapiens OX=9606 GN=AGFG2 PE=1 SV=2	O95081	AGFG2	49 kDa	0	0	0	0	0	0	0	1	2	2	0	0	0	1	0	0	1	1	0
Angiogenic factor with G patch and FHA domains 1 OS=Homo sapiens OX=9606 GN=AGGF1 PE=1 SV=2	Q8N302	AGGF1	81 kDa	0	0	0	0	1	1	2	1	0	2	0	0	0	2	2	4	0	2	0
Glycogen debranching enzyme OS=Homo sapiens OX=9606 GN=AGL PE=1 SV=3	P35573	AGL	175 kDa	0	0	0	0	2	2	2	1	0	0	0	0	0	3	2	2	0	0	0
Protein argonaute-1 OS=Homo sapiens OX=9606 GN=AGO1 PE=1 SV=3	Q9UL18	AGO1	97 kDa	0	0	0	0	0	0	0	5	3	3	0	0	0	0	0	0	0	0	0
Protein argonaute-2 OS=Homo sapiens OX=9606 GN=AGO2 PE=1 SV=3	Q9UKV8	AGO2	97 kDa	0	0	0	0	0	0	0	7	6	3	0	0	0	0	0	1	0	0	0
Alkyldihydroxyacetonephosphate synthase, peroxisomal OS=Homo sapiens OX=9606 GN=AGPS PE=1 SV=1	O00116	AGPS	73 kDa	0	0	0	0	0	0	0	0	0	0	0	0	0	0	0	1	1	1	3
Cytosolic carboxypeptidase 1 OS=Homo sapiens OX=9606 GN=AGTPBP1 PE=1 SV=3	Q9UPW5	AGTPBP1	138 kDa	0	0	0	0	1	2	4	2	3	1	0	0	0	0	1	0	3	3	2
Type-1 angiotensin II receptor-associated protein OS=Homo sapiens OX=9606 GN=AGTRAP PE=1 SV=1	Q6RW13	AGTRAP	17 kDa	0	0	0	0	0	0	0	2	0	1	0	0	0	0	0	0	0	0	0
Protein ELYS OS=Homo sapiens OX=9606 GN=AHCTF1 PE=1 SV=3	Q8WYP5	AHCTF1	253 kDa	0	2	0	0	93	83	92	6	4	5	4	1	6	99	104	100	52	52	43
Adenosylhomocysteinase OS=Homo sapiens OX=9606 GN=AHCY PE=1 SV=4	P23526	AHCY	48 kDa	4	2	2	1	1	2	1	17	14	20	3	0	2	5	6	7	4	4	5
S-adenosylhomocysteine hydrolase-like protein 1 OS=Homo sapiens OX=9606 GN=AHCYL1 PE=1 SV=2	O43865	AHCYL1	59 kDa	0	0	0	0	2	2	0	23	26	30	0	0	0	2	5	5	3	3	3
AT-hook DNA-binding motif-containing protein 1 OS=Homo sapiens OX=9606 GN=AHDC1 PE=1 SV=1	Q5TGY3	AHDC1	168 kDa	0	0	0	0	15	9	12	0	0	0	0	0	0	20	22	20	5	7	6
Jouberin OS=Homo sapiens OX=9606 GN=AHI1 PE=1 SV=1	Q8N157	AHI1	137 kDa	0	0	0	0	0	1	1	1	0	2	0	0	0	0	0	0	1	3	2
Neuroblast differentiation-associated protein AHNAK OS=Homo sapiens OX=9606 GN=AHNAK PE=1 SV=2	Q09666	AHNAK	629 kDa	22	244	203	196	644	626	655	1452	1166	1777	361	400	518	183	193	198	1398	1583	1778
Protein AHNAK2 OS=Homo sapiens OX=9606 GN=AHNAK2 PE=1 SV=2	Q8IVF2	AHNAK2	617 kDa	0	2	0	1	11	5	10	45	33	50	4	0	8	0	0	1	86	99	108
Aryl hydrocarbon receptor OS=Homo sapiens OX=9606 GN=AHR PE=1 SV=2	P35869	AHR	96 kDa	0	0	0	0	4	4	3	9	8	9	0	0	0	7	11	8	4	5	3
Activator of 90 kDa heat shock protein ATPase homolog 1 OS=Homo sapiens OX=9606 GN=AHSA1 PE=1 SV=1	O95433	AHSA1	38 kDa	0	0	0	0	4	1	5	9	11	11	0	0	0	5	10	8	5	4	5
Alpha-2-HS-glycoprotein OS=Homo sapiens OX=9606 GN=AHSG PE=1 SV=2	P02765	AHSG	39 kDa	2	1	1	0	1	1	1	1	1	2	1	1	1	1	1	1	1	1	1
Aminoacyl tRNA synthase complex-interacting multifunctional protein 2 OS=Homo sapiens OX=9606 GN=AIMP2 PE=1 SV=2	Q13155	AIMP2	35 kDa	0	0	0	0	4	2	5	6	5	6	0	0	0	0	0	2	6	7	6
AH receptor-interacting protein OS=Homo sapiens OX=9606 GN=AIP PE=1 SV=2	O00170	AIP	38 kDa	0	0	0	0	1	0	0	1	1	2	0	0	0	0	0	0	3	4	6
LIM domain-containing protein ajuba OS=Homo sapiens OX=9606 GN=AJUBA PE=1 SV=1	Q96IF1	AJUBA	57 kDa	0	0	0	0	0	0	0	2	0	3	0	0	0	0	0	0	1	1	1
Adenylate kinase isoenzyme 1 OS=Homo sapiens OX=9606 GN=AK1 PE=1 SV=3	P00568	AK1	22 kDa	0	0	0	0	2	0	2	3	4	3	0	0	0	3	3	2	3	5	2
Adenylate kinase 2, mitochondrial OS=Homo sapiens OX=9606 GN=AK2 PE=1 SV=2	P54819	AK2	26 kDa	0	1	1	1	1	1	2	3	4	3	1	0	0	1	2	3	2	3	3
GTP:AMP phosphotransferase AK3, mitochondrial OS=Homo sapiens OX=9606 GN=AK3 PE=1 SV=4	Q9UIJ7	AK3	26 kDa	0	1	1	0	0	0	0	0	0	0	1	0	3	0	0	0	0	0	0
Adenylate kinase 4, mitochondrial OS=Homo sapiens OX=9606 GN=AK4 PE=1 SV=1	P27144	AK4	25 kDa	2	4	1	3	0	0	0	0	0	0	5	1	7	0	0	0	0	0	0
Adenylate kinase isoenzyme 5 OS=Homo sapiens OX=9606 GN=AK5 PE=1 SV=2	Q9Y6K8	AK5	63 kDa	0	0	0	0	0	0	0	6	5	5	0	0	0	0	0	0	0	0	0
A-kinase anchor protein 1, mitochondrial OS=Homo sapiens OX=9606 GN=AKAP1 PE=1 SV=1	Q92667	AKAP1	97 kDa	0	0	0	0	0	0	0	5	8	8	0	0	0	0	0	0	4	3	6
A-kinase anchor protein 10, mitochondrial OS=Homo sapiens OX=9606 GN=AKAP10 PE=1 SV=2	O43572	AKAP10	74 kDa	0	0	0	0	0	0	0	4	4	3	0	0	0	0	0	0	1	1	1
A-kinase anchor protein 11 OS=Homo sapiens OX=9606 GN=AKAP11 PE=1 SV=1	Q9UKA4	AKAP11	211 kDa	0	0	0	0	5	2	6	15	17	34	0	0	0	1	0	0	17	17	10
A-kinase anchor protein 12 OS=Homo sapiens OX=9606 GN=AKAP12 PE=1 SV=4	Q02952	AKAP12	191 kDa	0	1	0	0	43	32	33	123	115	146	7	2	7	14	15	15	34	34	46
A-kinase anchor protein 13 OS=Homo sapiens OX=9606 GN=AKAP13 PE=1 SV=2	Q12802	AKAP13	308 kDa	0	0	0	0	0	0	0	38	39	55	3	0	2	0	0	0	6	7	7
A-kinase anchor protein 17A OS=Homo sapiens OX=9606 GN=AKAP17A PE=1 SV=2	Q02040	AKAP17A	81 kDa	0	0	0	0	4	3	6	0	0	0	0	0	0	4	4	6	0	0	3
A-kinase anchor protein 2 OS=Homo sapiens OX=9606 GN=AKAP2 PE=1 SV=3	Q9Y2D5	AKAP2	95 kDa	0	0	0	1	11	6	10	44	38	45	7	2	7	6	6	7	28	28	26
A-kinase anchor protein 5 OS=Homo sapiens OX=9606 GN=AKAP5 PE=1 SV=3	P24588	AKAP5	47 kDa	0	0	0	0	0	0	0	2	3	3	0	0	0	0	0	0	0	1	0
A-kinase anchor protein 8 OS=Homo sapiens OX=9606 GN=AKAP8 PE=1 SV=1	O43823	AKAP8	76 kDa	0	0	0	0	4	2	4	0	0	0	0	0	1	1	1	1	2	2	1
A-kinase anchor protein 9 OS=Homo sapiens OX=9606 GN=AKAP9 PE=1 SV=4	Q99996	AKAP9	453 kDa	0	0	0	0	1	1	1	18	13	18	0	0	0	0	0	0	7	5	6
Aldo-keto reductase family 1 member B1 OS=Homo sapiens OX=9606 GN=AKR1B1 PE=1 SV=3	P15121	AKR1B1	36 kDa	2	1	0	0	0	0	0	0	0	0	0	0	1	1	1	0	0	0	0
Aflatoxin B1 aldehyde reductase member 2 OS=Homo sapiens OX=9606 GN=AKR7A2 PE=1 SV=3	O43488	AKR7A2	40 kDa	0	0	0	0	0	0	0	1	2	2	0	0	0	0	0	1	0	0	0
RAC-alpha serine/threonine-protein kinase OS=Homo sapiens OX=9606 GN=AKT1 PE=1 SV=2	P31749	AKT1	56 kDa	0	0	0	0	0	0	2	2	0	3	1	0	0	0	2	0	2	3	4
RAC-beta serine/threonine-protein kinase OS=Homo sapiens OX=9606 GN=AKT2 PE=1 SV=2	P31751	AKT2	56 kDa	0	0	0	0	3	3	3	4	3	5	0	0	0	1	3	3	2	4	4
RAC-gamma serine/threonine-protein kinase OS=Homo sapiens OX=9606 GN=AKT3 PE=1 SV=1	Q9Y243	AKT3	56 kDa	0	0	0	0	0	0	0	1	2	3	0	0	0	0	2	1	0	0	0
AKT-interacting protein OS=Homo sapiens OX=9606 GN=AKTIP PE=1 SV=1	Q9H8T0	AKTIP	33 kDa	0	0	0	0	1	0	0	1	2	2	0	0	0	0	0	0	1	1	1
5-aminolevulinate synthase, nonspecific, mitochondrial OS=Homo sapiens OX=9606 GN=ALAS1 PE=1 SV=2	P13196	ALAS1	71 kDa	0	6	4	3	0	0	0	1	0	1	9	8	8	0	0	0	0	0	0
Serum albumin OS=Homo sapiens OX=9606 GN=ALB PE=1 SV=2	P02768 (+1)	ALB	69 kDa	9	23	26	10	7	11	13	10	13	9	9	4	10	17	8	7	8	9	6
Delta-1-pyrroline-5-carboxylate synthase OS=Homo sapiens OX=9606 GN=ALDH18A1 PE=1 SV=2	P54886	ALDH18A1	87 kDa	6	23	16	8	2	1	0	3	3	3	13	2	6	1	1	1	1	1	3
Aldehyde dehydrogenase X, mitochondrial OS=Homo sapiens OX=9606 GN=ALDH1B1 PE=1 SV=3	P30837	ALDH1B1	57 kDa	2	3	4	4	0	0	0	0	0	0	1	1	2	0	0	0	1	1	1
Cytosolic 10-formyltetrahydrofolate dehydrogenase OS=Homo sapiens OX=9606 GN=ALDH1L1 PE=1 SV=2	O75891	ALDH1L1	99 kDa	0	0	0	0	1	0	1	0	0	0	0	0	0	0	0	0	3	4	3
Mitochondrial 10-formyltetrahydrofolate dehydrogenase OS=Homo sapiens OX=9606 GN=ALDH1L2 PE=1 SV=2	Q3SY69	ALDH1L2	102 kDa	0	33	25	25	0	0	0	1	1	0	1	0	3	0	0	0	1	2	2
Aldehyde dehydrogenase family 3 member A2 OS=Homo sapiens OX=9606 GN=ALDH3A2 PE=1 SV=1	P51648	ALDH3A2	55 kDa	0	0	0	0	0	0	0	4	1	3	0	0	0	0	0	0	1	2	2
Delta-1-pyrroline-5-carboxylate dehydrogenase, mitochondrial OS=Homo sapiens OX=9606 GN=ALDH4A1 PE=1 SV=3	P30038	ALDH4A1	62 kDa	3	4	4	6	0	0	0	0	0	0	29	23	32	0	0	0	0	0	0
Succinate-semialdehyde dehydrogenase, mitochondrial OS=Homo sapiens OX=9606 GN=ALDH5A1 PE=1 SV=2	P51649	ALDH5A1	57 kDa	0	4	1	2	0	0	0	0	0	0	1	0	0	0	0	0	0	1	0
Methylmalonate-semialdehyde dehydrogenase [acylating], mitochondrial OS=Homo sapiens OX=9606 GN=ALDH6A1 PE=1 SV=2	Q02252	ALDH6A1	58 kDa	3	0	0	2	0	0	0	0	0	0	5	1	5	0	0	0	0	0	0
Alpha-aminoadipic semialdehyde dehydrogenase OS=Homo sapiens OX=9606 GN=ALDH7A1 PE=1 SV=5	P49419	ALDH7A1	58 kDa	4	5	4	5	1	4	2	4	4	3	5	1	6	1	1	1	2	7	4
4-trimethylaminobutyraldehyde dehydrogenase OS=Homo sapiens OX=9606 GN=ALDH9A1 PE=1 SV=3	P49189	ALDH9A1	54 kDa	4	2	1	3	3	2	3	5	5	5	3	0	0	3	4	3	2	3	2
Fructose-bisphosphate aldolase A OS=Homo sapiens OX=9606 GN=ALDOA PE=1 SV=2	P04075	ALDOA	39 kDa	10	6	7	4	2	4	1	6	3	8	5	0	8	2	4	5	4	6	7
Fructose-bisphosphate aldolase C OS=Homo sapiens OX=9606 GN=ALDOC PE=1 SV=2	P09972	ALDOC	39 kDa	1	2	0	1	0	0	1	5	2	4	0	0	0	1	1	1	0	3	3
Putative bifunctional UDP-N-acetylglucosamine transferase and deubiquitinase ALG13 OS=Homo sapiens OX=9606 GN=ALG13 PE=1 SV=2	Q9NP73	ALG13	126 kDa	0	0	0	0	4	3	2	1	2	2	0	0	0	0	0	1	4	5	5
DNA oxidative demethylase ALKBH2 OS=Homo sapiens OX=9606 GN=ALKBH2 PE=1 SV=1	Q6NS38	ALKBH2	29 kDa	0	0	0	0	1	1	2	0	0	0	0	0	0	4	7	4	0	0	0
Alpha-ketoglutarate-dependent dioxygenase alkB homolog 3 OS=Homo sapiens OX=9606 GN=ALKBH3 PE=1 SV=1	Q96Q83	ALKBH3	33 kDa	0	0	0	0	1	1	0	1	2	3	0	0	0	1	1	1	0	0	0
RNA demethylase ALKBH5 OS=Homo sapiens OX=9606 GN=ALKBH5 PE=1 SV=2	Q6P6C2	ALKBH5	44 kDa	0	0	0	0	3	1	1	0	0	0	0	0	0	1	2	1	0	0	0
Alstrom syndrome protein 1 OS=Homo sapiens OX=9606 GN=ALMS1 PE=1 SV=4	Q8TCU4	ALMS1	461 kDa	0	0	0	0	2	1	2	83	81	93	3	0	1	0	0	0	51	51	64
Arachidonate 12-lipoxygenase, 12R-type OS=Homo sapiens OX=9606 GN=ALOX12B PE=1 SV=1	O75342	ALOX12B	80 kDa	4	1	2	1	0	0	1	1	1	1	1	1	1	1	1	1	0	0	0
Hydroperoxide isomerase ALOXE3 OS=Homo sapiens OX=9606 GN=ALOXE3 PE=1 SV=1	Q9BYJ1	ALOXE3	81 kDa	0	1	1	0	0	0	0	0	0	0	0	0	0	0	2	0	0	0	0
Alpha-protein kinase 2 OS=Homo sapiens OX=9606 GN=ALPK2 PE=2 SV=3	Q86TB3	ALPK2	237 kDa	0	0	0	0	0	0	0	1	2	2	0	0	0	0	0	1	1	2	2
THO complex subunit 4 OS=Homo sapiens OX=9606 GN=ALYREF PE=1 SV=3	Q86V81	ALYREF	27 kDa	2	1	1	1	17	14	17	2	2	1	2	0	0	30	33	31	5	5	4
Angiomotin-like protein 1 OS=Homo sapiens OX=9606 GN=AMOTL1 PE=1 SV=1	Q8IY63	AMOTL1	107 kDa	0	0	0	0	0	0	0	2	1	3	0	0	0	0	0	0	0	0	0
AMP deaminase 2 OS=Homo sapiens OX=9606 GN=AMPD2 PE=1 SV=2	Q01433	AMPD2	101 kDa	0	0	0	0	0	0	0	6	6	8	0	0	0	0	0	0	0	3	3
Archaemetzincin-2 OS=Homo sapiens OX=9606 GN=AMZ2 PE=1 SV=2	Q86W34	AMZ2	41 kDa	0	0	0	0	0	0	0	0	1	2	0	0	0	0	0	0	0	0	0
Anaphase-promoting complex subunit 1 OS=Homo sapiens OX=9606 GN=ANAPC1 PE=1 SV=1	Q9H1A4	ANAPC1	217 kDa	0	0	0	0	0	0	0	6	6	7	0	0	0	0	0	2	0	1	1
Anaphase-promoting complex subunit 4 OS=Homo sapiens OX=9606 GN=ANAPC4 PE=1 SV=2	Q9UJX5	ANAPC4	92 kDa	0	0	0	0	2	2	1	0	0	1	0	0	0	0	0	0	1	0	1
Anaphase-promoting complex subunit 7 OS=Homo sapiens OX=9606 GN=ANAPC7 PE=1 SV=4	Q9UJX3	ANAPC7	67 kDa	0	0	0	0	1	0	4	0	0	0	0	0	0	0	0	0	1	2	0
Protein angel homolog 2 OS=Homo sapiens OX=9606 GN=ANGEL2 PE=2 SV=1	Q5VTE6	ANGEL2	62 kDa	0	2	1	1	1	1	1	1	0	0	2	2	1	2	3	3	0	0	1
Ankyrin-1 OS=Homo sapiens OX=9606 GN=ANK1 PE=1 SV=3	P16157	ANK1	206 kDa	0	0	0	0	0	0	0	1	2	1	0	0	0	0	0	0	0	0	0
Rabankyrin-5 OS=Homo sapiens OX=9606 GN=ANKFY1 PE=1 SV=2	Q9P2R3	ANKFY1	128 kDa	0	0	0	0	0	1	2	5	4	6	1	0	1	1	0	0	2	2	0
Ankyrin repeat and KH domain-containing protein 1 OS=Homo sapiens OX=9606 GN=ANKHD1 PE=1 SV=1	Q8IWZ3	ANKHD1	269 kDa	0	1	0	1	28	23	26	50	41	50	2	0	3	5	10	11	39	41	37
Ankyrin repeat and LEM domain-containing protein 2 OS=Homo sapiens OX=9606 GN=ANKLE2 PE=1 SV=4	Q86XL3	ANKLE2	104 kDa	0	0	0	0	2	1	3	26	22	33	0	0	0	0	0	0	9	11	11
Ankyrin repeat domain-containing protein 1 OS=Homo sapiens OX=9606 GN=ANKRD1 PE=1 SV=2	Q15327	ANKRD1	36 kDa	0	0	0	0	6	6	6	0	0	0	0	0	0	7	4	5	0	1	0
Ankyrin repeat domain-containing protein 10 OS=Homo sapiens OX=9606 GN=ANKRD10 PE=1 SV=2	Q9NXR5	ANKRD10	45 kDa	0	0	0	0	0	0	0	1	1	0	0	0	0	1	2	1	0	0	0
Ankyrin repeat domain-containing protein 11 OS=Homo sapiens OX=9606 GN=ANKRD11 PE=1 SV=3	Q6UB99	ANKRD11	298 kDa	0	0	0	0	10	8	14	1	0	1	0	0	0	13	16	13	0	2	1
Ankyrin repeat domain-containing protein 12 OS=Homo sapiens OX=9606 GN=ANKRD12 PE=1 SV=3	Q6UB98	ANKRD12	236 kDa	0	0	0	0	8	4	5	0	0	0	0	0	0	23	24	28	0	2	0
Ankyrin repeat domain-containing protein 13A OS=Homo sapiens OX=9606 GN=ANKRD13A PE=1 SV=3	Q8IZ07	ANKRD13A	68 kDa	0	0	0	0	0	1	0	1	0	2	0	0	0	0	0	0	1	1	1
Ankyrin repeat domain-containing protein 13B OS=Homo sapiens OX=9606 GN=ANKRD13B PE=1 SV=4	Q86YJ7	ANKRD13B	70 kDa	0	0	0	0	0	0	0	0	0	0	0	0	0	0	0	0	0	0	2
Ankyrin repeat domain-containing protein 17 OS=Homo sapiens OX=9606 GN=ANKRD17 PE=1 SV=3	O75179	ANKRD17	274 kDa	0	2	0	0	25	23	27	43	35	41	0	0	0	5	10	10	35	40	38
Ankyrin repeat domain-containing protein 26 OS=Homo sapiens OX=9606 GN=ANKRD26 PE=1 SV=4	Q9UPS8	ANKRD26	196 kDa	0	0	0	0	1	0	2	8	6	9	0	0	0	0	0	0	4	5	6
Ankyrin repeat domain-containing protein 27 OS=Homo sapiens OX=9606 GN=ANKRD27 PE=1 SV=2	Q96NW4	ANKRD27	117 kDa	0	0	0	0	0	0	0	2	1	2	0	0	0	0	0	0	0	1	1
Serine/threonine-protein phosphatase 6 regulatory ankyrin repeat subunit A OS=Homo sapiens OX=9606 GN=ANKRD28 PE=1 SV=5	O15084	ANKRD28	113 kDa	0	0	0	0	0	0	0	10	9	12	2	0	1	0	0	1	4	3	4
Ankyrin repeat domain-containing protein 40 OS=Homo sapiens OX=9606 GN=ANKRD40 PE=1 SV=2	Q6AI12	ANKRD40	41 kDa	0	0	0	0	1	0	0	1	1	2	0	0	0	0	0	0	0	0	2
Ankyrin repeat domain-containing protein 50 OS=Homo sapiens OX=9606 GN=ANKRD50 PE=1 SV=4	Q9ULJ7	ANKRD50	156 kDa	0	0	0	0	2	1	2	5	7	1	0	0	0	0	0	0	6	7	10
Serine/threonine-protein phosphatase 6 regulatory ankyrin repeat subunit C OS=Homo sapiens OX=9606 GN=ANKRD52 PE=1 SV=3	Q8NB46	ANKRD52	115 kDa	0	0	0	0	0	0	0	4	1	6	0	0	0	0	0	0	0	0	0
Ankyrin repeat domain-containing protein 62 OS=Homo sapiens OX=9606 GN=ANKRD62 PE=2 SV=4	A6NC57	ANKRD62	106 kDa	0	0	0	0	0	1	2	0	0	0	0	0	0	0	0	1	0	0	1
Ankyrin repeat and SAM domain-containing protein 1A OS=Homo sapiens OX=9606 GN=ANKS1A PE=1 SV=4	Q92625	ANKS1A	123 kDa	0	0	0	0	0	1	0	3	4	4	0	0	0	0	0	0	1	1	1
Ankyrin repeat and zinc finger domain-containing protein 1 OS=Homo sapiens OX=9606 GN=ANKZF1 PE=1 SV=1	Q9H8Y5	ANKZF1	81 kDa	0	0	0	0	1	0	1	0	0	0	0	0	0	0	0	0	0	3	3
Anillin OS=Homo sapiens OX=9606 GN=ANLN PE=1 SV=2	Q9NQW6	ANLN	124 kDa	3	11	6	10	79	71	80	25	26	33	7	2	14	79	84	82	67	71	69
Anoctamin-10 OS=Homo sapiens OX=9606 GN=ANO10 PE=1 SV=2	Q9NW15	ANO10	76 kDa	0	0	0	0	0	0	0	1	0	2	0	0	0	0	0	0	0	0	0
Anoctamin-6 OS=Homo sapiens OX=9606 GN=ANO6 PE=1 SV=2	Q4KMQ2	ANO6	106 kDa	0	0	0	0	0	0	1	4	3	3	0	0	0	1	1	0	0	0	0
Acidic leucine-rich nuclear phosphoprotein 32 family member A OS=Homo sapiens OX=9606 GN=ANP32A PE=1 SV=1	P39687	ANP32A	29 kDa	0	0	0	0	13	14	11	1	0	1	0	0	0	2	2	1	2	1	0
Acidic leucine-rich nuclear phosphoprotein 32 family member B OS=Homo sapiens OX=9606 GN=ANP32B PE=1 SV=1	Q92688	ANP32B	29 kDa	2	0	0	0	13	18	17	0	0	0	0	0	0	2	2	4	0	2	2
Acidic leucine-rich nuclear phosphoprotein 32 family member E OS=Homo sapiens OX=9606 GN=ANP32E PE=1 SV=1	Q9BTT0	ANP32E	31 kDa	0	0	0	0	8	6	7	0	0	0	0	0	0	8	10	9	1	2	1
Annexin A1 OS=Homo sapiens OX=9606 GN=ANXA1 PE=1 SV=2	P04083	ANXA1	39 kDa	8	7	4	6	38	31	33	38	38	39	20	18	20	30	35	31	42	49	52
Annexin A11 OS=Homo sapiens OX=9606 GN=ANXA11 PE=1 SV=1	P50995	ANXA11	54 kDa	0	0	0	0	1	1	2	0	0	0	0	0	0	0	0	0	2	3	2
Annexin A13 OS=Homo sapiens OX=9606 GN=ANXA13 PE=1 SV=3	P27216	ANXA13	35 kDa	0	0	0	0	1	0	0	1	1	1	0	0	0	0	0	0	3	5	2
Annexin A2 OS=Homo sapiens OX=9606 GN=ANXA2 PE=1 SV=2	P07355	ANXA2	39 kDa	49	30	24	38	83	111	82	89	94	105	32	57	75	27	24	29	147	195	189
Annexin A4 OS=Homo sapiens OX=9606 GN=ANXA4 PE=1 SV=4	P09525	ANXA4	36 kDa	0	0	0	0	0	0	0	1	1	0	0	0	0	0	0	0	1	2	2
Annexin A5 OS=Homo sapiens OX=9606 GN=ANXA5 PE=1 SV=2	P08758 (+1)	ANXA5	36 kDa	10	4	3	3	20	16	14	4	3	5	5	1	4	3	2	2	18	19	24
Annexin A6 OS=Homo sapiens OX=9606 GN=ANXA6 PE=1 SV=3	P08133	ANXA6	76 kDa	5	2	3	1	4	2	4	11	10	12	0	0	1	2	3	5	13	13	11
Annexin A7 OS=Homo sapiens OX=9606 GN=ANXA7 PE=1 SV=3	P20073	ANXA7	53 kDa	0	0	0	0	1	1	1	1	1	2	0	0	0	0	0	0	3	3	1
AP-1 complex subunit beta-1 OS=Homo sapiens OX=9606 GN=AP1B1 PE=1 SV=2	Q10567	AP1B1	105 kDa	1	0	0	0	3	2	2	4	4	0	0	0	0	0	0	0	14	11	9
AP-1 complex subunit mu-1 OS=Homo sapiens OX=9606 GN=AP1M1 PE=1 SV=3	Q9BXS5	AP1M1	49 kDa	1	0	0	0	0	1	1	3	2	4	0	0	1	0	0	0	0	0	0
AP-2 complex subunit alpha-1 OS=Homo sapiens OX=9606 GN=AP2A1 PE=1 SV=3	O95782	AP2A1	108 kDa	0	5	3	0	13	12	9	0	0	3	0	0	0	0	0	0	35	28	29
AP-2 complex subunit alpha-2 OS=Homo sapiens OX=9606 GN=AP2A2 PE=1 SV=2	O94973	AP2A2	104 kDa	0	7	2	3	25	19	19	3	2	3	0	0	0	0	0	0	42	56	54
AP-2 complex subunit beta OS=Homo sapiens OX=9606 GN=AP2B1 PE=1 SV=1	P63010	AP2B1	105 kDa	0	0	0	0	4	3	5	8	8	9	1	0	0	1	1	1	11	11	10
AP-2 complex subunit mu OS=Homo sapiens OX=9606 GN=AP2M1 PE=1 SV=2	Q96CW1	AP2M1	50 kDa	0	2	1	0	2	2	2	3	4	8	1	0	0	3	4	3	4	2	4
AP-3 complex subunit beta-1 OS=Homo sapiens OX=9606 GN=AP3B1 PE=1 SV=3	O00203	AP3B1	121 kDa	0	0	0	0	4	7	6	27	33	27	5	2	7	15	16	17	5	6	4
AP-3 complex subunit delta-1 OS=Homo sapiens OX=9606 GN=AP3D1 PE=1 SV=1	O14617	AP3D1	130 kDa	0	0	0	0	4	2	7	33	30	36	7	1	4	7	7	10	4	2	6
AP-3 complex subunit mu-1 OS=Homo sapiens OX=9606 GN=AP3M1 PE=1 SV=1	Q9Y2T2	AP3M1	47 kDa	0	0	0	0	1	1	3	1	1	3	0	0	0	2	2	1	1	2	2
AP-3 complex subunit sigma-1 OS=Homo sapiens OX=9606 GN=AP3S1 PE=1 SV=1	Q92572	AP3S1	22 kDa	0	0	0	0	4	3	2	3	3	6	0	1	1	1	1	1	4	4	4
AP-3 complex subunit sigma-2 OS=Homo sapiens OX=9606 GN=AP3S2 PE=2 SV=1	P59780	AP3S2	22 kDa	0	0	0	0	0	0	0	2	1	2	0	0	0	0	0	0	0	0	0
AP-4 complex subunit epsilon-1 OS=Homo sapiens OX=9606 GN=AP4E1 PE=1 SV=2	Q9UPM8	AP4E1	127 kDa	0	0	0	0	0	0	0	13	13	11	3	0	3	0	0	0	2	2	2
Amyloid-beta A4 precursor protein-binding family B member 1 OS=Homo sapiens OX=9606 GN=APBB1 PE=1 SV=2	O00213	APBB1	77 kDa	0	0	0	0	10	6	8	23	19	23	0	0	0	4	7	8	16	21	23
Amyloid beta A4 precursor protein-binding family B member 1-interacting protein OS=Homo sapiens OX=9606 GN=APBB1IP PE=1 SV=1	Q7Z5R6	APBB1IP	73 kDa	0	0	0	0	0	0	0	0	0	0	0	0	0	0	0	0	2	1	3
Amyloid-beta A4 precursor protein-binding family B member 2 OS=Homo sapiens OX=9606 GN=APBB2 PE=1 SV=3	Q92870	APBB2	83 kDa	0	0	0	0	1	0	1	2	4	2	0	0	0	0	0	0	5	8	4
Adenomatous polyposis coli protein OS=Homo sapiens OX=9606 GN=APC PE=1 SV=2	P25054	APC	312 kDa	0	0	0	0	2	3	4	13	11	14	0	0	0	0	1	1	7	13	13
Acylamino-acid-releasing enzyme OS=Homo sapiens OX=9606 GN=APEH PE=1 SV=4	P13798	APEH	81 kDa	0	0	0	0	2	0	0	3	2	4	0	0	0	1	0	1	3	2	4
DNA-(apurinic or apyrimidinic site) lyase OS=Homo sapiens OX=9606 GN=APEX1 PE=1 SV=2	P27695	APEX1	36 kDa	0	1	0	0	5	4	4	1	0	1	1	0	0	3	7	4	1	0	0
DNA-(apurinic or apyrimidinic site) lyase 2 OS=Homo sapiens OX=9606 GN=APEX2 PE=1 SV=1	Q9UBZ4	APEX2	57 kDa	0	0	0	0	4	8	6	1	1	1	0	0	0	4	10	8	2	3	1
Apoptosis inhibitor 5 OS=Homo sapiens OX=9606 GN=API5 PE=1 SV=3	Q9BZZ5	API5	59 kDa	1	0	0	0	9	5	9	2	1	4	1	0	2	14	14	14	2	3	3
Adipocyte plasma membrane-associated protein OS=Homo sapiens OX=9606 GN=APMAP PE=1 SV=2	Q9HDC9	APMAP	46 kDa	1	0	0	0	0	0	0	2	0	0	0	0	0	1	0	0	0	0	0
DNA dC->dU-editing enzyme APOBEC-3B OS=Homo sapiens OX=9606 GN=APOBEC3B PE=1 SV=1	Q9UH17	APOBEC3B	46 kDa	0	0	0	0	0	0	0	4	4	1	0	0	0	0	0	0	0	0	0
Apolipoprotein L2 OS=Homo sapiens OX=9606 GN=APOL2 PE=1 SV=1	Q9BQE5	APOL2	37 kDa	0	0	0	0	0	0	0	2	0	0	0	0	0	0	0	0	0	1	0
DCC-interacting protein 13-alpha OS=Homo sapiens OX=9606 GN=APPL1 PE=1 SV=1	Q9UKG1	APPL1	80 kDa	0	0	0	0	0	0	0	9	8	9	0	0	0	0	0	0	3	4	4
DCC-interacting protein 13-beta OS=Homo sapiens OX=9606 GN=APPL2 PE=1 SV=3	Q8NEU8	APPL2	74 kDa	0	0	0	0	0	0	0	8	5	8	0	0	0	0	0	0	2	2	2
Aprataxin OS=Homo sapiens OX=9606 GN=APTX PE=1 SV=2	Q7Z2E3	APTX	41 kDa	0	0	0	0	1	0	1	0	0	0	0	0	0	1	2	1	0	0	0
RNA helicase aquarius OS=Homo sapiens OX=9606 GN=AQR PE=1 SV=4	O60306	AQR	171 kDa	0	0	0	0	4	2	0	0	0	0	0	0	0	0	1	0	1	2	3
Serine/threonine-protein kinase A-Raf OS=Homo sapiens OX=9606 GN=ARAF PE=1 SV=2	P10398	ARAF	68 kDa	0	0	0	0	0	0	0	6	6	9	0	0	0	0	0	0	0	0	0
Arf-GAP with Rho-GAP domain, ANK repeat and PH domain-containing protein 1 OS=Homo sapiens OX=9606 GN=ARAP1 PE=1 SV=3	Q96P48	ARAP1	162 kDa	0	0	0	0	0	0	0	2	2	1	0	0	0	0	0	0	0	0	0
Arf-GAP with Rho-GAP domain, ANK repeat and PH domain-containing protein 3 OS=Homo sapiens OX=9606 GN=ARAP3 PE=1 SV=1	Q8WWN8	ARAP3	170 kDa	0	0	0	0	0	0	0	15	20	20	0	0	0	0	0	0	0	2	0
Coatomer subunit delta OS=Homo sapiens OX=9606 GN=ARCN1 PE=1 SV=1	P48444	ARCN1	57 kDa	0	2	0	0	4	4	5	12	13	14	3	0	2	4	5	7	6	9	4
ADP-ribosylation factor 4 OS=Homo sapiens OX=9606 GN=ARF4 PE=1 SV=3	P18085	ARF4	21 kDa	1	3	3	2	13	12	11	6	4	6	1	0	1	3	3	3	9	11	11
ADP-ribosylation factor 6 OS=Homo sapiens OX=9606 GN=ARF6 PE=1 SV=2	P62330	ARF6	20 kDa	0	0	0	0	1	2	2	2	1	2	0	0	0	0	1	1	1	1	1
ADP-ribosylation factor GTPase-activating protein 1 OS=Homo sapiens OX=9606 GN=ARFGAP1 PE=1 SV=2	Q8N6T3	ARFGAP1	45 kDa	0	0	0	0	3	1	4	16	20	22	5	0	3	5	6	7	8	9	13
ADP-ribosylation factor GTPase-activating protein 2 OS=Homo sapiens OX=9606 GN=ARFGAP2 PE=1 SV=1	Q8N6H7	ARFGAP2	57 kDa	1	0	0	0	0	1	2	3	2	4	1	0	1	0	1	0	3	3	2
ADP-ribosylation factor GTPase-activating protein 3 OS=Homo sapiens OX=9606 GN=ARFGAP3 PE=1 SV=1	Q9NP61	ARFGAP3	57 kDa	0	0	0	0	4	2	3	9	9	15	0	0	0	0	1	0	8	5	7
Brefeldin A-inhibited guanine nucleotide-exchange protein 1 OS=Homo sapiens OX=9606 GN=ARFGEF1 PE=1 SV=2	Q9Y6D6	ARFGEF1	209 kDa	0	0	0	0	0	0	0	6	4	4	0	0	0	0	0	0	0	0	0
Brefeldin A-inhibited guanine nucleotide-exchange protein 2 OS=Homo sapiens OX=9606 GN=ARFGEF2 PE=1 SV=3	Q9Y6D5	ARFGEF2	202 kDa	0	0	0	0	1	1	2	7	6	5	0	0	0	0	0	0	10	10	10
Arfaptin-1 OS=Homo sapiens OX=9606 GN=ARFIP1 PE=1 SV=2	P53367	ARFIP1	42 kDa	0	0	0	0	1	1	1	4	4	5	0	0	1	0	0	0	3	4	3
Arfaptin-2 OS=Homo sapiens OX=9606 GN=ARFIP2 PE=1 SV=1	P53365	ARFIP2	38 kDa	0	0	0	0	1	0	1	6	4	5	0	0	0	1	0	1	1	2	1
Arginase-1 OS=Homo sapiens OX=9606 GN=ARG1 PE=1 SV=2	P05089	ARG1	35 kDa	4	3	5	0	1	1	2	2	2	3	3	0	2	1	2	3	2	2	1
Arginine and glutamate-rich protein 1 OS=Homo sapiens OX=9606 GN=ARGLU1 PE=1 SV=1	Q9NWB6	ARGLU1	33 kDa	3	0	0	1	6	4	4	2	2	2	2	1	1	3	2	4	2	2	2
Rho GTPase-activating protein 1 OS=Homo sapiens OX=9606 GN=ARHGAP1 PE=1 SV=1	Q07960	ARHGAP1	50 kDa	0	0	0	0	5	3	3	15	17	22	0	0	0	0	1	1	10	9	10
Rho GTPase-activating protein 10 OS=Homo sapiens OX=9606 GN=ARHGAP10 PE=1 SV=1	A1A4S6	ARHGAP10	89 kDa	0	0	0	0	1	0	0	0	0	1	0	0	0	0	1	0	4	1	2
Rho GTPase-activating protein 11A OS=Homo sapiens OX=9606 GN=ARHGAP11A PE=1 SV=2	Q6P4F7	ARHGAP11A	114 kDa	0	0	0	0	9	10	7	0	0	0	0	0	1	14	18	16	0	0	0
Rho GTPase-activating protein 12 OS=Homo sapiens OX=9606 GN=ARHGAP12 PE=1 SV=1	Q8IWW6	ARHGAP12	96 kDa	0	0	0	0	1	0	1	7	9	12	0	0	1	0	0	0	6	7	7
Rho GTPase-activating protein 17 OS=Homo sapiens OX=9606 GN=ARHGAP17 PE=1 SV=1	Q68EM7	ARHGAP17	95 kDa	0	0	0	0	3	1	2	15	15	20	1	0	1	0	1	0	8	9	8
Rho GTPase-activating protein 19 OS=Homo sapiens OX=9606 GN=ARHGAP19 PE=1 SV=1	Q14CB8	ARHGAP19	56 kDa	0	0	0	0	2	2	2	0	0	0	0	0	0	1	2	2	0	0	0
Rho GTPase-activating protein 21 OS=Homo sapiens OX=9606 GN=ARHGAP21 PE=1 SV=2	Q5T5U3	ARHGAP21	217 kDa	0	0	0	0	4	1	5	10	12	12	1	0	1	0	0	0	13	15	13
Rho GTPase-activating protein 29 OS=Homo sapiens OX=9606 GN=ARHGAP29 PE=1 SV=2	Q52LW3	ARHGAP29	142 kDa	1	1	0	0	10	8	8	37	37	43	4	0	2	0	0	3	39	42	42
Rho GTPase-activating protein 31 OS=Homo sapiens OX=9606 GN=ARHGAP31 PE=1 SV=2	Q2M1Z3	ARHGAP31	157 kDa	0	0	0	0	2	1	1	19	16	18	1	0	0	0	0	0	10	8	8
Rho GTPase-activating protein 32 OS=Homo sapiens OX=9606 GN=ARHGAP32 PE=1 SV=1	A7KAX9	ARHGAP32	231 kDa	0	0	0	0	0	0	0	2	4	2	0	0	0	0	0	0	2	2	0
Rho GTPase-activating protein 35 OS=Homo sapiens OX=9606 GN=ARHGAP35 PE=1 SV=3	Q9NRY4	ARHGAP35	171 kDa	0	0	0	0	2	1	1	38	33	42	2	1	3	2	6	5	7	6	12
Rho GTPase-activating protein 42 OS=Homo sapiens OX=9606 GN=ARHGAP42 PE=1 SV=3	A6NI28	ARHGAP42	99 kDa	0	0	0	0	0	0	0	2	1	3	0	0	0	0	0	0	0	0	0
Rho GTPase-activating protein 5 OS=Homo sapiens OX=9606 GN=ARHGAP5 PE=1 SV=2	Q13017	ARHGAP5	172 kDa	0	0	0	0	0	0	1	1	0	1	0	0	0	0	0	0	3	3	1
Rho GDP-dissociation inhibitor 1 OS=Homo sapiens OX=9606 GN=ARHGDIA PE=1 SV=3	P52565	ARHGDIA	23 kDa	1	1	1	0	2	2	4	7	4	5	0	0	0	1	0	0	4	7	4
Rho GDP-dissociation inhibitor 2 OS=Homo sapiens OX=9606 GN=ARHGDIB PE=1 SV=3	P52566	ARHGDIB	23 kDa	0	0	0	0	1	0	2	3	3	3	0	0	0	3	2	3	0	1	0
Rho guanine nucleotide exchange factor 10 OS=Homo sapiens OX=9606 GN=ARHGEF10 PE=1 SV=4	O15013	ARHGEF10	152 kDa	0	0	0	0	1	1	1	7	8	8	0	0	0	0	0	0	4	4	6
Rho guanine nucleotide exchange factor 11 OS=Homo sapiens OX=9606 GN=ARHGEF11 PE=1 SV=1	O15085	ARHGEF11	168 kDa	0	0	0	0	0	0	0	6	2	8	0	0	0	0	0	0	2	2	4
Rho guanine nucleotide exchange factor 12 OS=Homo sapiens OX=9606 GN=ARHGEF12 PE=1 SV=1	Q9NZN5	ARHGEF12	173 kDa	0	0	0	0	2	1	1	0	0	1	0	0	0	0	0	0	5	7	4
Rho guanine nucleotide exchange factor 17 OS=Homo sapiens OX=9606 GN=ARHGEF17 PE=1 SV=1	Q96PE2	ARHGEF17	222 kDa	0	0	0	0	0	0	2	9	4	6	1	0	0	0	0	0	1	2	1
Rho guanine nucleotide exchange factor 18 OS=Homo sapiens OX=9606 GN=ARHGEF18 PE=1 SV=4	Q6ZSZ5	ARHGEF18	152 kDa	0	0	0	0	0	0	0	8	8	9	0	0	0	0	0	0	3	3	4
Rho guanine nucleotide exchange factor 2 OS=Homo sapiens OX=9606 GN=ARHGEF2 PE=1 SV=4	Q92974	ARHGEF2	112 kDa	0	0	0	0	1	2	3	8	5	9	0	0	0	1	1	0	3	5	3
Rho guanine nucleotide exchange factor 28 OS=Homo sapiens OX=9606 GN=ARHGEF28 PE=1 SV=3	Q8N1W1	ARHGEF28	192 kDa	0	1	0	0	1	1	1	1	1	1	0	0	0	0	0	0	12	14	12
Rho guanine nucleotide exchange factor 40 OS=Homo sapiens OX=9606 GN=ARHGEF40 PE=1 SV=3	Q8TER5	ARHGEF40	165 kDa	0	0	0	0	1	0	0	1	0	3	0	0	0	0	0	0	1	0	0
Rho guanine nucleotide exchange factor 7 OS=Homo sapiens OX=9606 GN=ARHGEF7 PE=1 SV=2	Q14155	ARHGEF7	90 kDa	0	0	0	0	3	1	2	6	6	4	0	0	0	0	0	0	4	3	4
AT-rich interactive domain-containing protein 1A OS=Homo sapiens OX=9606 GN=ARID1A PE=1 SV=3	O14497	ARID1A	242 kDa	0	0	0	0	10	5	9	2	3	3	0	1	0	11	15	14	7	6	4
AT-rich interactive domain-containing protein 1B OS=Homo sapiens OX=9606 GN=ARID1B PE=1 SV=2	Q8NFD5	ARID1B	236 kDa	0	0	0	0	0	0	0	0	0	0	0	0	0	5	5	7	2	2	0
AT-rich interactive domain-containing protein 2 OS=Homo sapiens OX=9606 GN=ARID2 PE=1 SV=2	Q68CP9	ARID2	197 kDa	0	0	0	0	21	13	14	0	0	1	0	0	0	14	13	17	9	9	10
AT-rich interactive domain-containing protein 4A OS=Homo sapiens OX=9606 GN=ARID4A PE=1 SV=3	P29374	ARID4A	143 kDa	0	0	0	0	5	3	5	0	0	0	0	0	0	7	7	6	0	0	0
AT-rich interactive domain-containing protein 4B OS=Homo sapiens OX=9606 GN=ARID4B PE=1 SV=2	Q4LE39	ARID4B	148 kDa	0	0	0	0	14	7	8	0	0	1	0	0	0	19	23	18	0	0	0
AT-rich interactive domain-containing protein 5B OS=Homo sapiens OX=9606 GN=ARID5B PE=1 SV=3	Q14865	ARID5B	132 kDa	0	0	0	0	15	12	13	0	0	0	0	0	0	14	14	16	5	7	6
E3 ubiquitin-protein ligase ARIH2 OS=Homo sapiens OX=9606 GN=ARIH2 PE=1 SV=1	O95376	ARIH2	58 kDa	0	0	0	0	1	1	1	1	1	2	0	0	0	0	1	1	0	0	0
ADP-ribosylation factor-like protein 1 OS=Homo sapiens OX=9606 GN=ARL1 PE=1 SV=1	P40616	ARL1	20 kDa	0	0	1	0	1	0	1	1	2	3	0	0	0	1	1	2	1	1	0
ADP-ribosylation factor-like protein 13B OS=Homo sapiens OX=9606 GN=ARL13B PE=1 SV=1	Q3SXY8	ARL13B	49 kDa	0	0	0	0	2	1	2	0	0	0	0	0	0	0	0	0	2	2	2
ARL14 effector protein OS=Homo sapiens OX=9606 GN=ARL14EP PE=1 SV=1	Q8N8R7	ARL14EP	29 kDa	0	0	0	0	2	1	2	0	0	0	0	0	0	2	1	2	0	0	1
ADP-ribosylation factor-like protein 15 OS=Homo sapiens OX=9606 GN=ARL15 PE=1 SV=1	Q9NXU5	ARL15	23 kDa	0	0	0	0	0	0	0	2	2	2	0	0	0	3	1	3	0	0	0
ADP-ribosylation factor-like protein 2 OS=Homo sapiens OX=9606 GN=ARL2 PE=1 SV=4	P36404	ARL2	21 kDa	0	1	2	0	0	0	0	0	0	0	3	0	1	0	0	0	0	0	0
ADP-ribosylation factor-like protein 3 OS=Homo sapiens OX=9606 GN=ARL3 PE=1 SV=2	P36405	ARL3	20 kDa	0	0	0	0	3	3	2	1	1	1	0	0	0	1	1	1	2	2	2
ADP-ribosylation factor-like protein 6-interacting protein 4 OS=Homo sapiens OX=9606 GN=ARL6IP4 PE=1 SV=2	Q66PJ3	ARL6IP4	45 kDa	0	2	0	0	4	4	7	0	0	0	1	0	0	3	8	6	1	2	1
ADP-ribosylation factor-like protein 8A OS=Homo sapiens OX=9606 GN=ARL8A PE=1 SV=1	Q96BM9	ARL8A	21 kDa	0	0	0	0	3	3	3	0	1	0	0	0	0	0	0	0	3	2	1
Armadillo repeat-containing protein 10 OS=Homo sapiens OX=9606 GN=ARMC10 PE=1 SV=1	Q8N2F6	ARMC10	38 kDa	0	0	0	0	0	0	0	0	0	0	0	0	0	0	1	0	2	3	3
LisH domain-containing protein ARMC9 OS=Homo sapiens OX=9606 GN=ARMC9 PE=1 SV=3	Q7Z3E5	ARMC9	92 kDa	0	0	0	0	0	0	1	4	6	6	0	0	0	0	0	0	0	1	0
Aryl hydrocarbon receptor nuclear translocator OS=Homo sapiens OX=9606 GN=ARNT PE=1 SV=1	P27540	ARNT	87 kDa	0	0	0	0	10	8	8	0	0	0	0	0	0	6	7	7	3	5	6
Actin-related protein 2/3 complex subunit 1A OS=Homo sapiens OX=9606 GN=ARPC1A PE=2 SV=2	Q92747	ARPC1A	42 kDa	1	0	0	0	1	1	2	1	3	3	0	0	0	0	0	2	3	3	3
Actin-related protein 2/3 complex subunit 1B OS=Homo sapiens OX=9606 GN=ARPC1B PE=1 SV=3	O15143	ARPC1B	41 kDa	2	1	0	0	3	2	2	10	12	10	0	0	1	0	3	1	4	2	2
Actin-related protein 2/3 complex subunit 2 OS=Homo sapiens OX=9606 GN=ARPC2 PE=1 SV=1	O15144	ARPC2	34 kDa	3	0	0	0	5	5	2	9	10	17	2	0	0	5	4	5	5	5	6
Actin-related protein 2/3 complex subunit 3 OS=Homo sapiens OX=9606 GN=ARPC3 PE=1 SV=3	O15145	ARPC3	21 kDa	0	0	0	0	9	7	8	0	1	1	0	0	0	0	0	0	10	9	12
Actin-related protein 2/3 complex subunit 4 OS=Homo sapiens OX=9606 GN=ARPC4 PE=1 SV=3	P59998	ARPC4	20 kDa	2	0	2	0	0	2	2	3	2	3	0	0	0	1	2	2	1	1	1
Actin-related protein 2/3 complex subunit 5 OS=Homo sapiens OX=9606 GN=ARPC5 PE=1 SV=3	O15511	ARPC5	16 kDa	1	1	0	0	5	4	5	6	5	5	2	0	2	4	4	2	4	5	3
Arpin OS=Homo sapiens OX=9606 GN=ARPIN PE=1 SV=1	Q7Z6K5	ARPIN	25 kDa	0	0	0	0	2	1	1	5	6	7	0	0	0	4	4	3	0	1	0
cAMP-regulated phosphoprotein 19 OS=Homo sapiens OX=9606 GN=ARPP19 PE=1 SV=2	P56211	ARPP19	12 kDa	0	0	0	0	4	2	3	4	2	6	0	0	0	3	2	4	3	2	3
Beta-arrestin-2 OS=Homo sapiens OX=9606 GN=ARRB2 PE=1 SV=2	P32121	ARRB2	46 kDa	0	0	0	0	1	0	0	3	3	5	0	0	0	0	1	0	0	0	0
Arsenite methyltransferase OS=Homo sapiens OX=9606 GN=AS3MT PE=1 SV=3	Q9HBK9	AS3MT	42 kDa	0	0	0	0	0	0	0	2	3	3	0	0	0	1	0	0	0	0	0
Arf-GAP with SH3 domain, ANK repeat and PH domain-containing protein 1 OS=Homo sapiens OX=9606 GN=ASAP1 PE=1 SV=4	Q9ULH1	ASAP1	126 kDa	0	0	0	0	4	2	4	26	23	27	0	0	0	1	1	1	9	10	13
Arf-GAP with SH3 domain, ANK repeat and PH domain-containing protein 2 OS=Homo sapiens OX=9606 GN=ASAP2 PE=1 SV=3	O43150	ASAP2	112 kDa	0	0	0	0	0	0	0	9	11	14	0	0	0	0	0	0	4	6	0
Activating signal cointegrator 1 complex subunit 3 OS=Homo sapiens OX=9606 GN=ASCC3 PE=1 SV=3	Q8N3C0	ASCC3	251 kDa	0	0	0	0	0	0	0	80	73	86	19	5	15	10	8	9	1	2	1
Histone chaperone ASF1B OS=Homo sapiens OX=9606 GN=ASF1B PE=1 SV=1	Q9NVP2	ASF1B	22 kDa	0	0	0	0	1	2	0	2	3	2	0	0	0	6	6	5	2	3	2
Histone-lysine N-methyltransferase ASH1L OS=Homo sapiens OX=9606 GN=ASH1L PE=1 SV=2	Q9NR48	ASH1L	333 kDa	0	0	0	0	7	5	6	0	0	0	0	0	0	8	8	7	1	0	1
Set1/Ash2 histone methyltransferase complex subunit ASH2 OS=Homo sapiens OX=9606 GN=ASH2L PE=1 SV=1	Q9UBL3	ASH2L	69 kDa	0	0	0	0	2	1	0	0	0	0	0	0	0	1	1	0	0	0	0
Asparagine synthetase [glutamine-hydrolyzing] OS=Homo sapiens OX=9606 GN=ASNS PE=1 SV=4	P08243	ASNS	64 kDa	0	1	0	0	2	1	1	12	13	14	1	0	1	1	2	1	2	3	4
Asparagine synthetase domain-containing protein 1 OS=Homo sapiens OX=9606 GN=ASNSD1 PE=2 SV=2	Q9NWL6	ASNSD1	72 kDa	0	0	0	0	0	0	0	0	1	2	1	0	0	0	0	0	0	1	1
Putative L-aspartate dehydrogenase OS=Homo sapiens OX=9606 GN=ASPDH PE=1 SV=2	A6ND91	ASPDH	30 kDa	0	0	0	0	0	0	0	1	0	0	0	0	0	0	0	0	2	0	0
Abnormal spindle-like microcephaly-associated protein OS=Homo sapiens OX=9606 GN=ASPM PE=1 SV=2	Q8IZT6	ASPM	410 kDa	0	0	0	0	8	2	2	2	0	1	0	0	0	0	2	1	6	7	7
Tether containing UBX domain for GLUT4 OS=Homo sapiens OX=9606 GN=ASPSCR1 PE=1 SV=1	Q9BZE9	ASPSCR1	60 kDa	0	0	0	0	6	5	7	6	3	6	0	0	0	4	3	4	6	4	5
Putative Polycomb group protein ASXL2 OS=Homo sapiens OX=9606 GN=ASXL2 PE=1 SV=1	Q76L83	ASXL2	154 kDa	0	0	0	0	8	3	6	0	0	0	0	0	0	8	10	9	2	1	2
ATPase family AAA domain-containing protein 2 OS=Homo sapiens OX=9606 GN=ATAD2 PE=1 SV=1	Q6PL18	ATAD2	159 kDa	0	0	0	0	51	39	46	1	0	1	0	0	0	31	44	41	8	8	9
ATPase family AAA domain-containing protein 2B OS=Homo sapiens OX=9606 GN=ATAD2B PE=1 SV=3	Q9ULI0	ATAD2B	165 kDa	0	0	0	0	12	14	16	0	0	0	0	0	0	5	12	9	0	0	0
ATPase family AAA domain-containing protein 3A OS=Homo sapiens OX=9606 GN=ATAD3A PE=1 SV=2	Q9NVI7	ATAD3A	71 kDa	8	14	12	14	6	7	6	4	1	3	6	2	7	0	0	0	14	12	11
ATPase family AAA domain-containing protein 5 OS=Homo sapiens OX=9606 GN=ATAD5 PE=1 SV=4	Q96QE3	ATAD5	208 kDa	0	0	0	0	12	12	17	0	0	0	0	0	0	13	13	19	3	2	2
Arginyl-tRNA--protein transferase 1 OS=Homo sapiens OX=9606 GN=ATE1 PE=1 SV=2	O95260	ATE1	59 kDa	0	0	0	0	4	2	4	1	2	1	0	0	0	2	2	2	4	3	3
Cyclic AMP-dependent transcription factor ATF-2 OS=Homo sapiens OX=9606 GN=ATF2 PE=1 SV=4	P15336	ATF2	55 kDa	0	0	0	0	0	2	1	2	1	2	0	0	0	6	6	6	1	1	1
Cyclic AMP-dependent transcription factor ATF-6 alpha OS=Homo sapiens OX=9606 GN=ATF6 PE=1 SV=3	P18850	ATF6	75 kDa	0	0	0	0	0	0	0	1	2	1	0	0	0	0	0	0	0	0	0
Cyclic AMP-dependent transcription factor ATF-7 OS=Homo sapiens OX=9606 GN=ATF7 PE=1 SV=2	P17544	ATF7	53 kDa	0	0	0	0	0	0	0	0	0	0	0	0	0	2	2	1	0	0	0
Activating transcription factor 7-interacting protein 1 OS=Homo sapiens OX=9606 GN=ATF7IP PE=1 SV=3	Q6VMQ6	ATF7IP	136 kDa	0	0	0	0	2	3	1	1	1	1	0	0	0	2	3	3	0	1	1
Autophagy-related protein 13 OS=Homo sapiens OX=9606 GN=ATG13 PE=1 SV=1	O75143	ATG13	57 kDa	0	0	0	0	2	2	2	4	4	4	0	0	0	1	2	0	1	2	1
Autophagy-related protein 16-1 OS=Homo sapiens OX=9606 GN=ATG16L1 PE=1 SV=2	Q676U5	ATG16L1	68 kDa	0	0	0	0	0	0	0	2	1	1	0	0	0	0	0	0	1	0	0
Autophagy-related protein 2 homolog A OS=Homo sapiens OX=9606 GN=ATG2A PE=1 SV=3	Q2TAZ0	ATG2A	213 kDa	0	0	0	0	1	0	0	4	4	5	1	0	0	0	0	0	2	3	2
Autophagy-related protein 2 homolog B OS=Homo sapiens OX=9606 GN=ATG2B PE=1 SV=5	Q96BY7	ATG2B	233 kDa	0	0	0	0	5	4	5	12	16	18	0	0	0	0	0	0	19	18	20
Ubiquitin-like-conjugating enzyme ATG3 OS=Homo sapiens OX=9606 GN=ATG3 PE=1 SV=1	Q9NT62	ATG3	36 kDa	0	0	0	0	0	0	0	2	0	2	0	0	0	0	0	0	0	0	1
Bifunctional purine biosynthesis protein PURH OS=Homo sapiens OX=9606 GN=ATIC PE=1 SV=3	P31939	ATIC	65 kDa	0	0	0	0	1	0	0	3	1	2	0	0	0	0	0	0	1	0	0
Atlastin-1 OS=Homo sapiens OX=9606 GN=ATL1 PE=1 SV=1	Q8WXF7	ATL1	64 kDa	0	0	0	0	0	0	0	3	3	6	0	0	0	0	1	1	0	0	0
Atrophin-1 OS=Homo sapiens OX=9606 GN=ATN1 PE=1 SV=3	P54259	ATN1	125 kDa	0	0	0	0	0	0	0	0	0	0	0	0	0	6	5	7	0	0	0
Sodium/potassium-transporting ATPase subunit alpha-1 OS=Homo sapiens OX=9606 GN=ATP1A1 PE=1 SV=1	P05023	ATP1A1	113 kDa	3	3	0	2	2	3	5	9	11	9	3	0	2	2	3	4	2	3	2
Sarcoplasmic/endoplasmic reticulum calcium ATPase 2 OS=Homo sapiens OX=9606 GN=ATP2A2 PE=1 SV=1	P16615	ATP2A2	115 kDa	2	1	0	0	3	1	1	5	9	5	0	0	0	2	2	1	1	3	2
Plasma membrane calcium-transporting ATPase 4 OS=Homo sapiens OX=9606 GN=ATP2B4 PE=1 SV=2	P23634	ATP2B4	138 kDa	0	0	0	0	0	0	0	9	7	9	0	0	0	0	0	0	0	1	0
ATP synthase subunit alpha, mitochondrial OS=Homo sapiens OX=9606 GN=ATP5F1A PE=1 SV=1	P25705	ATP5F1A	60 kDa	7	23	15	16	1	4	1	7	5	6	23	27	20	4	1	3	2	2	1
ATP synthase subunit beta, mitochondrial OS=Homo sapiens OX=9606 GN=ATP5F1B PE=1 SV=3	P06576	ATP5F1B	57 kDa	3	22	20	29	0	3	2	2	1	3	14	8	27	2	1	1	2	4	3
ATP synthase subunit gamma, mitochondrial OS=Homo sapiens OX=9606 GN=ATP5F1C PE=1 SV=1	P36542	ATP5F1C	33 kDa	1	9	6	4	0	0	0	1	1	0	3	2	2	0	0	0	0	1	0
ATPase inhibitor, mitochondrial OS=Homo sapiens OX=9606 GN=ATP5IF1 PE=1 SV=1	Q9UII2	ATP5IF1	12 kDa	0	2	1	1	0	0	0	0	0	0	1	0	1	0	0	0	0	0	0
ATP synthase subunit d, mitochondrial OS=Homo sapiens OX=9606 GN=ATP5PD PE=1 SV=3	O75947	ATP5PD	18 kDa	0	3	1	1	0	0	0	2	0	3	5	1	4	0	0	0	0	2	0
ATP synthase-coupling factor 6, mitochondrial OS=Homo sapiens OX=9606 GN=ATP5PF PE=1 SV=1	P18859	ATP5PF	13 kDa	0	6	5	6	0	0	0	0	0	0	0	0	0	0	0	0	0	0	0
ATP synthase subunit O, mitochondrial OS=Homo sapiens OX=9606 GN=ATP5PO PE=1 SV=1	P48047	ATP5PO	23 kDa	0	2	2	1	0	0	0	0	0	0	0	0	0	0	0	0	0	0	0
V-type proton ATPase catalytic subunit A OS=Homo sapiens OX=9606 GN=ATP6V1A PE=1 SV=2	P38606	ATP6V1A	68 kDa	0	0	0	0	1	1	0	9	11	11	0	0	0	0	1	0	8	9	8
V-type proton ATPase subunit B, brain isoform OS=Homo sapiens OX=9606 GN=ATP6V1B2 PE=1 SV=3	P21281	ATP6V1B2	57 kDa	0	0	0	0	0	0	0	3	0	7	0	0	0	0	0	0	0	0	0
V-type proton ATPase subunit C 1 OS=Homo sapiens OX=9606 GN=ATP6V1C1 PE=1 SV=4	P21283	ATP6V1C1	44 kDa	0	0	0	0	0	0	0	1	1	1	0	0	0	0	0	0	1	3	2
V-type proton ATPase subunit F OS=Homo sapiens OX=9606 GN=ATP6V1F PE=1 SV=2	Q16864	ATP6V1F	13 kDa	0	0	0	0	1	3	3	0	0	0	0	0	0	0	0	0	1	3	1
Copper-transporting ATPase 1 OS=Homo sapiens OX=9606 GN=ATP7A PE=1 SV=4	Q04656	ATP7A	163 kDa	0	0	0	0	0	1	1	4	2	1	0	0	0	0	0	0	0	0	0
ATP synthase mitochondrial F1 complex assembly factor 1 OS=Homo sapiens OX=9606 GN=ATPAF1 PE=1 SV=1	Q5TC12	ATPAF1	36 kDa	0	2	1	1	0	0	0	0	0	0	1	0	2	0	0	0	0	0	0
ATP synthase mitochondrial F1 complex assembly factor 2 OS=Homo sapiens OX=9606 GN=ATPAF2 PE=1 SV=1	Q8N5M1	ATPAF2	33 kDa	0	4	5	2	0	0	0	0	0	0	3	0	3	0	0	0	0	0	0
ATR-interacting protein OS=Homo sapiens OX=9606 GN=ATRIP PE=1 SV=1	Q8WXE1	ATRIP	86 kDa	0	0	0	0	0	1	0	0	0	0	0	0	0	0	3	1	0	0	1
Transcriptional regulator ATRX OS=Homo sapiens OX=9606 GN=ATRX PE=1 SV=5	P46100	ATRX	283 kDa	0	0	0	0	32	23	34	1	0	1	0	0	0	36	37	38	5	9	8
Ataxin-1 OS=Homo sapiens OX=9606 GN=ATXN1 PE=1 SV=2	P54253	ATXN1	87 kDa	0	0	0	0	4	4	2	3	3	3	0	0	0	2	0	2	4	5	7
Ataxin-10 OS=Homo sapiens OX=9606 GN=ATXN10 PE=1 SV=1	Q9UBB4	ATXN10	53 kDa	0	0	0	0	0	1	0	6	7	9	0	0	0	1	1	4	0	1	1
Ataxin-1-like OS=Homo sapiens OX=9606 GN=ATXN1L PE=1 SV=1	P0C7T5	ATXN1L	73 kDa	0	0	0	0	6	6	7	2	1	1	0	0	0	1	1	4	3	5	2
Ataxin-2 OS=Homo sapiens OX=9606 GN=ATXN2 PE=1 SV=2	Q99700	ATXN2	140 kDa	0	0	0	0	2	2	3	6	5	5	0	0	0	0	0	0	4	9	3
Ataxin-2-like protein OS=Homo sapiens OX=9606 GN=ATXN2L PE=1 SV=2	Q8WWM7	ATXN2L	113 kDa	0	4	1	2	9	9	12	34	36	38	4	2	5	2	3	4	36	37	37
Ataxin-7 OS=Homo sapiens OX=9606 GN=ATXN7 PE=1 SV=1	O15265	ATXN7	95 kDa	0	0	0	0	11	9	8	0	0	0	0	0	0	0	1	0	4	5	6
Ataxin-7-like protein 1 OS=Homo sapiens OX=9606 GN=ATXN7L1 PE=1 SV=3	Q9ULK2	ATXN7L1	92 kDa	0	0	0	0	0	0	0	0	0	0	0	0	0	0	1	2	0	0	0
Ataxin-7-like protein 2 OS=Homo sapiens OX=9606 GN=ATXN7L2 PE=1 SV=1	Q5T6C5	ATXN7L2	77 kDa	0	0	0	0	0	0	0	0	0	0	0	0	0	2	4	3	0	0	0
Methylglutaconyl-CoA hydratase, mitochondrial OS=Homo sapiens OX=9606 GN=AUH PE=1 SV=1	Q13825	AUH	36 kDa	1	4	3	0	0	0	0	1	0	0	1	0	0	0	0	0	0	0	0
Aurora kinase A and ninein-interacting protein OS=Homo sapiens OX=9606 GN=AUNIP PE=1 SV=1	Q9H7T9	AUNIP	40 kDa	0	0	0	0	0	0	1	0	0	0	0	0	0	3	3	4	0	0	0
Ancient ubiquitous protein 1 OS=Homo sapiens OX=9606 GN=AUP1 PE=1 SV=2	Q9Y679	AUP1	46 kDa	0	0	0	0	0	0	0	2	3	6	0	0	0	0	0	0	1	0	0
Aurora kinase A OS=Homo sapiens OX=9606 GN=AURKA PE=1 SV=2	O14965	AURKA	46 kDa	0	0	0	0	5	4	5	3	2	3	0	0	0	5	6	4	4	5	3
Aurora kinase B OS=Homo sapiens OX=9606 GN=AURKB PE=1 SV=3	Q96GD4	AURKB	39 kDa	0	0	0	0	6	6	6	0	0	0	0	0	0	5	6	7	7	6	4
Cell death regulator Aven OS=Homo sapiens OX=9606 GN=AVEN PE=1 SV=1	Q9NQS1	AVEN	39 kDa	0	0	0	0	2	2	2	2	2	4	0	0	0	0	0	0	5	3	6
Tyrosine-protein kinase receptor UFO OS=Homo sapiens OX=9606 GN=AXL PE=1 SV=4	P30530	AXL	98 kDa	0	0	0	0	0	0	0	2	1	1	0	0	0	0	0	0	0	1	1
5-azacytidine-induced protein 2 OS=Homo sapiens OX=9606 GN=AZI2 PE=1 SV=1	Q9H6S1	AZI2	45 kDa	0	0	0	0	1	1	0	6	4	8	0	0	0	0	0	0	4	5	6
Transcription regulator protein BACH1 OS=Homo sapiens OX=9606 GN=BACH1 PE=1 SV=2	O14867	BACH1	82 kDa	0	0	0	0	9	4	6	3	4	4	0	0	0	1	0	3	15	17	16
BAG family molecular chaperone regulator 2 OS=Homo sapiens OX=9606 GN=BAG2 PE=1 SV=1	O95816	BAG2	24 kDa	0	0	0	0	0	0	0	3	1	5	0	0	0	0	0	0	4	3	3
BAG family molecular chaperone regulator 3 OS=Homo sapiens OX=9606 GN=BAG3 PE=1 SV=3	O95817	BAG3	62 kDa	0	0	0	0	1	3	2	13	10	10	0	0	0	1	1	1	16	18	17
Bromo adjacent homology domain-containing 1 protein OS=Homo sapiens OX=9606 GN=BAHD1 PE=1 SV=2	Q8TBE0	BAHD1	85 kDa	0	0	0	0	0	1	1	0	1	1	0	0	0	4	3	4	0	1	1
Brain-specific angiogenesis inhibitor 1-associated protein 2 OS=Homo sapiens OX=9606 GN=BAIAP2 PE=1 SV=1	Q9UQB8	BAIAP2	61 kDa	0	0	0	0	15	14	9	17	17	22	1	0	0	0	0	3	16	22	19
Protein BANP OS=Homo sapiens OX=9606 GN=BANP PE=1 SV=3	Q8N9N5	BANP	56 kDa	0	0	0	0	0	0	0	0	0	0	0	0	0	0	1	3	0	0	0
Ubiquitin carboxyl-terminal hydrolase BAP1 OS=Homo sapiens OX=9606 GN=BAP1 PE=1 SV=2	Q92560	BAP1	80 kDa	0	0	0	0	3	0	2	0	0	1	0	0	0	2	2	4	1	1	1
BRCA1-associated RING domain protein 1 OS=Homo sapiens OX=9606 GN=BARD1 PE=1 SV=2	Q99728	BARD1	87 kDa	0	0	0	0	3	4	6	0	0	0	0	0	0	6	8	6	0	2	2
Brain acid soluble protein 1 OS=Homo sapiens OX=9606 GN=BASP1 PE=1 SV=2	P80723	BASP1	23 kDa	2	0	0	0	0	1	1	8	5	10	0	0	1	0	0	0	2	2	3
Bromodomain adjacent to zinc finger domain protein 1A OS=Homo sapiens OX=9606 GN=BAZ1A PE=1 SV=2	Q9NRL2	BAZ1A	179 kDa	0	0	0	0	9	3	3	0	0	0	0	1	0	11	18	17	0	0	0
Tyrosine-protein kinase BAZ1B OS=Homo sapiens OX=9606 GN=BAZ1B PE=1 SV=2	Q9UIG0	BAZ1B	171 kDa	0	0	0	0	30	30	26	2	1	6	0	0	1	55	60	65	3	5	6
Bromodomain adjacent to zinc finger domain protein 2A OS=Homo sapiens OX=9606 GN=BAZ2A PE=1 SV=4	Q9UIF9	BAZ2A	211 kDa	0	0	0	0	4	2	2	0	0	0	0	0	0	6	3	4	1	0	1
Bromodomain adjacent to zinc finger domain protein 2B OS=Homo sapiens OX=9606 GN=BAZ2B PE=1 SV=3	Q9UIF8	BAZ2B	240 kDa	0	0	0	0	6	2	3	0	0	1	0	0	0	4	7	4	0	0	1
Bardet-Biedl syndrome 7 protein OS=Homo sapiens OX=9606 GN=BBS7 PE=1 SV=2	Q8IWZ6	BBS7	80 kDa	0	0	0	0	1	0	0	0	0	0	0	0	0	0	0	0	3	2	3
HMG box transcription factor BBX OS=Homo sapiens OX=9606 GN=BBX PE=1 SV=1	Q8WY36	BBX	105 kDa	0	0	0	0	15	12	16	0	0	1	0	0	0	14	17	17	6	7	7
B-cell receptor-associated protein 31 OS=Homo sapiens OX=9606 GN=BCAP31 PE=1 SV=3	P51572	BCAP31	28 kDa	1	1	1	0	0	0	0	10	8	18	0	0	0	0	0	0	2	2	2
Breast cancer anti-estrogen resistance protein 1 OS=Homo sapiens OX=9606 GN=BCAR1 PE=1 SV=2	P56945	BCAR1	93 kDa	0	0	0	0	1	1	2	24	23	26	1	0	0	0	2	0	12	10	11
Breast cancer anti-estrogen resistance protein 3 OS=Homo sapiens OX=9606 GN=BCAR3 PE=1 SV=1	O75815	BCAR3	93 kDa	0	0	0	0	0	0	0	15	10	16	0	0	0	0	0	0	1	2	2
Breast carcinoma-amplified sequence 3 OS=Homo sapiens OX=9606 GN=BCAS3 PE=1 SV=3	Q9H6U6	BCAS3	101 kDa	0	0	0	0	0	0	0	13	9	15	1	1	0	0	0	1	0	0	0
Branched-chain-amino-acid aminotransferase, mitochondrial OS=Homo sapiens OX=9606 GN=BCAT2 PE=1 SV=2	O15382	BCAT2	44 kDa	0	2	1	0	0	0	0	1	0	0	1	0	0	0	0	0	0	0	0
BRCA2 and CDKN1A-interacting protein OS=Homo sapiens OX=9606 GN=BCCIP PE=1 SV=1	Q9P287	BCCIP	36 kDa	0	0	0	0	9	8	9	1	1	3	0	0	0	3	0	1	8	7	10
2-oxoisovalerate dehydrogenase subunit alpha, mitochondrial OS=Homo sapiens OX=9606 GN=BCKDHA PE=1 SV=2	P12694	BCKDHA	50 kDa	0	3	1	2	0	0	0	0	0	0	1	0	1	0	0	0	0	0	0
[3-methyl-2-oxobutanoate dehydrogenase [lipoamide]] kinase, mitochondrial OS=Homo sapiens OX=9606 GN=BCKDK PE=1 SV=2	O14874	BCKDK	46 kDa	0	2	0	0	0	0	0	0	0	0	0	0	0	0	0	0	0	0	0
Bcl-2-like protein 13 OS=Homo sapiens OX=9606 GN=BCL2L13 PE=1 SV=1	Q9BXK5	BCL2L13	53 kDa	0	0	0	0	0	0	0	1	2	2	0	0	0	0	0	0	0	0	0
B-cell CLL/lymphoma 9-like protein OS=Homo sapiens OX=9606 GN=BCL9L PE=1 SV=1	Q86UU0	BCL9L	157 kDa	0	0	0	0	0	1	2	0	0	0	0	0	0	6	4	4	3	2	3
Bcl-2-associated transcription factor 1 OS=Homo sapiens OX=9606 GN=BCLAF1 PE=1 SV=2	Q9NYF8	BCLAF1	106 kDa	0	2	1	0	43	34	37	2	1	2	3	0	4	30	31	31	18	16	18
BCLAF1 and THRAP3 family member 3 OS=Homo sapiens OX=9606 GN=BCLAF3 PE=1 SV=1	A2AJT9	BCLAF3	84 kDa	0	0	0	0	0	2	2	0	0	0	0	0	0	0	2	0	0	0	0
BCL-6 corepressor OS=Homo sapiens OX=9606 GN=BCOR PE=1 SV=1	Q6W2J9	BCOR	192 kDa	0	0	0	0	8	7	6	1	1	0	0	0	0	7	8	13	7	8	10
BCL-6 corepressor-like protein 1 OS=Homo sapiens OX=9606 GN=BCORL1 PE=1 SV=1	Q5H9F3	BCORL1	183 kDa	0	0	0	0	3	1	3	0	0	0	0	0	0	7	12	13	0	0	1
Breakpoint cluster region protein OS=Homo sapiens OX=9606 GN=BCR PE=1 SV=2	P11274	BCR	143 kDa	0	0	0	0	1	0	1	9	9	7	0	0	0	1	1	1	6	4	6
Mitochondrial chaperone BCS1 OS=Homo sapiens OX=9606 GN=BCS1L PE=1 SV=1	Q9Y276	BCS1L	48 kDa	0	3	1	0	0	0	0	1	0	0	0	1	1	0	0	0	0	0	0
3-hydroxybutyrate dehydrogenase type 2 OS=Homo sapiens OX=9606 GN=BDH2 PE=1 SV=2	Q9BUT1	BDH2	27 kDa	0	0	0	0	1	0	1	0	0	0	0	0	0	0	0	0	0	2	1
Transcription factor TFIIIB component B'' homolog OS=Homo sapiens OX=9606 GN=BDP1 PE=1 SV=3	A6H8Y1	BDP1	294 kDa	0	1	0	0	3	2	3	0	1	0	0	0	0	13	14	12	1	0	1
Beclin-1 OS=Homo sapiens OX=9606 GN=BECN1 PE=1 SV=2	Q14457	BECN1	52 kDa	0	0	0	0	0	0	0	0	0	0	0	0	0	0	0	0	3	1	1
Brain-enriched guanylate kinase-associated protein OS=Homo sapiens OX=9606 GN=BEGAIN PE=1 SV=1	Q9BUH8	BEGAIN	65 kDa	0	0	0	0	0	0	0	2	2	1	0	0	0	0	0	0	0	0	0
BEN domain-containing protein 3 OS=Homo sapiens OX=9606 GN=BEND3 PE=1 SV=1	Q5T5X7	BEND3	94 kDa	0	0	0	0	0	1	2	0	0	2	0	0	0	4	8	5	0	0	1
Protein bicaudal C homolog 1 OS=Homo sapiens OX=9606 GN=BICC1 PE=1 SV=2	Q9H694	BICC1	105 kDa	0	0	0	0	0	0	0	2	5	2	0	0	0	0	0	0	5	3	4
Protein bicaudal D homolog 1 OS=Homo sapiens OX=9606 GN=BICD1 PE=1 SV=3	Q96G01	BICD1	111 kDa	0	0	0	0	0	0	0	5	5	5	0	0	0	0	0	0	0	0	0
Protein bicaudal D homolog 2 OS=Homo sapiens OX=9606 GN=BICD2 PE=1 SV=1	Q8TD16	BICD2	94 kDa	0	0	0	0	0	0	0	8	5	6	0	0	0	0	0	0	2	2	4
BRD4-interacting chromatin-remodeling complex-associated protein OS=Homo sapiens OX=9606 GN=BICRA PE=1 SV=2	Q9NZM4	BICRA	158 kDa	0	0	0	0	2	0	2	0	0	0	0	0	0	3	2	2	1	0	0
Myc box-dependent-interacting protein 1 OS=Homo sapiens OX=9606 GN=BIN1 PE=1 SV=1	O00499	BIN1	65 kDa	0	0	0	0	1	0	0	10	9	12	0	0	1	0	0	0	2	3	2
Bridging integrator 3 OS=Homo sapiens OX=9606 GN=BIN3 PE=1 SV=1	Q9NQY0	BIN3	30 kDa	0	0	0	0	1	1	0	1	1	1	0	0	0	0	0	0	2	3	3
Baculoviral IAP repeat-containing protein 6 OS=Homo sapiens OX=9606 GN=BIRC6 PE=1 SV=2	Q9NR09	BIRC6	530 kDa	0	0	0	0	0	2	0	13	13	19	0	0	2	0	0	0	14	18	16
Bloom syndrome protein OS=Homo sapiens OX=9606 GN=BLM PE=1 SV=1	P54132	BLM	159 kDa	0	0	0	0	16	12	19	2	2	2	0	0	0	27	30	36	3	3	4
Biogenesis of lysosome-related organelles complex 1 subunit 5 OS=Homo sapiens OX=9606 GN=BLOC1S5 PE=1 SV=1	Q8TDH9	BLOC1S5	22 kDa	0	0	0	0	0	0	0	2	1	1	0	0	0	0	0	0	0	0	0
Biliverdin reductase A OS=Homo sapiens OX=9606 GN=BLVRA PE=1 SV=2	P53004	BLVRA	33 kDa	0	0	0	0	3	0	1	4	3	4	0	0	0	0	0	1	0	0	2
BMP-2-inducible protein kinase OS=Homo sapiens OX=9606 GN=BMP2K PE=1 SV=2	Q9NSY1	BMP2K	129 kDa	0	0	0	0	1	0	0	10	6	11	0	0	0	0	1	1	6	4	3
Bone morphogenetic protein receptor type-2 OS=Homo sapiens OX=9606 GN=BMPR2 PE=1 SV=2	Q13873	BMPR2	115 kDa	0	0	0	0	1	0	1	4	2	5	0	0	0	0	0	0	2	4	5
Ribosome biogenesis protein BMS1 homolog OS=Homo sapiens OX=9606 GN=BMS1 PE=1 SV=1	Q14692	BMS1	146 kDa	0	2	0	0	42	34	40	3	5	6	4	1	5	75	78	70	7	4	5
Zinc finger protein basonuclin-1 OS=Homo sapiens OX=9606 GN=BNC1 PE=1 SV=2	Q01954	BNC1	111 kDa	0	0	0	0	2	6	4	0	0	0	0	0	0	5	4	3	0	1	0
Zinc finger protein basonuclin-2 OS=Homo sapiens OX=9606 GN=BNC2 PE=1 SV=1	Q6ZN30	BNC2	122 kDa	0	0	0	0	0	0	0	0	0	0	0	0	0	2	2	3	0	0	0
Biorientation of chromosomes in cell division protein 1-like 1 OS=Homo sapiens OX=9606 GN=BOD1L1 PE=1 SV=2	Q8NFC6	BOD1L1	330 kDa	0	0	0	0	38	30	35	6	6	9	2	1	2	71	75	75	13	18	22
Ribosome biogenesis protein BOP1 OS=Homo sapiens OX=9606 GN=BOP1 PE=1 SV=2	Q14137	BOP1	84 kDa	1	0	0	0	12	11	9	2	0	1	1	0	0	8	9	10	2	2	4
Protein aurora borealis OS=Homo sapiens OX=9606 GN=BORA PE=1 SV=2	Q6PGQ7	BORA	61 kDa	0	0	0	0	0	1	0	9	6	10	0	0	0	0	0	1	2	5	3
BLOC-1-related complex subunit 6 OS=Homo sapiens OX=9606 GN=BORCS6 PE=1 SV=2	Q96GS4	BORCS6	37 kDa	0	0	0	0	0	0	0	2	1	3	0	0	0	0	0	0	0	0	0
3'(2'),5'-bisphosphate nucleotidase 1 OS=Homo sapiens OX=9606 GN=BPNT1 PE=1 SV=1	O95861	BPNT1	33 kDa	0	1	0	0	0	0	0	5	4	6	1	0	0	1	0	2	0	0	0
Nucleosome-remodeling factor subunit BPTF OS=Homo sapiens OX=9606 GN=BPTF PE=1 SV=3	Q12830	BPTF	338 kDa	0	0	0	0	24	20	18	3	1	4	1	0	0	46	60	53	4	3	6
Serine/threonine-protein kinase B-raf OS=Homo sapiens OX=9606 GN=BRAF PE=1 SV=4	P15056	BRAF	84 kDa	0	0	0	0	2	0	1	3	2	2	0	0	0	0	0	0	4	6	5
BRCA1-associated protein OS=Homo sapiens OX=9606 GN=BRAP PE=1 SV=2	Q7Z569	BRAP	67 kDa	0	0	0	0	3	2	2	4	4	1	0	0	0	0	0	0	3	4	4
Breast cancer type 1 susceptibility protein OS=Homo sapiens OX=9606 GN=BRCA1 PE=1 SV=2	P38398	BRCA1	208 kDa	0	0	0	0	19	14	16	15	11	14	5	0	3	34	42	42	2	5	9
Breast cancer type 2 susceptibility protein OS=Homo sapiens OX=9606 GN=BRCA2 PE=1 SV=3	P51587	BRCA2	384 kDa	0	0	0	1	17	13	21	21	14	25	13	4	9	19	23	22	31	31	32
Lys-63-specific deubiquitinase BRCC36 OS=Homo sapiens OX=9606 GN=BRCC3 PE=1 SV=2	P46736	BRCC3	36 kDa	0	0	0	0	2	1	1	14	14	17	3	0	3	4	4	6	3	2	3
Bromodomain-containing protein 1 OS=Homo sapiens OX=9606 GN=BRD1 PE=1 SV=1	O95696	BRD1	120 kDa	0	0	0	0	1	1	3	0	0	0	0	0	0	3	4	2	0	0	0
Bromodomain-containing protein 2 OS=Homo sapiens OX=9606 GN=BRD2 PE=1 SV=2	P25440	BRD2	88 kDa	0	0	0	0	7	8	9	0	0	0	0	0	0	9	8	10	0	0	3
Bromodomain-containing protein 3 OS=Homo sapiens OX=9606 GN=BRD3 PE=1 SV=1	Q15059	BRD3	80 kDa	0	0	0	0	6	5	7	0	0	0	0	0	0	4	6	8	0	0	0
Bromodomain-containing protein 4 OS=Homo sapiens OX=9606 GN=BRD4 PE=1 SV=2	O60885	BRD4	152 kDa	0	1	0	0	15	11	15	1	2	2	2	0	0	31	31	29	5	5	8
Bromodomain-containing protein 7 OS=Homo sapiens OX=9606 GN=BRD7 PE=1 SV=1	Q9NPI1	BRD7	74 kDa	0	0	0	0	6	4	4	0	0	0	0	0	0	16	16	19	0	0	0
Bromodomain-containing protein 8 OS=Homo sapiens OX=9606 GN=BRD8 PE=1 SV=2	Q9H0E9	BRD8	135 kDa	0	0	0	0	4	2	4	0	0	0	0	0	0	5	7	5	3	3	0
Bromodomain-containing protein 9 OS=Homo sapiens OX=9606 GN=BRD9 PE=1 SV=2	Q9H8M2	BRD9	67 kDa	1	1	1	1	18	14	22	0	0	0	1	0	0	8	12	12	16	14	15
Transcription factor IIIB 90 kDa subunit OS=Homo sapiens OX=9606 GN=BRF1 PE=1 SV=1	Q92994	BRF1	74 kDa	0	0	0	0	4	5	6	0	0	0	0	0	0	9	12	11	2	2	2
Transcription factor IIIB 50 kDa subunit OS=Homo sapiens OX=9606 GN=BRF2 PE=1 SV=1	Q9HAW0	BRF2	47 kDa	0	0	0	0	0	1	0	0	0	0	0	0	0	1	1	2	0	0	0
Fanconi anemia group J protein OS=Homo sapiens OX=9606 GN=BRIP1 PE=1 SV=2	Q9BX63	BRIP1	141 kDa	0	0	0	0	33	27	28	28	30	31	2	0	5	58	74	65	20	22	20
Ribosome biogenesis protein BRX1 homolog OS=Homo sapiens OX=9606 GN=BRIX1 PE=1 SV=2	Q8TDN6	BRIX1	41 kDa	0	0	0	0	16	8	12	1	3	2	0	0	0	8	13	14	0	0	1
Breast cancer metastasis-suppressor 1 OS=Homo sapiens OX=9606 GN=BRMS1 PE=1 SV=1	Q9HCU9	BRMS1	28 kDa	0	0	0	0	1	1	2	0	0	0	0	0	0	0	1	0	1	1	1
BRO1 domain-containing protein BROX OS=Homo sapiens OX=9606 GN=BROX PE=1 SV=1	Q5VW32	BROX	46 kDa	0	0	0	0	0	0	0	0	0	1	0	0	0	0	0	0	1	1	2
Peregrin OS=Homo sapiens OX=9606 GN=BRPF1 PE=1 SV=2	P55201	BRPF1	138 kDa	0	0	0	0	4	2	2	0	0	0	0	0	0	2	3	5	0	0	1
Bromodomain and PHD finger-containing protein 3 OS=Homo sapiens OX=9606 GN=BRPF3 PE=1 SV=2	Q9ULD4	BRPF3	136 kDa	0	0	0	0	0	0	0	0	0	0	0	0	0	2	3	2	0	0	0
Bromodomain and WD repeat-containing protein 1 OS=Homo sapiens OX=9606 GN=BRWD1 PE=1 SV=4	Q9NSI6	BRWD1	263 kDa	0	0	0	0	5	3	2	0	0	0	0	0	0	6	9	11	0	0	0
BSD domain-containing protein 1 OS=Homo sapiens OX=9606 GN=BSDC1 PE=1 SV=1	Q9NW68	BSDC1	47 kDa	0	0	0	0	0	1	0	8	6	7	0	0	0	1	1	0	5	4	2
Basigin OS=Homo sapiens OX=9606 GN=BSG PE=1 SV=2	P35613	BSG	42 kDa	2	0	0	0	1	0	2	1	1	1	0	0	0	0	0	1	0	1	1
TATA-binding protein-associated factor 172 OS=Homo sapiens OX=9606 GN=BTAF1 PE=1 SV=2	O14981	BTAF1	207 kDa	0	0	0	0	5	1	5	0	0	0	0	0	0	9	14	16	0	0	0
BTB/POZ domain-containing protein 7 OS=Homo sapiens OX=9606 GN=BTBD7 PE=1 SV=3	Q9P203	BTBD7	126 kDa	0	0	0	0	1	0	0	0	0	0	0	0	0	0	0	0	0	1	2
Transcription factor BTF3 OS=Homo sapiens OX=9606 GN=BTF3 PE=1 SV=1	P20290	BTF3	22 kDa	0	0	0	0	2	1	2	0	0	1	0	0	0	2	2	1	1	2	0
Mitotic checkpoint serine/threonine-protein kinase BUB1 OS=Homo sapiens OX=9606 GN=BUB1 PE=1 SV=1	O43683	BUB1	122 kDa	0	0	0	0	0	0	0	13	10	14	0	0	0	4	4	2	4	7	5
Mitotic checkpoint serine/threonine-protein kinase BUB1 beta OS=Homo sapiens OX=9606 GN=BUB1B PE=1 SV=3	O60566	BUB1B	120 kDa	0	0	0	0	4	1	2	22	22	31	0	0	0	0	1	1	23	20	21
Mitotic checkpoint protein BUB3 OS=Homo sapiens OX=9606 GN=BUB3 PE=1 SV=1	O43684	BUB3	37 kDa	0	2	1	1	1	2	2	1	1	1	1	0	1	2	3	1	0	0	0
BUD13 homolog OS=Homo sapiens OX=9606 GN=BUD13 PE=1 SV=1	Q9BRD0	BUD13	71 kDa	0	1	0	0	11	10	13	1	0	1	2	0	0	10	8	11	6	4	4
Protein BUD31 homolog OS=Homo sapiens OX=9606 GN=BUD31 PE=1 SV=2	P41223	BUD31	17 kDa	0	0	0	0	6	3	6	0	0	0	0	0	0	7	7	7	1	1	1
Bystin OS=Homo sapiens OX=9606 GN=BYSL PE=1 SV=3	Q13895	BYSL	50 kDa	0	0	0	0	16	13	12	2	3	3	0	0	0	22	23	22	1	2	4
Basic leucine zipper and W2 domain-containing protein 1 OS=Homo sapiens OX=9606 GN=BZW1 PE=1 SV=1	Q7L1Q6	BZW1	48 kDa	2	1	0	0	3	4	2	4	6	6	0	0	0	3	3	4	4	4	6
UPF0705 protein C11orf49 OS=Homo sapiens OX=9606 GN=C11orf49 PE=1 SV=2	Q9H6J7	C11orf49	37 kDa	0	0	0	0	0	0	0	1	1	3	0	0	0	0	0	0	0	0	0
Uncharacterized protein C12orf29 OS=Homo sapiens OX=9606 GN=C12orf29 PE=1 SV=2	Q8N999	C12orf29	37 kDa	0	0	0	0	2	1	1	0	1	0	0	0	0	0	0	0	1	2	1
Uncharacterized protein C12orf45 OS=Homo sapiens OX=9606 GN=C12orf45 PE=1 SV=2	Q8N5I9	C12orf45	20 kDa	0	0	0	0	6	6	6	4	6	5	0	0	0	5	9	6	3	3	3
UPF0183 protein C16orf70 OS=Homo sapiens OX=9606 GN=C16orf70 PE=1 SV=1	Q9BSU1	C16orf70	48 kDa	0	0	0	0	0	0	0	6	8	9	0	0	0	0	0	0	0	0	0
UPF0547 protein C16orf87 OS=Homo sapiens OX=9606 GN=C16orf87 PE=1 SV=1	Q6PH81	C16orf87	18 kDa	0	0	0	0	1	0	0	0	0	0	0	0	0	2	2	3	0	0	0
Uncharacterized protein C17orf80 OS=Homo sapiens OX=9606 GN=C17orf80 PE=2 SV=2	Q9BSJ5	C17orf80	67 kDa	0	15	11	13	0	1	1	0	0	0	12	5	16	3	2	1	0	0	0
UPF0711 protein C18orf21 OS=Homo sapiens OX=9606 GN=C18orf21 PE=1 SV=1	Q32NC0	C18orf21	25 kDa	0	0	0	0	8	6	8	0	0	0	0	0	0	4	4	3	2	2	3
Uncharacterized protein C18orf25 OS=Homo sapiens OX=9606 GN=C18orf25 PE=1 SV=3	Q96B23	C18orf25	43 kDa	0	0	0	0	4	4	4	1	1	1	0	0	0	5	6	6	3	2	3
Uncharacterized protein C19orf47 OS=Homo sapiens OX=9606 GN=C19orf47 PE=1 SV=1	Q8N9M1	C19orf47	45 kDa	0	0	0	0	3	3	2	1	0	0	0	0	0	1	2	2	0	2	1
Leydig cell tumor 10 kDa protein homolog OS=Homo sapiens OX=9606 GN=C19orf53 PE=1 SV=1	Q9UNZ5	C19orf53	11 kDa	0	0	0	0	2	4	3	0	0	0	0	0	0	1	2	2	0	0	0
Nuclear nucleic acid-binding protein C1D OS=Homo sapiens OX=9606 GN=C1D PE=1 SV=1	Q13901	C1D	16 kDa	0	0	0	0	1	2	2	0	0	0	0	0	0	1	2	0	0	0	0
Uncharacterized protein C1orf131 OS=Homo sapiens OX=9606 GN=C1orf131 PE=1 SV=4	Q8NDD1	C1orf131	33 kDa	0	0	0	0	10	8	6	0	0	0	1	0	0	7	10	11	0	1	0
UPF0688 protein C1orf174 OS=Homo sapiens OX=9606 GN=C1orf174 PE=1 SV=2	Q8IYL3	C1orf174	26 kDa	0	0	0	0	2	1	2	0	0	0	0	0	0	2	3	2	0	0	1
Uncharacterized protein C1orf198 OS=Homo sapiens OX=9606 GN=C1orf198 PE=1 SV=1	Q9H425	C1orf198	36 kDa	0	0	0	0	9	7	8	19	24	24	0	0	1	6	4	8	12	11	10
UPF0690 protein C1orf52 OS=Homo sapiens OX=9606 GN=C1orf52 PE=1 SV=1	Q8N6N3	C1orf52	21 kDa	0	0	0	0	8	8	3	0	0	1	0	0	0	12	13	15	2	1	1
Complement component 1 Q subcomponent-binding protein, mitochondrial OS=Homo sapiens OX=9606 GN=C1QBP PE=1 SV=1	Q07021	C1QBP	31 kDa	0	7	5	17	0	0	0	0	0	0	0	0	0	0	0	0	0	0	0
Phospholipid transfer protein C2CD2L OS=Homo sapiens OX=9606 GN=C2CD2L PE=1 SV=3	O14523	C2CD2L	76 kDa	0	3	2	0	4	1	1	4	5	4	0	0	1	1	2	0	3	2	1
C2 domain-containing protein 3 OS=Homo sapiens OX=9606 GN=C2CD3 PE=1 SV=4	Q4AC94	C2CD3	260 kDa	0	0	0	0	2	0	2	8	7	9	0	0	0	0	0	0	1	1	0
C2 calcium-dependent domain-containing protein 4C OS=Homo sapiens OX=9606 GN=C2CD4C PE=1 SV=2	Q8TF44	C2CD4C	45 kDa	0	0	0	0	0	0	0	2	1	2	0	0	0	0	1	0	0	0	0
Uncharacterized protein C2orf42 OS=Homo sapiens OX=9606 GN=C2orf42 PE=1 SV=1	Q9NWW7	C2orf42	64 kDa	0	0	0	0	1	0	1	0	1	0	0	0	0	1	2	2	0	0	0
Ashwin OS=Homo sapiens OX=9606 GN=C2orf49 PE=1 SV=1	Q9BVC5	C2orf49	26 kDa	0	0	0	0	2	3	3	0	0	0	0	0	0	4	5	5	0	0	0
Protein C3orf33 OS=Homo sapiens OX=9606 GN=C3orf33 PE=1 SV=2	Q6P1S2	C3orf33	34 kDa	0	3	1	2	0	0	0	0	0	0	0	0	0	0	0	0	0	0	0
UPF0461 protein C5orf24 OS=Homo sapiens OX=9606 GN=C5orf24 PE=1 SV=1	Q7Z6I8	C5orf24	20 kDa	0	0	0	0	4	4	4	0	0	0	0	0	0	12	10	10	0	0	0
Uncharacterized protein C6orf132 OS=Homo sapiens OX=9606 GN=C6orf132 PE=1 SV=4	Q5T0Z8	C6orf132	124 kDa	0	0	0	0	1	0	0	2	0	3	0	0	0	0	0	0	0	4	3
Uncharacterized protein C6orf47 OS=Homo sapiens OX=9606 GN=C6orf47 PE=1 SV=2	O95873	C6orf47	32 kDa	0	0	0	0	1	0	0	1	1	4	0	0	0	0	0	0	0	0	0
Uncharacterized protein C7orf50 OS=Homo sapiens OX=9606 GN=C7orf50 PE=1 SV=1	Q9BRJ6	C7orf50	22 kDa	0	0	0	0	2	1	1	0	0	0	0	0	0	11	10	12	0	0	0
UPF0598 protein C8orf82 OS=Homo sapiens OX=9606 GN=C8orf82 PE=1 SV=2	Q6P1X6	C8orf82	24 kDa	0	2	2	2	0	0	0	0	0	0	0	0	0	0	0	0	0	0	0
Telomere length and silencing protein 1 homolog OS=Homo sapiens OX=9606 GN=C9orf78 PE=1 SV=1	Q9NZ63	C9orf78	34 kDa	0	0	0	0	7	5	4	0	0	0	0	0	0	6	7	7	3	3	2
Caspase activity and apoptosis inhibitor 1 OS=Homo sapiens OX=9606 GN=CAAP1 PE=1 SV=2	Q9H8G2	CAAP1	38 kDa	0	0	0	0	6	2	2	0	0	0	0	0	0	3	3	3	2	2	2
Calcium-binding protein 39 OS=Homo sapiens OX=9606 GN=CAB39 PE=1 SV=1	Q9Y376	CAB39	40 kDa	0	0	0	0	0	0	0	1	2	2	0	0	0	0	0	0	0	2	1
Calcineurin-binding protein cabin-1 OS=Homo sapiens OX=9606 GN=CABIN1 PE=1 SV=1	Q9Y6J0	CABIN1	246 kDa	0	0	0	0	5	4	7	0	0	0	0	0	1	1	2	2	1	0	0
Cactin OS=Homo sapiens OX=9606 GN=CACTIN PE=1 SV=3	Q8WUQ7	CACTIN	89 kDa	0	0	0	0	2	0	1	0	0	0	0	0	0	0	1	1	0	0	0
CDK2-associated and cullin domain-containing protein 1 OS=Homo sapiens OX=9606 GN=CACUL1 PE=1 SV=1	Q86Y37	CACUL1	41 kDa	0	0	0	0	0	0	1	3	2	3	0	0	0	4	5	3	0	0	0
Calcyclin-binding protein OS=Homo sapiens OX=9606 GN=CACYBP PE=1 SV=2	Q9HB71	CACYBP	26 kDa	0	0	0	0	2	2	3	3	2	3	1	0	0	1	1	1	3	2	3
CAD protein OS=Homo sapiens OX=9606 GN=CAD PE=1 SV=3	P27708	CAD	243 kDa	1	1	0	1	0	4	0	7	4	12	0	0	0	2	2	3	4	4	2
Calcium-binding and coiled-coil domain-containing protein 2 OS=Homo sapiens OX=9606 GN=CALCOCO2 PE=1 SV=1	Q13137	CALCOCO2	52 kDa	0	0	0	0	0	2	2	1	0	1	0	0	0	0	0	0	2	7	3
Caldesmon OS=Homo sapiens OX=9606 GN=CALD1 PE=1 SV=3	Q05682	CALD1	93 kDa	2	2	0	0	18	16	15	66	54	74	5	4	6	9	12	13	33	38	40
Calmodulin-1 OS=Homo sapiens OX=9606 GN=CALM1 PE=1 SV=1	P0DP23 (+2)	CALM1	17 kDa	7	0	0	0	6	6	6	10	12	14	3	0	2	8	9	9	8	13	11
Calmodulin-like protein 5 OS=Homo sapiens OX=9606 GN=CALML5 PE=1 SV=2	Q9NZT1	CALML5	16 kDa	1	1	2	1	0	1	0	0	1	2	2	1	0	1	0	0	1	1	1
Calreticulin OS=Homo sapiens OX=9606 GN=CALR PE=1 SV=1	P27797	CALR	48 kDa	2	0	0	0	0	1	1	1	0	1	0	0	1	0	0	0	0	1	0
Calcium/calmodulin-dependent protein kinase type II subunit delta OS=Homo sapiens OX=9606 GN=CAMK2D PE=1 SV=3	Q13557	CAMK2D	56 kDa	0	0	0	0	0	0	0	3	3	5	0	0	0	1	1	1	0	0	0
Calcium/calmodulin-dependent protein kinase type II subunit gamma OS=Homo sapiens OX=9606 GN=CAMK2G PE=1 SV=4	Q13555	CAMK2G	63 kDa	0	0	0	0	0	0	0	3	2	5	0	0	0	0	0	0	3	1	1
Calcium signal-modulating cyclophilin ligand OS=Homo sapiens OX=9606 GN=CAMLG PE=1 SV=1	P49069	CAMLG	33 kDa	0	0	0	0	0	0	0	3	4	4	0	0	0	0	0	0	0	1	2
Calmodulin-regulated spectrin-associated protein 1 OS=Homo sapiens OX=9606 GN=CAMSAP1 PE=1 SV=2	Q5T5Y3	CAMSAP1	178 kDa	0	0	0	0	4	2	3	21	19	20	1	0	3	0	0	1	11	14	13
Calmodulin-regulated spectrin-associated protein 2 OS=Homo sapiens OX=9606 GN=CAMSAP2 PE=1 SV=3	Q08AD1	CAMSAP2	168 kDa	0	0	0	0	4	3	7	13	8	16	0	0	0	1	1	0	10	7	9
Cullin-associated NEDD8-dissociated protein 1 OS=Homo sapiens OX=9606 GN=CAND1 PE=1 SV=2	Q86VP6	CAND1	136 kDa	3	2	0	1	9	8	9	5	5	6	1	0	1	1	3	2	12	10	14
Calnexin OS=Homo sapiens OX=9606 GN=CANX PE=1 SV=2	P27824	CANX	68 kDa	2	1	0	0	0	0	0	2	1	2	0	0	1	0	1	2	0	0	0
Adenylyl cyclase-associated protein 1 OS=Homo sapiens OX=9606 GN=CAP1 PE=1 SV=5	Q01518	CAP1	52 kDa	2	0	1	0	3	2	1	11	7	10	1	0	2	1	2	2	5	5	7
Adenylyl cyclase-associated protein 2 OS=Homo sapiens OX=9606 GN=CAP2 PE=1 SV=1	P40123	CAP2	53 kDa	1	0	0	0	0	1	0	2	1	4	1	0	0	0	0	1	1	2	0
Macrophage-capping protein OS=Homo sapiens OX=9606 GN=CAPG PE=1 SV=2	P40121	CAPG	38 kDa	0	0	0	0	2	3	1	1	1	1	0	0	0	1	2	0	6	4	4
Calpain-1 catalytic subunit OS=Homo sapiens OX=9606 GN=CAPN1 PE=1 SV=1	P07384	CAPN1	82 kDa	0	2	1	0	6	6	4	10	6	8	0	0	0	1	3	1	13	13	14
Calpain-2 catalytic subunit OS=Homo sapiens OX=9606 GN=CAPN2 PE=1 SV=6	P17655	CAPN2	80 kDa	1	0	0	0	3	4	1	3	0	4	0	0	0	0	0	0	8	8	8
Calpain-7 OS=Homo sapiens OX=9606 GN=CAPN7 PE=1 SV=1	Q9Y6W3	CAPN7	93 kDa	0	0	0	0	0	0	0	1	1	4	0	0	0	0	0	0	1	1	2
Calpain small subunit 1 OS=Homo sapiens OX=9606 GN=CAPNS1 PE=1 SV=1	P04632	CAPNS1	28 kDa	3	1	0	0	2	2	3	4	4	6	0	0	0	3	3	3	3	5	4
Caprin-1 OS=Homo sapiens OX=9606 GN=CAPRIN1 PE=1 SV=2	Q14444	CAPRIN1	78 kDa	1	0	0	0	3	3	1	12	11	11	1	0	0	2	4	1	4	4	5
F-actin-capping protein subunit alpha-1 OS=Homo sapiens OX=9606 GN=CAPZA1 PE=1 SV=3	P52907	CAPZA1	33 kDa	3	3	1	1	5	4	6	6	4	8	1	0	2	4	3	5	9	13	14
F-actin-capping protein subunit alpha-2 OS=Homo sapiens OX=9606 GN=CAPZA2 PE=1 SV=3	P47755	CAPZA2	33 kDa	0	0	0	0	6	5	6	6	4	5	0	0	0	3	2	2	7	12	11
F-actin-capping protein subunit beta OS=Homo sapiens OX=9606 GN=CAPZB PE=1 SV=4	P47756	CAPZB	31 kDa	3	1	0	0	6	5	4	9	5	12	2	0	3	5	6	6	6	6	7
Caspase recruitment domain-containing protein 10 OS=Homo sapiens OX=9606 GN=CARD10 PE=1 SV=2	Q9BWT7	CARD10	116 kDa	0	0	0	0	0	0	0	0	0	0	0	0	0	0	0	0	0	1	2
Caspase recruitment domain-containing protein 6 OS=Homo sapiens OX=9606 GN=CARD6 PE=1 SV=2	Q9BX69	CARD6	116 kDa	0	0	0	0	0	0	0	2	2	0	0	0	0	0	0	0	1	1	0
Caspase recruitment domain-containing protein 8 OS=Homo sapiens OX=9606 GN=CARD8 PE=1 SV=1	Q9Y2G2	CARD8	49 kDa	0	0	0	0	0	0	0	0	0	0	0	0	0	0	0	0	2	1	2
F-actin-uncapping protein LRRC16A OS=Homo sapiens OX=9606 GN=CARMIL1 PE=1 SV=1	Q5VZK9	CARMIL1	152 kDa	0	0	0	0	0	0	0	1	7	4	0	0	0	0	0	0	1	0	0
Cysteine--tRNA ligase, cytoplasmic OS=Homo sapiens OX=9606 GN=CARS PE=1 SV=3	P49589	CARS	85 kDa	0	0	0	0	3	3	1	12	10	13	0	0	0	1	2	1	9	11	10
Probable cysteine--tRNA ligase, mitochondrial OS=Homo sapiens OX=9606 GN=CARS2 PE=1 SV=1	Q9HA77	CARS2	62 kDa	0	7	7	9	0	0	0	0	0	0	7	0	10	0	0	0	0	0	0
Caskin-2 OS=Homo sapiens OX=9606 GN=CASKIN2 PE=1 SV=2	Q8WXE0	CASKIN2	127 kDa	0	0	0	0	0	0	0	1	0	5	0	0	0	0	0	0	0	3	3
Caspase-1 OS=Homo sapiens OX=9606 GN=CASP1 PE=1 SV=1	P29466	CASP1	45 kDa	0	0	0	0	1	0	1	1	2	1	0	0	0	0	0	1	0	0	0
Caspase-14 OS=Homo sapiens OX=9606 GN=CASP14 PE=1 SV=2	P31944	CASP14	28 kDa	1	2	4	1	0	1	0	1	0	3	2	2	0	4	2	1	0	0	0
Caspase-3 OS=Homo sapiens OX=9606 GN=CASP3 PE=1 SV=2	P42574	CASP3	32 kDa	0	0	0	0	1	2	1	5	4	5	0	0	0	2	2	3	3	2	3
Caspase-4 OS=Homo sapiens OX=9606 GN=CASP4 PE=1 SV=1	P49662	CASP4	43 kDa	0	0	0	0	0	0	0	4	5	6	0	0	0	0	0	0	1	1	0
Caspase-8 OS=Homo sapiens OX=9606 GN=CASP8 PE=1 SV=1	Q14790	CASP8	55 kDa	0	0	0	0	1	1	2	2	3	2	0	0	0	1	2	1	2	2	3
CASP8-associated protein 2 OS=Homo sapiens OX=9606 GN=CASP8AP2 PE=1 SV=1	Q9UKL3	CASP8AP2	223 kDa	0	0	0	0	5	7	3	0	0	0	0	0	0	1	3	3	3	3	5
Calpastatin OS=Homo sapiens OX=9606 GN=CAST PE=1 SV=4	P20810	CAST	77 kDa	0	0	0	0	23	18	17	39	36	52	3	1	2	14	17	17	49	55	47
Zinc finger protein castor homolog 1 OS=Homo sapiens OX=9606 GN=CASZ1 PE=1 SV=4	Q86V15	CASZ1	190 kDa	0	0	0	0	1	1	2	0	0	0	0	0	0	1	1	0	2	1	0
Catalase OS=Homo sapiens OX=9606 GN=CAT PE=1 SV=3	P04040 (+1)	CAT	60 kDa	2	0	1	2	2	2	2	2	3	3	1	1	1	3	3	2	1	2	5
Caveolin-1 OS=Homo sapiens OX=9606 GN=CAV1 PE=1 SV=4	Q03135	CAV1	20 kDa	1	1	1	0	3	3	4	7	4	7	3	0	4	4	4	3	3	3	5
Caveolae-associated protein 1 OS=Homo sapiens OX=9606 GN=CAVIN1 PE=1 SV=1	Q6NZI2	CAVIN1	43 kDa	0	0	0	1	6	5	4	4	2	3	1	0	1	0	0	2	6	5	7
Caveolae-associated protein 3 OS=Homo sapiens OX=9606 GN=CAVIN3 PE=1 SV=3	Q969G5	CAVIN3	28 kDa	0	0	0	0	0	0	0	2	1	2	0	0	1	0	0	0	0	0	0
E3 ubiquitin-protein ligase CBL OS=Homo sapiens OX=9606 GN=CBL PE=1 SV=2	P22681	CBL	100 kDa	0	0	0	0	1	0	0	11	9	14	0	0	0	0	0	0	3	2	3
E3 ubiquitin-protein ligase CBL-B OS=Homo sapiens OX=9606 GN=CBLB PE=1 SV=2	Q13191	CBLB	109 kDa	0	0	0	0	0	0	0	10	7	9	0	0	0	0	0	0	0	2	0
E3 ubiquitin-protein ligase Hakai OS=Homo sapiens OX=9606 GN=CBLL1 PE=1 SV=1	Q75N03	CBLL1	55 kDa	0	0	0	0	3	3	0	0	0	0	0	0	0	5	6	7	0	0	0
Carbonyl reductase [NADPH] 1 OS=Homo sapiens OX=9606 GN=CBR1 PE=1 SV=3	P16152	CBR1	30 kDa	0	0	0	0	2	0	1	1	1	1	0	0	0	1	1	0	1	1	1
Carbonyl reductase family member 4 OS=Homo sapiens OX=9606 GN=CBR4 PE=1 SV=3	Q8N4T8	CBR4	25 kDa	0	2	0	0	0	0	0	0	0	0	0	0	0	0	0	0	0	0	0
Cystathionine beta-synthase-like protein OS=Homo sapiens OX=9606 GN=CBSL PE=1 SV=1	P0DN79 (+1)	CBSL	61 kDa	0	0	0	0	0	1	1	5	5	5	0	0	1	0	1	0	4	3	2
Chromobox protein homolog 1 OS=Homo sapiens OX=9606 GN=CBX1 PE=1 SV=1	P83916	CBX1	21 kDa	1	0	0	0	6	3	1	0	0	0	0	0	0	2	3	2	0	0	1
Chromobox protein homolog 2 OS=Homo sapiens OX=9606 GN=CBX2 PE=1 SV=2	Q14781	CBX2	56 kDa	1	0	0	0	2	4	4	0	0	0	0	0	0	3	10	4	0	0	0
Chromobox protein homolog 3 OS=Homo sapiens OX=9606 GN=CBX3 PE=1 SV=4	Q13185	CBX3	21 kDa	0	0	0	0	5	5	4	0	0	2	0	0	0	5	6	8	2	0	1
E3 SUMO-protein ligase CBX4 OS=Homo sapiens OX=9606 GN=CBX4 PE=1 SV=3	O00257	CBX4	61 kDa	0	0	0	0	8	8	11	0	0	1	0	0	0	7	8	9	1	2	2
Chromobox protein homolog 5 OS=Homo sapiens OX=9606 GN=CBX5 PE=1 SV=1	P45973	CBX5	22 kDa	1	0	0	0	8	10	7	0	0	0	0	0	0	6	6	5	0	2	2
Chromobox protein homolog 6 OS=Homo sapiens OX=9606 GN=CBX6 PE=1 SV=1	O95503	CBX6	44 kDa	0	0	0	0	5	6	4	0	0	0	0	0	0	8	8	7	0	0	1
Chromobox protein homolog 8 OS=Homo sapiens OX=9606 GN=CBX8 PE=1 SV=3	Q9HC52	CBX8	43 kDa	0	0	0	0	11	13	12	0	0	1	0	0	0	10	10	8	2	4	1
Coiled-coil and C2 domain-containing protein 1A OS=Homo sapiens OX=9606 GN=CC2D1A PE=1 SV=1	Q6P1N0	CC2D1A	104 kDa	0	0	0	0	9	5	6	42	39	44	5	0	3	1	3	3	14	15	14
Coiled-coil and C2 domain-containing protein 1B OS=Homo sapiens OX=9606 GN=CC2D1B PE=1 SV=1	Q5T0F9	CC2D1B	94 kDa	0	0	0	0	1	1	1	9	7	4	0	0	0	0	1	1	3	2	2
Cell division cycle and apoptosis regulator protein 1 OS=Homo sapiens OX=9606 GN=CCAR1 PE=1 SV=2	Q8IX12	CCAR1	133 kDa	0	0	0	0	6	7	7	1	0	1	0	0	0	8	11	10	1	1	3
Cell cycle and apoptosis regulator protein 2 OS=Homo sapiens OX=9606 GN=CCAR2 PE=1 SV=2	Q8N163	CCAR2	103 kDa	1	0	0	0	11	11	14	4	4	3	8	0	4	18	22	25	6	7	9
Coiled-coil domain-containing protein 102A OS=Homo sapiens OX=9606 GN=CCDC102A PE=1 SV=2	Q96A19	CCDC102A	63 kDa	0	0	0	0	0	1	1	30	26	31	1	0	0	8	8	8	2	2	1
Coiled-coil domain-containing protein 112 OS=Homo sapiens OX=9606 GN=CCDC112 PE=1 SV=2	Q8NEF3	CCDC112	54 kDa	0	0	0	0	0	0	0	0	1	2	0	0	0	1	2	1	0	0	0
Coiled-coil domain-containing protein 117 OS=Homo sapiens OX=9606 GN=CCDC117 PE=1 SV=1	Q8IWD4	CCDC117	31 kDa	0	0	0	0	2	0	2	0	0	0	0	0	0	0	0	0	0	0	0
Coiled-coil domain-containing protein 12 OS=Homo sapiens OX=9606 GN=CCDC12 PE=1 SV=1	Q8WUD4	CCDC12	19 kDa	0	0	0	0	2	3	4	0	0	0	0	0	0	0	2	2	0	0	0
Coiled-coil domain-containing protein 124 OS=Homo sapiens OX=9606 GN=CCDC124 PE=1 SV=1	Q96CT7	CCDC124	26 kDa	0	0	0	0	5	4	6	6	5	7	0	0	3	3	4	4	2	3	3
Coiled-coil domain-containing protein 130 OS=Homo sapiens OX=9606 GN=CCDC130 PE=1 SV=2	P13994	CCDC130	45 kDa	0	0	0	0	11	6	9	0	0	0	0	0	0	3	3	3	5	5	6
Coiled-coil domain-containing protein 137 OS=Homo sapiens OX=9606 GN=CCDC137 PE=1 SV=1	Q6PK04	CCDC137	33 kDa	0	0	0	0	21	23	17	0	0	0	0	0	0	19	18	21	1	1	2
Coiled-coil domain-containing protein 138 OS=Homo sapiens OX=9606 GN=CCDC138 PE=1 SV=1	Q96M89	CCDC138	76 kDa	0	0	0	0	0	0	0	4	4	6	0	0	0	1	0	0	2	3	4
Coiled-coil domain-containing protein 14 OS=Homo sapiens OX=9606 GN=CCDC14 PE=1 SV=3	Q49A88	CCDC14	106 kDa	0	0	0	0	2	0	0	0	3	3	0	0	0	0	0	0	5	7	6
Coiled-coil domain-containing protein 15 OS=Homo sapiens OX=9606 GN=CCDC15 PE=2 SV=2	Q0P6D6	CCDC15	110 kDa	0	0	0	0	0	0	0	2	0	4	0	0	0	0	0	0	1	2	4
Coiled-coil domain-containing protein 174 OS=Homo sapiens OX=9606 GN=CCDC174 PE=1 SV=3	Q6PII3	CCDC174	54 kDa	0	0	0	0	11	10	12	0	0	0	0	0	0	5	10	8	1	1	3
Coiled-coil domain-containing protein 177 OS=Homo sapiens OX=9606 GN=CCDC177 PE=2 SV=3	Q9NQR7	CCDC177	80 kDa	1	0	1	1	2	1	1	2	2	1	0	0	0	0	0	0	1	2	3
Coiled-coil domain-containing protein 18 OS=Homo sapiens OX=9606 GN=CCDC18 PE=1 SV=1	Q5T9S5	CCDC18	169 kDa	0	0	0	0	1	1	0	1	0	0	0	0	0	0	0	0	3	2	3
Coiled-coil domain-containing protein 186 OS=Homo sapiens OX=9606 GN=CCDC186 PE=1 SV=2	Q7Z3E2	CCDC186	104 kDa	0	0	0	0	1	0	0	3	1	6	0	0	0	0	0	0	0	0	1
Coiled-coil domain-containing protein 22 OS=Homo sapiens OX=9606 GN=CCDC22 PE=1 SV=1	O60826	CCDC22	71 kDa	0	0	0	0	0	0	0	1	1	2	0	0	0	0	0	0	4	5	1
Coiled-coil domain-containing protein 25 OS=Homo sapiens OX=9606 GN=CCDC25 PE=1 SV=2	Q86WR0	CCDC25	24 kDa	0	0	0	0	2	2	1	1	1	0	0	0	0	0	0	0	1	1	2
Coiled-coil domain-containing protein 28A OS=Homo sapiens OX=9606 GN=CCDC28A PE=1 SV=1	Q8IWP9	CCDC28A	30 kDa	0	0	0	0	1	0	2	0	0	0	0	0	0	0	0	0	2	1	2
Coiled-coil domain-containing protein 43 OS=Homo sapiens OX=9606 GN=CCDC43 PE=1 SV=2	Q96MW1	CCDC43	25 kDa	0	0	0	0	3	1	4	6	8	7	0	0	0	4	3	3	1	2	2
Coiled-coil domain-containing protein 47 OS=Homo sapiens OX=9606 GN=CCDC47 PE=1 SV=1	Q96A33	CCDC47	56 kDa	0	0	0	0	0	1	1	4	1	4	0	0	0	0	0	1	1	0	0
Coiled-coil domain-containing protein 50 OS=Homo sapiens OX=9606 GN=CCDC50 PE=1 SV=1	Q8IVM0	CCDC50	36 kDa	0	0	0	0	4	3	6	12	13	12	1	0	1	2	2	3	7	8	8
Thyroid transcription factor 1-associated protein 26 OS=Homo sapiens OX=9606 GN=CCDC59 PE=1 SV=2	Q9P031	CCDC59	29 kDa	0	0	0	0	11	9	10	1	0	0	0	0	0	4	3	4	1	1	1
Coiled-coil domain-containing protein 6 OS=Homo sapiens OX=9606 GN=CCDC6 PE=1 SV=2	Q16204	CCDC6	53 kDa	0	0	0	0	2	3	2	5	6	5	0	0	0	1	1	1	7	6	7
Coiled-coil domain-containing protein 66 OS=Homo sapiens OX=9606 GN=CCDC66 PE=1 SV=4	A2RUB6	CCDC66	109 kDa	0	0	0	0	1	1	2	0	0	1	0	0	0	0	0	0	2	1	2
Coiled-coil domain-containing protein 71 OS=Homo sapiens OX=9606 GN=CCDC71 PE=1 SV=3	Q8IV32	CCDC71	50 kDa	0	0	0	0	0	0	0	0	0	0	0	0	0	1	3	2	0	0	0
Coiled-coil domain-containing protein 71L OS=Homo sapiens OX=9606 GN=CCDC71L PE=1 SV=2	Q8N9Z2	CCDC71L	26 kDa	0	1	0	0	10	12	12	0	0	0	0	0	1	7	8	9	2	2	3
Coiled-coil domain-containing protein 8 OS=Homo sapiens OX=9606 GN=CCDC8 PE=1 SV=2	Q9H0W5	CCDC8	59 kDa	0	0	0	0	1	2	3	0	0	0	0	0	0	0	0	0	0	0	0
Coiled-coil domain-containing protein 82 OS=Homo sapiens OX=9606 GN=CCDC82 PE=1 SV=2	Q8N4S0	CCDC82	64 kDa	0	0	0	0	1	0	2	0	0	0	0	0	0	1	0	0	0	0	0
Coiled-coil domain-containing protein 85C OS=Homo sapiens OX=9606 GN=CCDC85C PE=1 SV=1	A6NKD9	CCDC85C	45 kDa	0	0	0	0	0	0	1	5	3	5	0	0	0	0	0	0	7	10	9
Coiled-coil domain-containing protein 86 OS=Homo sapiens OX=9606 GN=CCDC86 PE=1 SV=1	Q9H6F5	CCDC86	40 kDa	0	0	0	0	9	12	8	0	0	0	0	0	0	16	21	17	1	0	0
Girdin OS=Homo sapiens OX=9606 GN=CCDC88A PE=1 SV=2	Q3V6T2	CCDC88A	216 kDa	0	0	1	1	2	2	1	12	9	12	0	0	0	1	1	0	18	20	24
Coiled-coil domain-containing protein 9 OS=Homo sapiens OX=9606 GN=CCDC9 PE=1 SV=1	Q9Y3X0	CCDC9	60 kDa	0	0	0	0	6	3	5	0	0	0	0	0	0	0	0	0	2	2	0
Coiled-coil domain-containing protein 93 OS=Homo sapiens OX=9606 GN=CCDC93 PE=1 SV=2	Q567U6	CCDC93	73 kDa	0	0	0	0	2	1	1	2	0	1	0	0	0	0	0	0	4	3	3
Coiled-coil domain-containing protein 9B OS=Homo sapiens OX=9606 GN=CCDC9B PE=1 SV=1	Q6ZUT6	CCDC9B	57 kDa	0	0	0	0	6	5	7	5	6	6	0	0	0	1	2	3	4	5	5
Coiled-coil alpha-helical rod protein 1 OS=Homo sapiens OX=9606 GN=CCHCR1 PE=1 SV=2	Q8TD31	CCHCR1	89 kDa	0	0	0	0	0	0	0	7	3	7	0	0	0	0	0	0	0	0	0
CCN family member 1 OS=Homo sapiens OX=9606 GN=CCN1 PE=1 SV=1	O00622	CCN1	42 kDa	0	1	1	0	0	0	0	4	0	1	0	0	0	0	0	0	0	0	0
Cyclin-A2 OS=Homo sapiens OX=9606 GN=CCNA2 PE=1 SV=2	P20248	CCNA2	49 kDa	0	0	0	0	2	3	2	0	0	0	0	0	0	2	1	1	1	1	1
G2/mitotic-specific cyclin-B1 OS=Homo sapiens OX=9606 GN=CCNB1 PE=1 SV=1	P14635	CCNB1	48 kDa	0	0	0	0	2	1	2	14	12	13	1	0	1	6	8	7	3	4	4
G2/mitotic-specific cyclin-B2 OS=Homo sapiens OX=9606 GN=CCNB2 PE=1 SV=1	O95067	CCNB2	45 kDa	0	0	0	0	5	6	6	3	7	6	0	0	0	2	0	3	7	6	11
G1/S-specific cyclin-E2 OS=Homo sapiens OX=9606 GN=CCNE2 PE=1 SV=1	O96020	CCNE2	47 kDa	0	0	0	0	0	0	0	0	0	0	0	0	0	4	6	5	0	0	0
Cyclin-F OS=Homo sapiens OX=9606 GN=CCNF PE=1 SV=2	P41002	CCNF	88 kDa	0	0	0	0	0	0	0	0	0	0	0	0	0	1	3	2	0	0	0
Cyclin-K OS=Homo sapiens OX=9606 GN=CCNK PE=1 SV=2	O75909	CCNK	64 kDa	0	0	0	0	5	4	2	1	0	1	0	0	0	3	5	3	1	2	3
Cyclin-T1 OS=Homo sapiens OX=9606 GN=CCNT1 PE=1 SV=1	O60563	CCNT1	81 kDa	0	0	0	0	5	7	7	1	0	0	0	0	1	7	9	11	2	6	4
Centriolar coiled-coil protein of 110 kDa OS=Homo sapiens OX=9606 GN=CCP110 PE=1 SV=3	O43303	CCP110	113 kDa	0	0	0	0	2	0	0	28	23	34	0	0	1	0	1	1	18	14	15
Copper chaperone for superoxide dismutase OS=Homo sapiens OX=9606 GN=CCS PE=1 SV=1	O14618	CCS	29 kDa	0	0	0	0	0	0	1	1	2	2	0	0	0	1	1	1	1	1	0
Serine-rich coiled-coil domain-containing protein 2 OS=Homo sapiens OX=9606 GN=CCSER2 PE=1 SV=2	Q9H7U1	CCSER2	94 kDa	0	0	0	0	0	0	1	1	2	2	0	0	0	0	0	0	1	0	3
T-complex protein 1 subunit beta OS=Homo sapiens OX=9606 GN=CCT2 PE=1 SV=4	P78371	CCT2	57 kDa	4	7	2	2	11	10	10	16	14	17	2	1	2	4	5	6	17	21	23
T-complex protein 1 subunit gamma OS=Homo sapiens OX=9606 GN=CCT3 PE=1 SV=4	P49368	CCT3	61 kDa	0	2	0	0	20	23	22	7	4	10	0	0	1	1	3	5	28	24	30
T-complex protein 1 subunit delta OS=Homo sapiens OX=9606 GN=CCT4 PE=1 SV=4	P50991	CCT4	58 kDa	3	1	1	0	1	1	1	3	3	6	1	0	1	1	1	0	5	6	4
T-complex protein 1 subunit epsilon OS=Homo sapiens OX=9606 GN=CCT5 PE=1 SV=1	P48643	CCT5	60 kDa	2	2	3	0	10	5	4	21	15	27	1	1	1	1	2	2	21	18	21
T-complex protein 1 subunit zeta OS=Homo sapiens OX=9606 GN=CCT6A PE=1 SV=3	P40227	CCT6A	58 kDa	1	3	1	1	6	7	4	13	10	16	1	0	0	4	4	6	17	16	16
T-complex protein 1 subunit eta OS=Homo sapiens OX=9606 GN=CCT7 PE=1 SV=2	Q99832	CCT7	59 kDa	1	0	1	0	0	2	2	5	3	5	0	0	0	1	1	2	5	4	6
T-complex protein 1 subunit theta OS=Homo sapiens OX=9606 GN=CCT8 PE=1 SV=4	P50990	CCT8	60 kDa	9	6	6	6	27	21	24	213	179	223	62	87	63	68	79	77	51	60	62
Vacuolar fusion protein CCZ1 homolog B OS=Homo sapiens OX=9606 GN=CCZ1B PE=1 SV=1	P86790 (+1)	CCZ1B	56 kDa	0	0	0	0	8	4	6	9	5	7	0	0	0	3	4	4	8	10	9
CD151 antigen OS=Homo sapiens OX=9606 GN=CD151 PE=1 SV=3	P48509	CD151	28 kDa	0	0	0	0	1	2	3	2	2	1	0	0	0	1	1	1	0	0	0
CD2-associated protein OS=Homo sapiens OX=9606 GN=CD2AP PE=1 SV=1	Q9Y5K6	CD2AP	71 kDa	0	0	0	0	15	9	13	47	47	53	5	0	3	1	0	0	43	56	53
CD2 antigen cytoplasmic tail-binding protein 2 OS=Homo sapiens OX=9606 GN=CD2BP2 PE=1 SV=1	O95400	CD2BP2	38 kDa	0	0	0	0	4	6	5	0	0	0	0	0	0	3	1	4	0	2	1
DNA-directed RNA polymerase I subunit RPA34 OS=Homo sapiens OX=9606 GN=CD3EAP PE=1 SV=1	O15446	CD3EAP	55 kDa	0	0	0	0	11	11	13	0	0	0	0	0	0	5	4	6	0	0	0
CD44 antigen OS=Homo sapiens OX=9606 GN=CD44 PE=1 SV=3	P16070	CD44	82 kDa	3	1	0	0	5	6	5	10	9	11	4	3	3	3	4	2	5	5	6
Cell division cycle protein 123 homolog OS=Homo sapiens OX=9606 GN=CDC123 PE=1 SV=1	O75794	CDC123	39 kDa	0	0	0	0	0	0	0	5	5	2	0	0	0	2	2	1	0	1	0
Cell division cycle protein 16 homolog OS=Homo sapiens OX=9606 GN=CDC16 PE=1 SV=2	Q13042	CDC16	72 kDa	0	0	0	0	1	1	2	1	0	1	0	0	0	0	0	0	3	2	1
Cell division cycle protein 20 homolog OS=Homo sapiens OX=9606 GN=CDC20 PE=1 SV=2	Q12834	CDC20	55 kDa	0	0	0	0	7	4	5	5	3	6	0	0	0	3	4	4	4	6	4
Cell division cycle protein 23 homolog OS=Homo sapiens OX=9606 GN=CDC23 PE=1 SV=3	Q9UJX2	CDC23	69 kDa	0	0	0	0	0	0	0	0	0	0	0	0	0	1	0	0	2	2	1
M-phase inducer phosphatase 3 OS=Homo sapiens OX=9606 GN=CDC25C PE=1 SV=2	P30307	CDC25C	53 kDa	0	0	0	0	0	0	0	7	6	8	0	0	0	0	0	0	3	2	3
Cell division cycle protein 27 homolog OS=Homo sapiens OX=9606 GN=CDC27 PE=1 SV=2	P30260	CDC27	92 kDa	0	0	0	0	7	6	5	3	4	4	0	0	0	8	12	11	3	3	3
Hsp90 co-chaperone Cdc37 OS=Homo sapiens OX=9606 GN=CDC37 PE=1 SV=1	Q16543	CDC37	44 kDa	0	0	0	0	2	2	4	7	4	9	0	0	0	2	3	3	7	9	6
Hsp90 co-chaperone Cdc37-like 1 OS=Homo sapiens OX=9606 GN=CDC37L1 PE=1 SV=1	Q7L3B6	CDC37L1	39 kDa	0	0	0	0	0	0	0	3	4	5	0	0	0	0	0	0	0	0	0
Pre-mRNA-processing factor 17 OS=Homo sapiens OX=9606 GN=CDC40 PE=1 SV=1	O60508	CDC40	66 kDa	0	0	0	0	6	9	8	1	1	2	0	0	0	6	7	9	4	5	4
Cell division control protein 42 homolog OS=Homo sapiens OX=9606 GN=CDC42 PE=1 SV=2	P60953	CDC42	21 kDa	4	2	0	0	4	2	2	2	4	5	1	0	0	2	2	2	2	0	3
Serine/threonine-protein kinase MRCK alpha OS=Homo sapiens OX=9606 GN=CDC42BPA PE=1 SV=1	Q5VT25	CDC42BPA	197 kDa	0	0	0	0	2	0	2	2	0	4	0	0	0	0	0	0	3	3	3
Serine/threonine-protein kinase MRCK beta OS=Homo sapiens OX=9606 GN=CDC42BPB PE=1 SV=2	Q9Y5S2	CDC42BPB	194 kDa	0	0	0	0	1	2	1	3	2	4	0	0	0	0	0	0	2	5	6
Cdc42 effector protein 1 OS=Homo sapiens OX=9606 GN=CDC42EP1 PE=1 SV=1	Q00587	CDC42EP1	40 kDa	0	0	0	0	6	6	6	2	5	4	1	1	2	0	1	0	4	6	5
Cdc42 effector protein 2 OS=Homo sapiens OX=9606 GN=CDC42EP2 PE=1 SV=1	O14613	CDC42EP2	22 kDa	0	3	1	0	4	2	3	2	1	1	0	0	1	1	0	1	6	6	4
Cdc42 effector protein 3 OS=Homo sapiens OX=9606 GN=CDC42EP3 PE=1 SV=1	Q9UKI2	CDC42EP3	28 kDa	0	0	0	0	3	2	2	5	4	6	0	0	0	0	0	0	1	3	1
Cdc42 effector protein 4 OS=Homo sapiens OX=9606 GN=CDC42EP4 PE=1 SV=1	Q9H3Q1	CDC42EP4	38 kDa	0	0	0	0	0	1	0	2	3	3	0	0	0	0	0	0	1	0	0
Cell division cycle 5-like protein OS=Homo sapiens OX=9606 GN=CDC5L PE=1 SV=2	Q99459	CDC5L	92 kDa	1	0	0	0	19	14	18	2	0	2	1	2	2	21	21	25	10	12	11
Cell division control protein 6 homolog OS=Homo sapiens OX=9606 GN=CDC6 PE=1 SV=1	Q99741	CDC6	63 kDa	0	0	0	0	0	1	0	0	0	0	0	0	0	0	1	3	0	0	0
Cell division cycle 7-related protein kinase OS=Homo sapiens OX=9606 GN=CDC7 PE=1 SV=1	O00311	CDC7	64 kDa	0	0	0	0	7	3	3	0	0	0	0	0	0	5	7	6	1	1	1
Parafibromin OS=Homo sapiens OX=9606 GN=CDC73 PE=1 SV=1	Q6P1J9	CDC73	61 kDa	1	0	0	0	17	13	15	3	4	4	1	0	2	20	25	32	8	8	6
Cell division cycle-associated protein 2 OS=Homo sapiens OX=9606 GN=CDCA2 PE=1 SV=2	Q69YH5	CDCA2	113 kDa	0	0	0	0	45	43	43	8	5	5	2	0	4	44	51	53	27	30	31
Cell division cycle-associated protein 3 OS=Homo sapiens OX=9606 GN=CDCA3 PE=1 SV=1	Q99618	CDCA3	29 kDa	0	1	0	0	2	2	3	7	8	9	1	1	0	1	2	2	3	4	3
Sororin OS=Homo sapiens OX=9606 GN=CDCA5 PE=1 SV=1	Q96FF9	CDCA5	28 kDa	0	0	0	0	7	7	6	3	1	3	1	1	1	18	22	22	1	1	0
Cell division cycle-associated protein 7 OS=Homo sapiens OX=9606 GN=CDCA7 PE=1 SV=1	Q9BWT1	CDCA7	43 kDa	0	0	0	0	1	1	2	0	0	0	0	0	0	5	6	5	1	1	0
Cell division cycle-associated 7-like protein OS=Homo sapiens OX=9606 GN=CDCA7L PE=1 SV=2	Q96GN5	CDCA7L	52 kDa	0	0	0	0	4	3	5	0	0	0	0	0	0	12	11	13	0	0	1
Borealin OS=Homo sapiens OX=9606 GN=CDCA8 PE=1 SV=2	Q53HL2	CDCA8	31 kDa	0	0	0	0	19	18	21	1	0	1	0	0	0	8	11	7	3	4	4
CUB domain-containing protein 1 OS=Homo sapiens OX=9606 GN=CDCP1 PE=1 SV=3	Q9H5V8	CDCP1	93 kDa	0	0	0	0	1	1	0	0	0	0	0	0	0	0	0	0	1	1	2
Cadherin-2 OS=Homo sapiens OX=9606 GN=CDH2 PE=1 SV=4	P19022	CDH2	100 kDa	0	0	0	0	1	0	0	1	2	2	0	0	0	0	0	0	0	1	0
Cyclin-dependent kinase 1 OS=Homo sapiens OX=9606 GN=CDK1 PE=1 SV=3	P06493	CDK1	34 kDa	0	0	0	2	11	12	10	11	8	9	3	0	4	6	10	8	8	9	8
Cyclin-dependent kinase 11A OS=Homo sapiens OX=9606 GN=CDK11A PE=1 SV=4	Q9UQ88	CDK11A	91 kDa	0	0	0	0	0	0	0	0	0	0	0	0	0	25	24	27	0	0	0
Cyclin-dependent kinase 11B OS=Homo sapiens OX=9606 GN=CDK11B PE=1 SV=4	P21127	CDK11B	93 kDa	0	1	0	0	20	19	25	1	0	3	2	0	1	26	25	28	8	8	7
Cyclin-dependent kinase 12 OS=Homo sapiens OX=9606 GN=CDK12 PE=1 SV=2	Q9NYV4	CDK12	164 kDa	2	1	1	1	27	25	33	4	4	4	2	1	3	24	32	30	15	17	19
Cyclin-dependent kinase 13 OS=Homo sapiens OX=9606 GN=CDK13 PE=1 SV=2	Q14004	CDK13	165 kDa	0	0	0	0	11	12	14	0	0	0	0	0	0	15	20	18	5	6	9
Cyclin-dependent kinase 14 OS=Homo sapiens OX=9606 GN=CDK14 PE=1 SV=3	O94921	CDK14	53 kDa	0	0	0	0	5	5	5	8	8	10	0	0	0	0	0	3	0	0	4
Cyclin-dependent kinase 17 OS=Homo sapiens OX=9606 GN=CDK17 PE=1 SV=2	Q00537	CDK17	60 kDa	0	0	0	0	5	6	6	7	5	8	0	0	0	0	0	0	9	9	10
Cyclin-dependent kinase 18 OS=Homo sapiens OX=9606 GN=CDK18 PE=1 SV=4	Q07002	CDK18	54 kDa	0	0	0	0	5	6	4	0	0	0	0	0	0	4	7	5	5	0	6
Cyclin-dependent kinase 2 OS=Homo sapiens OX=9606 GN=CDK2 PE=1 SV=2	P24941	CDK2	34 kDa	0	0	0	0	9	7	9	0	4	5	0	0	0	4	8	7	5	7	6
Cyclin-dependent kinase 2-associated protein 1 OS=Homo sapiens OX=9606 GN=CDK2AP1 PE=1 SV=1	O14519 (+1)	CDK2AP1	12 kDa	0	0	0	0	0	0	0	0	0	0	0	0	0	1	2	1	0	0	0
CDK5 regulatory subunit-associated protein 1 OS=Homo sapiens OX=9606 GN=CDK5RAP1 PE=1 SV=2	Q96SZ6	CDK5RAP1	68 kDa	0	13	12	3	0	0	0	0	0	0	3	2	5	0	0	0	0	0	0
CDK5 regulatory subunit-associated protein 2 OS=Homo sapiens OX=9606 GN=CDK5RAP2 PE=1 SV=5	Q96SN8	CDK5RAP2	215 kDa	0	0	0	0	0	0	0	0	0	1	0	0	0	0	0	0	1	2	3
Cyclin-dependent kinase 6 OS=Homo sapiens OX=9606 GN=CDK6 PE=1 SV=1	Q00534	CDK6	37 kDa	0	0	0	0	6	5	10	0	0	5	0	0	0	0	0	0	6	7	5
Cyclin-dependent kinase 7 OS=Homo sapiens OX=9606 GN=CDK7 PE=1 SV=1	P50613	CDK7	39 kDa	0	0	0	0	9	7	7	0	0	1	0	0	0	7	8	7	1	2	2
Cyclin-dependent kinase 9 OS=Homo sapiens OX=9606 GN=CDK9 PE=1 SV=3	P50750	CDK9	43 kDa	0	0	0	0	7	6	6	0	0	0	0	0	0	5	7	4	4	5	4
Threonylcarbamoyladenosine tRNA methylthiotransferase OS=Homo sapiens OX=9606 GN=CDKAL1 PE=1 SV=1	Q5VV42	CDKAL1	65 kDa	0	0	0	0	1	1	1	3	2	3	0	0	0	0	0	0	3	6	5
Cyclin-dependent kinase-like 5 OS=Homo sapiens OX=9606 GN=CDKL5 PE=1 SV=1	O76039	CDKL5	116 kDa	0	0	0	0	0	0	0	3	2	4	0	0	0	1	0	0	0	0	0
Cyclin-dependent kinase inhibitor 1 OS=Homo sapiens OX=9606 GN=CDKN1A PE=1 SV=3	P38936	CDKN1A	18 kDa	0	0	0	0	0	0	0	0	0	0	0	0	0	1	3	2	0	0	0
Cyclin-dependent kinase inhibitor 1B OS=Homo sapiens OX=9606 GN=CDKN1B PE=1 SV=1	P46527	CDKN1B	22 kDa	0	0	0	0	4	3	3	1	0	1	0	0	0	7	11	9	1	0	0
CDKN2A-interacting protein OS=Homo sapiens OX=9606 GN=CDKN2AIP PE=1 SV=3	Q9NXV6	CDKN2AIP	61 kDa	0	0	0	0	9	10	10	7	4	6	5	1	5	27	39	38	7	5	6
Cerebellar degeneration-related protein 2 OS=Homo sapiens OX=9606 GN=CDR2 PE=1 SV=2	Q01850	CDR2	52 kDa	0	0	0	0	1	0	0	0	0	0	0	0	0	0	0	0	9	8	11
Corneodesmosin OS=Homo sapiens OX=9606 GN=CDSN PE=1 SV=3	Q15517	CDSN	52 kDa	1	0	0	0	0	0	0	0	0	0	2	0	1	1	0	0	0	0	0
DNA replication factor Cdt1 OS=Homo sapiens OX=9606 GN=CDT1 PE=1 SV=3	Q9H211	CDT1	60 kDa	0	1	0	0	1	1	1	0	0	0	0	0	0	1	2	2	0	0	0
Protein CDV3 homolog OS=Homo sapiens OX=9606 GN=CDV3 PE=1 SV=1	Q9UKY7	CDV3	27 kDa	0	0	0	0	4	4	5	14	12	21	2	0	1	6	5	7	4	6	6
Chromodomain Y-like protein OS=Homo sapiens OX=9606 GN=CDYL PE=1 SV=2	Q9Y232	CDYL	66 kDa	0	0	0	0	7	7	8	0	0	0	0	0	0	9	9	9	2	2	3
CCAAT/enhancer-binding protein beta OS=Homo sapiens OX=9606 GN=CEBPB PE=1 SV=2	P17676	CEBPB	36 kDa	0	0	0	0	6	6	3	1	0	0	0	0	0	15	14	12	0	1	1
CCAAT/enhancer-binding protein zeta OS=Homo sapiens OX=9606 GN=CEBPZ PE=1 SV=3	Q03701	CEBPZ	121 kDa	0	0	0	0	54	28	43	10	8	18	1	0	0	44	52	41	4	7	7
CUGBP Elav-like family member 1 OS=Homo sapiens OX=9606 GN=CELF1 PE=1 SV=2	Q92879	CELF1	52 kDa	0	0	0	0	1	0	0	3	1	3	0	0	0	0	1	1	0	0	0
Cell surface hyaluronidase OS=Homo sapiens OX=9606 GN=CEMIP2 PE=1 SV=1	Q9UHN6	CEMIP2	154 kDa	0	0	0	0	4	3	6	13	13	15	3	1	3	1	1	0	1	3	2
Centromere protein C OS=Homo sapiens OX=9606 GN=CENPC PE=1 SV=2	Q03188	CENPC	107 kDa	0	0	0	0	19	16	12	0	0	0	0	0	0	23	26	22	2	4	3
Centromere-associated protein E OS=Homo sapiens OX=9606 GN=CENPE PE=1 SV=2	Q02224	CENPE	316 kDa	0	0	0	0	1	0	0	3	2	1	0	0	0	0	0	0	5	5	8
Centromere protein F OS=Homo sapiens OX=9606 GN=CENPF PE=1 SV=3	P49454	CENPF	358 kDa	0	0	0	0	14	13	17	0	0	2	0	0	0	27	28	30	6	5	10
Centromere protein H OS=Homo sapiens OX=9606 GN=CENPH PE=1 SV=1	Q9H3R5	CENPH	28 kDa	0	0	0	0	2	2	3	4	5	1	0	0	0	4	4	4	3	4	2
Centromere protein I OS=Homo sapiens OX=9606 GN=CENPI PE=1 SV=2	Q92674	CENPI	87 kDa	0	0	0	0	1	1	3	0	0	0	0	0	0	1	2	2	0	0	0
Centromere protein J OS=Homo sapiens OX=9606 GN=CENPJ PE=1 SV=2	Q9HC77	CENPJ	153 kDa	0	0	0	0	0	0	0	4	1	6	0	0	0	0	0	1	3	7	5
Centromere protein K OS=Homo sapiens OX=9606 GN=CENPK PE=1 SV=1	Q9BS16	CENPK	32 kDa	0	0	0	0	2	1	1	0	0	0	0	0	0	0	0	0	1	1	1
Centromere protein L OS=Homo sapiens OX=9606 GN=CENPL PE=1 SV=2	Q8N0S6	CENPL	39 kDa	0	0	0	0	0	1	0	0	0	0	0	0	0	0	0	0	1	1	2
Centromere protein M OS=Homo sapiens OX=9606 GN=CENPM PE=1 SV=1	Q9NSP4	CENPM	20 kDa	0	0	0	0	0	0	1	2	2	2	0	0	0	0	0	0	0	0	0
Centromere protein O OS=Homo sapiens OX=9606 GN=CENPO PE=1 SV=1	Q9BU64	CENPO	34 kDa	0	0	0	0	1	0	1	1	1	2	0	0	0	6	7	9	0	0	0
Centromere protein Q OS=Homo sapiens OX=9606 GN=CENPQ PE=1 SV=1	Q7L2Z9	CENPQ	31 kDa	0	0	0	0	3	3	3	0	0	0	0	0	0	4	4	3	0	0	0
Centromere protein T OS=Homo sapiens OX=9606 GN=CENPT PE=1 SV=2	Q96BT3	CENPT	60 kDa	0	0	0	0	2	1	2	0	0	0	0	0	0	5	2	7	0	0	0
Centromere protein U OS=Homo sapiens OX=9606 GN=CENPU PE=1 SV=1	Q71F23	CENPU	48 kDa	0	0	0	0	12	14	16	1	0	0	0	0	0	18	21	17	1	0	1
Centromere protein V OS=Homo sapiens OX=9606 GN=CENPV PE=1 SV=1	Q7Z7K6	CENPV	30 kDa	0	0	0	0	5	4	4	0	0	1	0	0	0	3	3	2	1	1	2
Centrosomal protein of 131 kDa OS=Homo sapiens OX=9606 GN=CEP131 PE=1 SV=3	Q9UPN4	CEP131	122 kDa	0	1	0	0	3	1	3	8	6	7	0	0	0	0	0	0	13	11	11
Centrosomal protein of 152 kDa OS=Homo sapiens OX=9606 GN=CEP152 PE=1 SV=4	O94986	CEP152	196 kDa	0	0	0	0	0	0	0	28	23	26	2	0	0	0	0	0	4	3	6
Centrosomal protein of 164 kDa OS=Homo sapiens OX=9606 GN=CEP164 PE=1 SV=3	Q9UPV0	CEP164	164 kDa	0	0	0	0	0	0	0	0	1	0	0	0	0	0	0	0	8	8	6
Centrosomal protein of 170 kDa OS=Homo sapiens OX=9606 GN=CEP170 PE=1 SV=1	Q5SW79	CEP170	175 kDa	0	3	1	2	26	24	18	77	72	95	11	6	15	18	23	21	44	50	51
Centrosomal protein of 170 kDa protein B OS=Homo sapiens OX=9606 GN=CEP170B PE=1 SV=4	Q9Y4F5	CEP170B	172 kDa	0	0	0	0	0	0	0	8	4	9	0	0	0	0	0	0	4	2	5
Centrosomal protein of 192 kDa OS=Homo sapiens OX=9606 GN=CEP192 PE=1 SV=3	Q8TEP8	CEP192	279 kDa	0	0	0	0	10	7	9	20	23	24	0	0	0	0	0	0	39	43	37
Centrosome-associated protein CEP250 OS=Homo sapiens OX=9606 GN=CEP250 PE=1 SV=2	Q9BV73	CEP250	281 kDa	0	0	0	0	0	0	1	0	1	1	0	0	0	0	0	0	1	1	4
Centrosomal protein of 295 kDa OS=Homo sapiens OX=9606 GN=CEP295 PE=1 SV=4	Q9C0D2	CEP295	295 kDa	0	0	0	0	0	0	0	1	0	2	0	0	0	0	0	0	3	2	2
Centrosome-associated protein 350 OS=Homo sapiens OX=9606 GN=CEP350 PE=1 SV=1	Q5VT06	CEP350	351 kDa	0	0	0	0	6	8	11	39	32	48	14	7	21	4	5	7	30	29	29
Centrosomal protein of 41 kDa OS=Homo sapiens OX=9606 GN=CEP41 PE=1 SV=1	Q9BYV8	CEP41	41 kDa	0	0	0	0	0	1	0	4	5	6	0	0	0	0	0	0	3	2	2
Centrosomal protein of 44 kDa OS=Homo sapiens OX=9606 GN=CEP44 PE=1 SV=2	Q9C0F1	CEP44	44 kDa	0	0	0	0	1	1	1	1	1	2	0	0	0	0	0	0	2	4	3
Centrosomal protein of 55 kDa OS=Homo sapiens OX=9606 GN=CEP55 PE=1 SV=3	Q53EZ4	CEP55	54 kDa	0	0	0	0	2	1	2	6	9	11	0	0	0	0	0	0	14	10	9
Centrosomal protein CEP57L1 OS=Homo sapiens OX=9606 GN=CEP57L1 PE=1 SV=1	Q8IYX8	CEP57L1	54 kDa	0	1	0	0	2	0	1	0	0	0	0	0	0	0	0	0	1	0	0
Centrosomal protein of 63 kDa OS=Homo sapiens OX=9606 GN=CEP63 PE=1 SV=1	Q96MT8	CEP63	81 kDa	0	0	0	0	0	0	0	0	0	0	0	0	0	0	0	0	1	1	2
Centrosomal protein of 76 kDa OS=Homo sapiens OX=9606 GN=CEP76 PE=1 SV=1	Q8TAP6	CEP76	74 kDa	0	0	0	0	4	3	3	4	2	2	0	0	0	1	0	0	8	8	9
Centrosomal protein of 85 kDa OS=Homo sapiens OX=9606 GN=CEP85 PE=1 SV=1	Q6P2H3	CEP85	86 kDa	0	1	0	0	1	0	2	14	10	13	0	0	0	1	0	0	10	11	14
Centrosomal protein of 95 kDa OS=Homo sapiens OX=9606 GN=CEP95 PE=1 SV=1	Q96GE4	CEP95	95 kDa	0	0	0	0	1	1	0	3	4	3	0	0	0	0	0	1	2	1	2
Centrosomal protein of 97 kDa OS=Homo sapiens OX=9606 GN=CEP97 PE=1 SV=1	Q8IW35	CEP97	97 kDa	0	0	0	0	2	3	4	36	32	40	3	0	2	0	1	0	21	24	24
Centrin-2 OS=Homo sapiens OX=9606 GN=CETN2 PE=1 SV=1	P41208	CETN2	20 kDa	0	0	0	0	2	1	2	1	1	3	0	0	0	1	2	1	1	2	1
Cilia- and flagella-associated protein 298 OS=Homo sapiens OX=9606 GN=CFAP298 PE=1 SV=1	P57076	CFAP298	33 kDa	0	0	0	0	1	0	2	1	2	2	0	0	0	0	0	0	1	1	1
Cilia- and flagella-associated protein 36 OS=Homo sapiens OX=9606 GN=CFAP36 PE=1 SV=2	Q96G28	CFAP36	39 kDa	0	0	0	0	0	0	1	4	3	4	0	0	0	0	0	0	2	2	1
Cilia- and flagella-associated protein 97 OS=Homo sapiens OX=9606 GN=CFAP97 PE=1 SV=2	Q9P2B7	CFAP97	59 kDa	0	0	0	0	5	4	7	1	1	1	0	0	0	1	1	1	6	9	6
Craniofacial development protein 1 OS=Homo sapiens OX=9606 GN=CFDP1 PE=1 SV=1	Q9UEE9	CFDP1	34 kDa	0	1	0	0	34	28	34	3	4	3	0	0	1	29	24	29	10	14	13
Cofilin-1 OS=Homo sapiens OX=9606 GN=CFL1 PE=1 SV=3	P23528	CFL1	19 kDa	9	3	1	2	8	7	6	7	6	7	3	0	2	1	1	2	8	12	10
Cofilin-2 OS=Homo sapiens OX=9606 GN=CFL2 PE=1 SV=1	Q9Y281	CFL2	19 kDa	0	0	0	0	0	3	0	0	0	0	0	0	0	0	0	0	4	3	5
CGG triplet repeat-binding protein 1 OS=Homo sapiens OX=9606 GN=CGGBP1 PE=1 SV=2	Q9UFW8	CGGBP1	19 kDa	0	0	0	0	10	7	9	0	0	0	0	0	0	8	11	8	1	4	2
Cingulin OS=Homo sapiens OX=9606 GN=CGN PE=1 SV=2	Q9P2M7	CGN	136 kDa	0	0	0	0	0	0	0	0	0	0	0	0	0	0	0	0	4	1	2
Chromatin assembly factor 1 subunit A OS=Homo sapiens OX=9606 GN=CHAF1A PE=1 SV=3	Q13111	CHAF1A	107 kDa	0	0	0	0	7	6	7	0	0	1	0	0	0	12	17	13	1	0	2
Chromatin assembly factor 1 subunit B OS=Homo sapiens OX=9606 GN=CHAF1B PE=1 SV=1	Q13112	CHAF1B	61 kDa	0	0	0	0	4	4	3	1	1	1	0	0	0	6	8	8	2	1	0
Chromosome alignment-maintaining phosphoprotein 1 OS=Homo sapiens OX=9606 GN=CHAMP1 PE=1 SV=2	Q96JM3	CHAMP1	89 kDa	0	0	0	0	48	48	43	11	11	14	5	2	5	75	81	85	20	20	22
Mitochondrial intermembrane space import and assembly protein 40 OS=Homo sapiens OX=9606 GN=CHCHD4 PE=1 SV=1	Q8N4Q1	CHCHD4	16 kDa	0	0	0	0	0	0	0	1	1	2	0	0	0	1	2	0	0	0	0
Chromodomain-helicase-DNA-binding protein 1 OS=Homo sapiens OX=9606 GN=CHD1 PE=1 SV=2	O14646	CHD1	197 kDa	0	0	0	0	13	13	16	1	0	0	0	0	0	35	44	36	0	0	1
Chromodomain-helicase-DNA-binding protein 1-like OS=Homo sapiens OX=9606 GN=CHD1L PE=1 SV=3	Q86WJ1	CHD1L	101 kDa	0	0	0	0	0	0	0	0	0	0	0	0	0	2	4	4	1	0	0
Chromodomain-helicase-DNA-binding protein 2 OS=Homo sapiens OX=9606 GN=CHD2 PE=1 SV=2	O14647	CHD2	211 kDa	0	0	0	0	14	13	6	0	0	0	0	0	0	9	12	15	0	1	2
Chromodomain-helicase-DNA-binding protein 3 OS=Homo sapiens OX=9606 GN=CHD3 PE=1 SV=3	Q12873	CHD3	227 kDa	0	0	0	0	5	4	4	0	0	0	0	0	0	25	27	27	0	0	0
Chromodomain-helicase-DNA-binding protein 4 OS=Homo sapiens OX=9606 GN=CHD4 PE=1 SV=2	Q14839	CHD4	218 kDa	1	0	0	0	15	10	13	7	3	8	7	1	6	88	97	87	5	4	4
Chromodomain-helicase-DNA-binding protein 6 OS=Homo sapiens OX=9606 GN=CHD6 PE=1 SV=4	Q8TD26	CHD6	305 kDa	0	0	0	0	18	11	17	0	0	0	0	0	0	39	36	37	1	4	5
Chromodomain-helicase-DNA-binding protein 7 OS=Homo sapiens OX=9606 GN=CHD7 PE=1 SV=3	Q9P2D1	CHD7	336 kDa	0	1	0	0	6	5	5	0	0	0	0	0	0	9	8	10	0	0	0
Chromodomain-helicase-DNA-binding protein 8 OS=Homo sapiens OX=9606 GN=CHD8 PE=1 SV=5	Q9HCK8	CHD8	291 kDa	0	1	0	1	32	25	28	0	1	0	0	0	1	18	23	22	7	7	7
Chromodomain-helicase-DNA-binding protein 9 OS=Homo sapiens OX=9606 GN=CHD9 PE=1 SV=2	Q3L8U1	CHD9	326 kDa	0	0	0	0	14	8	7	0	0	0	0	0	0	4	9	7	0	0	0
Serine/threonine-protein kinase Chk1 OS=Homo sapiens OX=9606 GN=CHEK1 PE=1 SV=2	O14757	CHEK1	54 kDa	0	0	0	0	0	0	1	4	2	5	0	0	0	4	4	5	0	0	1
Calcium homeostasis endoplasmic reticulum protein OS=Homo sapiens OX=9606 GN=CHERP PE=1 SV=3	Q8IWX8	CHERP	104 kDa	0	0	0	0	14	7	10	0	0	1	1	0	0	12	12	12	5	6	6
Choline kinase alpha OS=Homo sapiens OX=9606 GN=CHKA PE=1 SV=3	P35790	CHKA	52 kDa	0	1	0	0	0	0	0	1	2	1	0	0	0	0	0	0	0	0	0
Rab proteins geranylgeranyltransferase component A 2 OS=Homo sapiens OX=9606 GN=CHML PE=1 SV=2	P26374	CHML	74 kDa	0	0	0	0	0	0	0	3	3	4	0	0	0	0	0	0	0	1	1
Charged multivesicular body protein 1a OS=Homo sapiens OX=9606 GN=CHMP1A PE=1 SV=1	Q9HD42	CHMP1A	22 kDa	0	0	0	0	1	1	1	1	2	1	0	0	0	1	2	1	1	2	2
Charged multivesicular body protein 2b OS=Homo sapiens OX=9606 GN=CHMP2B PE=1 SV=1	Q9UQN3	CHMP2B	24 kDa	0	0	0	0	5	4	4	6	6	7	0	0	0	2	1	2	3	6	6
Charged multivesicular body protein 4a OS=Homo sapiens OX=9606 GN=CHMP4A PE=1 SV=3	Q9BY43	CHMP4A	25 kDa	0	0	0	0	2	4	3	2	4	4	0	0	0	1	1	2	2	5	5
Charged multivesicular body protein 4b OS=Homo sapiens OX=9606 GN=CHMP4B PE=1 SV=1	Q9H444	CHMP4B	25 kDa	0	1	0	0	11	10	12	14	12	14	2	0	1	11	12	13	13	13	14
Charged multivesicular body protein 5 OS=Homo sapiens OX=9606 GN=CHMP5 PE=1 SV=1	Q9NZZ3	CHMP5	25 kDa	0	1	0	0	8	8	6	1	1	3	0	0	0	1	2	1	10	9	9
Charged multivesicular body protein 7 OS=Homo sapiens OX=9606 GN=CHMP7 PE=1 SV=1	Q8WUX9	CHMP7	51 kDa	0	0	0	0	0	0	0	4	6	5	0	0	0	0	0	0	1	1	1
Cysteine and histidine-rich domain-containing protein 1 OS=Homo sapiens OX=9606 GN=CHORDC1 PE=1 SV=2	Q9UHD1	CHORDC1	37 kDa	0	0	0	0	1	0	1	5	6	7	0	0	0	2	2	2	1	0	2
Chromosome transmission fidelity protein 18 homolog OS=Homo sapiens OX=9606 GN=CHTF18 PE=1 SV=1	Q8WVB6	CHTF18	107 kDa	0	0	0	0	0	0	0	0	0	0	0	0	0	0	2	1	0	0	0
Cytosolic iron-sulfur assembly component 3 OS=Homo sapiens OX=9606 GN=CIAO3 PE=1 SV=1	Q9H6Q4	CIAO3	53 kDa	0	0	0	0	0	0	0	0	1	0	0	0	0	0	2	2	0	0	2
Anamorsin OS=Homo sapiens OX=9606 GN=CIAPIN1 PE=1 SV=2	Q6FI81	CIAPIN1	34 kDa	0	0	0	0	10	8	6	16	19	19	0	0	1	2	5	8	10	12	14
Protein capicua homolog OS=Homo sapiens OX=9606 GN=CIC PE=1 SV=2	Q96RK0	CIC	164 kDa	0	0	0	0	11	5	7	1	1	0	1	1	0	17	18	19	1	5	3
Protein CIP2A OS=Homo sapiens OX=9606 GN=CIP2A PE=1 SV=2	Q8TCG1	CIP2A	102 kDa	0	0	0	0	1	1	1	10	11	15	0	0	0	0	0	0	8	7	10
Corepressor interacting with RBPJ 1 OS=Homo sapiens OX=9606 GN=CIR1 PE=1 SV=1	Q86X95	CIR1	52 kDa	0	0	0	0	3	2	3	0	0	0	0	0	0	4	4	2	0	0	0
CDGSH iron-sulfur domain-containing protein 1 OS=Homo sapiens OX=9606 GN=CISD1 PE=1 SV=1	Q9NZ45	CISD1	12 kDa	0	0	0	0	0	0	0	0	1	2	0	0	0	0	0	0	1	0	0
CDGSH iron-sulfur domain-containing protein 2 OS=Homo sapiens OX=9606 GN=CISD2 PE=1 SV=1	Q8N5K1	CISD2	15 kDa	0	0	0	0	0	0	0	4	1	3	0	0	0	1	1	2	0	1	1
Citron Rho-interacting kinase OS=Homo sapiens OX=9606 GN=CIT PE=1 SV=2	O14578	CIT	231 kDa	0	0	0	0	1	0	0	0	0	0	0	0	0	0	0	0	0	1	2
Cip1-interacting zinc finger protein OS=Homo sapiens OX=9606 GN=CIZ1 PE=1 SV=2	Q9ULV3	CIZ1	100 kDa	0	0	0	0	6	2	2	0	0	0	0	0	0	6	9	8	1	1	1
Cytoskeleton-associated protein 2 OS=Homo sapiens OX=9606 GN=CKAP2 PE=1 SV=1	Q8WWK9	CKAP2	77 kDa	0	1	1	0	10	8	11	18	14	21	2	0	2	8	9	9	14	14	12
Cytoskeleton-associated protein 2-like OS=Homo sapiens OX=9606 GN=CKAP2L PE=1 SV=4	Q8IYA6	CKAP2L	84 kDa	0	0	0	0	13	11	17	11	7	8	0	0	0	16	22	24	10	13	14
Cytoskeleton-associated protein 4 OS=Homo sapiens OX=9606 GN=CKAP4 PE=1 SV=2	Q07065	CKAP4	66 kDa	0	1	1	0	8	7	5	11	14	14	0	0	0	7	4	7	3	3	6
Cytoskeleton-associated protein 5 OS=Homo sapiens OX=9606 GN=CKAP5 PE=1 SV=3	Q14008	CKAP5	226 kDa	2	2	1	2	9	3	5	20	13	20	3	1	2	0	0	2	35	29	31
CLIP-associating protein 1 OS=Homo sapiens OX=9606 GN=CLASP1 PE=1 SV=1	Q7Z460	CLASP1	169 kDa	0	0	0	0	3	0	1	6	9	10	0	0	0	0	0	0	8	11	12
CLIP-associating protein 2 OS=Homo sapiens OX=9606 GN=CLASP2 PE=1 SV=3	O75122	CLASP2	141 kDa	0	0	0	0	1	0	0	18	7	15	1	0	1	0	0	0	2	4	3
CLK4-associating serine/arginine rich protein OS=Homo sapiens OX=9606 GN=CLASRP PE=1 SV=4	Q8N2M8	CLASRP	77 kDa	0	0	0	0	2	3	4	0	0	0	0	0	0	2	5	2	2	0	0
Chloride channel CLIC-like protein 1 OS=Homo sapiens OX=9606 GN=CLCC1 PE=1 SV=1	Q96S66	CLCC1	62 kDa	0	0	0	0	0	0	0	8	7	5	0	0	0	0	0	0	2	2	1
H(+)/Cl(-) exchange transporter 7 OS=Homo sapiens OX=9606 GN=CLCN7 PE=1 SV=2	P51798	CLCN7	89 kDa	0	0	0	0	0	0	0	2	1	0	0	0	0	0	0	0	0	0	0
Chloride intracellular channel protein 1 OS=Homo sapiens OX=9606 GN=CLIC1 PE=1 SV=4	O00299	CLIC1	27 kDa	7	2	3	0	7	7	5	11	8	11	1	0	1	9	6	10	6	6	5
Chloride intracellular channel protein 4 OS=Homo sapiens OX=9606 GN=CLIC4 PE=1 SV=4	Q9Y696	CLIC4	29 kDa	1	1	0	0	3	5	1	5	4	7	1	0	0	3	3	5	1	4	3
Clathrin interactor 1 OS=Homo sapiens OX=9606 GN=CLINT1 PE=1 SV=1	Q14677	CLINT1	68 kDa	0	2	1	0	3	4	3	55	49	55	3	1	4	8	12	8	12	13	15
CAP-Gly domain-containing linker protein 1 OS=Homo sapiens OX=9606 GN=CLIP1 PE=1 SV=2	P30622	CLIP1	162 kDa	1	0	0	0	0	0	0	15	12	20	1	0	1	0	0	0	2	2	5
Dual specificity protein kinase CLK1 OS=Homo sapiens OX=9606 GN=CLK1 PE=1 SV=2	P49759	CLK1	57 kDa	0	0	0	0	0	2	2	0	0	0	0	0	0	0	0	0	0	0	0
Calmin OS=Homo sapiens OX=9606 GN=CLMN PE=1 SV=1	Q96JQ2	CLMN	112 kDa	0	0	0	0	2	3	4	23	23	26	1	0	1	2	2	4	14	19	20
Polyribonucleotide 5'-hydroxyl-kinase Clp1 OS=Homo sapiens OX=9606 GN=CLP1 PE=1 SV=1	Q92989	CLP1	48 kDa	0	0	0	0	0	0	2	0	0	0	0	0	0	0	0	0	1	2	2
Cleft lip and palate transmembrane protein 1 OS=Homo sapiens OX=9606 GN=CLPTM1 PE=1 SV=1	O96005	CLPTM1	76 kDa	0	0	0	0	0	0	0	4	2	3	0	0	0	0	0	0	0	0	0
ATP-dependent Clp protease ATP-binding subunit clpX-like, mitochondrial OS=Homo sapiens OX=9606 GN=CLPX PE=1 SV=2	O76031	CLPX	69 kDa	0	31	29	31	0	0	0	0	0	0	19	11	20	0	0	0	0	0	0
Claspin OS=Homo sapiens OX=9606 GN=CLSPN PE=1 SV=3	Q9HAW4	CLSPN	151 kDa	0	0	0	0	24	14	16	0	1	1	0	0	0	22	19	22	7	5	4
Clathrin light chain A OS=Homo sapiens OX=9606 GN=CLTA PE=1 SV=1	P09496	CLTA	27 kDa	1	0	0	0	0	0	0	2	2	1	0	0	0	2	1	1	0	1	0
Clathrin light chain B OS=Homo sapiens OX=9606 GN=CLTB PE=1 SV=1	P09497	CLTB	25 kDa	2	0	0	0	0	0	0	1	0	1	0	0	0	0	0	0	1	2	0
Clathrin heavy chain 1 OS=Homo sapiens OX=9606 GN=CLTC PE=1 SV=5	Q00610	CLTC	192 kDa	12	12	5	6	15	11	12	36	35	42	7	2	5	12	20	25	20	27	25
Clustered mitochondria protein homolog OS=Homo sapiens OX=9606 GN=CLUH PE=1 SV=2	O75153	CLUH	147 kDa	0	1	1	0	1	2	2	13	13	18	14	1	18	0	0	1	9	8	9
N-acylneuraminate cytidylyltransferase OS=Homo sapiens OX=9606 GN=CMAS PE=1 SV=2	Q8NFW8	CMAS	48 kDa	0	0	0	0	2	0	2	0	0	0	0	0	0	4	4	4	0	0	0
UMP-CMP kinase OS=Homo sapiens OX=9606 GN=CMPK1 PE=1 SV=3	P30085	CMPK1	22 kDa	0	0	0	0	3	0	2	3	2	3	0	0	0	0	0	0	5	4	4
Protein CMSS1 OS=Homo sapiens OX=9606 GN=CMSS1 PE=1 SV=2	Q9BQ75	CMSS1	32 kDa	0	0	0	0	3	2	3	0	0	0	0	0	0	1	1	1	0	0	0
Cap-specific mRNA (nucleoside-2'-O-)-methyltransferase 1 OS=Homo sapiens OX=9606 GN=CMTR1 PE=1 SV=1	Q8N1G2	CMTR1	95 kDa	0	0	0	0	2	0	2	1	1	1	0	0	0	9	10	11	2	2	1
Cellular nucleic acid-binding protein OS=Homo sapiens OX=9606 GN=CNBP PE=1 SV=1	P62633	CNBP	19 kDa	0	0	0	0	0	0	1	0	1	1	0	0	0	0	0	0	1	2	0
Cytosolic non-specific dipeptidase OS=Homo sapiens OX=9606 GN=CNDP2 PE=1 SV=2	Q96KP4	CNDP2	53 kDa	0	0	0	0	0	0	0	8	7	10	0	0	0	2	3	3	0	0	0
Calponin-2 OS=Homo sapiens OX=9606 GN=CNN2 PE=1 SV=4	Q99439	CNN2	34 kDa	3	2	2	0	11	10	9	21	21	27	3	0	6	9	12	11	11	14	14
Calponin-3 OS=Homo sapiens OX=9606 GN=CNN3 PE=1 SV=1	Q15417	CNN3	36 kDa	1	0	0	0	5	4	4	19	14	26	2	1	3	3	3	5	6	7	7
CCR4-NOT transcription complex subunit 1 OS=Homo sapiens OX=9606 GN=CNOT1 PE=1 SV=2	A5YKK6	CNOT1	267 kDa	0	0	0	0	2	3	2	6	8	7	0	0	0	0	0	0	19	21	21
CCR4-NOT transcription complex subunit 10 OS=Homo sapiens OX=9606 GN=CNOT10 PE=1 SV=1	Q9H9A5	CNOT10	82 kDa	0	0	0	0	1	0	1	1	3	1	0	0	0	0	0	0	4	4	5
CCR4-NOT transcription complex subunit 11 OS=Homo sapiens OX=9606 GN=CNOT11 PE=1 SV=1	Q9UKZ1	CNOT11	55 kDa	0	0	0	0	2	1	1	2	0	2	0	0	0	0	0	0	2	3	1
CCR4-NOT transcription complex subunit 3 OS=Homo sapiens OX=9606 GN=CNOT3 PE=1 SV=1	O75175	CNOT3	82 kDa	0	0	0	0	1	0	2	6	6	8	0	0	0	1	1	1	3	6	3
CCR4-NOT transcription complex subunit 4 OS=Homo sapiens OX=9606 GN=CNOT4 PE=1 SV=3	O95628	CNOT4	64 kDa	0	0	0	0	1	1	0	4	5	4	0	0	0	0	0	0	1	6	2
CCR4-NOT transcription complex subunit 6-like OS=Homo sapiens OX=9606 GN=CNOT6L PE=1 SV=2	Q96LI5	CNOT6L	63 kDa	0	0	0	0	0	0	0	3	2	0	0	0	0	0	0	0	0	0	0
CCR4-NOT transcription complex subunit 8 OS=Homo sapiens OX=9606 GN=CNOT8 PE=1 SV=1	Q9UFF9	CNOT8	34 kDa	0	0	0	0	0	0	0	7	6	9	0	0	0	0	0	1	0	0	0
2',3'-cyclic-nucleotide 3'-phosphodiesterase OS=Homo sapiens OX=9606 GN=CNP PE=1 SV=2	P09543	CNP	48 kDa	1	1	1	1	1	2	1	3	2	2	0	0	0	0	0	1	1	2	2
Centlein OS=Homo sapiens OX=9606 GN=CNTLN PE=1 SV=6	Q9NXG0	CNTLN	162 kDa	0	0	0	0	0	0	0	1	1	1	0	0	0	0	0	0	0	1	2
Cytochrome c oxidase assembly factor 7 OS=Homo sapiens OX=9606 GN=COA7 PE=1 SV=2	Q96BR5	COA7	26 kDa	0	1	0	0	2	2	3	1	0	0	0	0	0	0	0	0	3	4	4
Conserved oligomeric Golgi complex subunit 1 OS=Homo sapiens OX=9606 GN=COG1 PE=1 SV=1	Q8WTW3	COG1	109 kDa	0	0	0	0	0	0	0	39	33	40	2	0	2	0	0	0	5	3	5
Conserved oligomeric Golgi complex subunit 2 OS=Homo sapiens OX=9606 GN=COG2 PE=1 SV=1	Q14746	COG2	83 kDa	0	0	0	0	0	0	0	2	1	1	0	0	0	0	0	0	0	0	0
Conserved oligomeric Golgi complex subunit 4 OS=Homo sapiens OX=9606 GN=COG4 PE=1 SV=3	Q9H9E3	COG4	89 kDa	0	0	0	0	0	0	0	2	0	2	0	0	0	0	0	0	1	0	0
Conserved oligomeric Golgi complex subunit 5 OS=Homo sapiens OX=9606 GN=COG5 PE=1 SV=3	Q9UP83	COG5	93 kDa	0	0	0	0	0	0	0	0	0	2	0	0	0	0	0	0	0	0	0
Coilin OS=Homo sapiens OX=9606 GN=COIL PE=1 SV=1	P38432	COIL	63 kDa	0	0	0	0	26	16	21	1	1	2	0	0	0	18	20	18	4	4	4
Collagen alpha-1(XII) chain OS=Homo sapiens OX=9606 GN=COL12A1 PE=1 SV=2	Q99715	COL12A1	333 kDa	0	0	0	0	0	0	0	2	1	1	0	0	0	0	0	0	0	1	0
Collagen alpha-1(I) chain OS=Homo sapiens OX=9606 GN=COL1A1 PE=1 SV=5	P02452	COL1A1	139 kDa	2	0	1	0	4	1	4	27	23	29	3	0	4	4	3	6	15	13	16
Collagen alpha-2(I) chain OS=Homo sapiens OX=9606 GN=COL1A2 PE=1 SV=7	P08123	COL1A2	129 kDa	0	1	0	0	0	0	0	0	0	0	2	0	0	0	0	0	9	10	10
Collagen alpha-2(IV) chain OS=Homo sapiens OX=9606 GN=COL4A2 PE=1 SV=4	P08572	COL4A2	168 kDa	0	0	0	0	0	0	0	0	0	1	0	0	0	0	0	0	2	3	4
Collagen alpha-1(V) chain OS=Homo sapiens OX=9606 GN=COL5A1 PE=1 SV=3	P20908	COL5A1	184 kDa	0	0	0	0	0	0	0	0	0	0	0	0	0	0	0	0	3	2	2
COMM domain-containing protein 10 OS=Homo sapiens OX=9606 GN=COMMD10 PE=1 SV=1	Q9Y6G5	COMMD10	23 kDa	0	0	0	0	1	0	1	7	7	9	1	0	2	4	3	3	0	1	1
COMM domain-containing protein 3 OS=Homo sapiens OX=9606 GN=COMMD3 PE=1 SV=1	Q9UBI1	COMMD3	22 kDa	0	0	0	0	0	0	0	2	2	2	0	0	0	0	1	0	0	0	0
COMM domain-containing protein 4 OS=Homo sapiens OX=9606 GN=COMMD4 PE=1 SV=1	Q9H0A8	COMMD4	22 kDa	0	0	0	0	0	0	0	0	1	1	0	0	0	0	0	0	1	2	0
COMM domain-containing protein 8 OS=Homo sapiens OX=9606 GN=COMMD8 PE=1 SV=1	Q9NX08	COMMD8	21 kDa	0	0	0	0	0	0	0	2	0	1	0	0	0	1	1	0	0	0	0
COMM domain-containing protein 9 OS=Homo sapiens OX=9606 GN=COMMD9 PE=1 SV=2	Q9P000	COMMD9	22 kDa	0	0	0	0	1	2	2	1	1	0	0	0	0	0	1	1	3	5	4
Coatomer subunit alpha OS=Homo sapiens OX=9606 GN=COPA PE=1 SV=2	P53621	COPA	138 kDa	4	5	1	0	10	11	12	18	17	15	3	0	5	8	9	10	14	16	13
Coatomer subunit beta OS=Homo sapiens OX=9606 GN=COPB1 PE=1 SV=3	P53618	COPB1	107 kDa	1	0	0	0	1	1	1	8	5	9	1	0	1	0	0	1	9	10	10
Coatomer subunit beta' OS=Homo sapiens OX=9606 GN=COPB2 PE=1 SV=2	P35606	COPB2	102 kDa	1	1	1	0	8	5	6	28	26	36	2	1	2	5	2	4	13	13	11
Coatomer subunit gamma-1 OS=Homo sapiens OX=9606 GN=COPG1 PE=1 SV=1	Q9Y678	COPG1	98 kDa	3	1	1	0	2	2	0	8	7	7	2	0	1	0	2	3	6	7	6
Coatomer subunit gamma-2 OS=Homo sapiens OX=9606 GN=COPG2 PE=1 SV=1	Q9UBF2	COPG2	98 kDa	0	0	0	0	0	0	0	1	3	5	0	0	1	0	0	0	2	2	3
Coordinator of PRMT5 and differentiation stimulator OS=Homo sapiens OX=9606 GN=COPRS PE=1 SV=3	Q9NQ92	COPRS	20 kDa	0	0	0	0	2	2	2	1	2	2	0	0	0	1	3	1	1	1	2
COP9 signalosome complex subunit 2 OS=Homo sapiens OX=9606 GN=COPS2 PE=1 SV=1	P61201	COPS2	52 kDa	0	1	0	1	3	3	3	0	0	0	0	0	0	0	0	0	8	3	8
COP9 signalosome complex subunit 3 OS=Homo sapiens OX=9606 GN=COPS3 PE=1 SV=3	Q9UNS2	COPS3	48 kDa	0	0	0	0	1	1	1	2	2	2	0	0	0	0	2	2	1	1	0
COP9 signalosome complex subunit 5 OS=Homo sapiens OX=9606 GN=COPS5 PE=1 SV=4	Q92905	COPS5	38 kDa	0	0	0	0	5	4	3	3	4	6	1	0	1	3	3	1	6	7	8
COP9 signalosome complex subunit 6 OS=Homo sapiens OX=9606 GN=COPS6 PE=1 SV=1	Q7L5N1	COPS6	36 kDa	0	0	0	0	5	5	5	0	0	1	0	0	0	0	0	0	4	5	5
COP9 signalosome complex subunit 7a OS=Homo sapiens OX=9606 GN=COPS7A PE=1 SV=1	Q9UBW8	COPS7A	30 kDa	0	0	0	0	1	1	1	0	0	0	0	0	0	0	0	0	1	1	2
Coatomer subunit zeta-1 OS=Homo sapiens OX=9606 GN=COPZ1 PE=1 SV=1	P61923	COPZ1	20 kDa	0	0	0	0	2	2	2	6	8	9	0	0	3	1	2	2	2	2	2
Coatomer subunit zeta-2 OS=Homo sapiens OX=9606 GN=COPZ2 PE=2 SV=1	Q9P299	COPZ2	24 kDa	0	0	0	0	1	3	2	2	2	3	0	0	0	0	0	0	2	5	5
2-methoxy-6-polyprenyl-1,4-benzoquinol methylase, mitochondrial OS=Homo sapiens OX=9606 GN=COQ5 PE=1 SV=2	Q5HYK3	COQ5	37 kDa	0	3	0	1	0	0	0	0	0	0	0	0	1	0	0	0	0	0	0
Ubiquinone biosynthesis monooxygenase COQ6, mitochondrial OS=Homo sapiens OX=9606 GN=COQ6 PE=1 SV=2	Q9Y2Z9	COQ6	51 kDa	0	3	1	0	0	0	0	0	0	0	0	0	0	0	1	0	0	0	0
Atypical kinase COQ8A, mitochondrial OS=Homo sapiens OX=9606 GN=COQ8A PE=1 SV=1	Q8NI60	COQ8A	72 kDa	0	5	2	4	0	0	0	0	0	0	0	0	0	0	0	0	0	0	0
Atypical kinase COQ8B, mitochondrial OS=Homo sapiens OX=9606 GN=COQ8B PE=1 SV=2	Q96D53	COQ8B	60 kDa	0	2	1	0	0	0	0	0	0	0	0	0	2	0	0	0	0	0	0
Ubiquinone biosynthesis protein COQ9, mitochondrial OS=Homo sapiens OX=9606 GN=COQ9 PE=1 SV=1	O75208	COQ9	36 kDa	0	1	0	0	0	0	0	0	0	0	2	0	1	0	0	0	0	0	0
Coronin-1B OS=Homo sapiens OX=9606 GN=CORO1B PE=1 SV=1	Q9BR76	CORO1B	54 kDa	0	0	0	0	3	4	3	10	7	11	1	0	0	2	0	0	9	11	10
Coronin-1C OS=Homo sapiens OX=9606 GN=CORO1C PE=1 SV=1	Q9ULV4	CORO1C	53 kDa	3	6	3	3	29	22	25	54	46	56	17	6	18	16	17	17	33	42	52
Coronin-7 OS=Homo sapiens OX=9606 GN=CORO7 PE=1 SV=2	P57737	CORO7	101 kDa	0	0	0	0	0	0	0	30	30	29	6	3	8	8	7	11	0	1	1
Cytochrome c oxidase subunit 5A, mitochondrial OS=Homo sapiens OX=9606 GN=COX5A PE=1 SV=2	P20674	COX5A	17 kDa	0	3	3	4	0	0	0	0	0	0	0	0	1	0	0	0	0	0	0
Cytochrome c oxidase subunit 5B, mitochondrial OS=Homo sapiens OX=9606 GN=COX5B PE=1 SV=2	P10606	COX5B	14 kDa	0	2	1	2	0	0	0	1	0	0	6	4	6	0	0	0	0	0	0
Cytochrome c oxidase subunit 6B1 OS=Homo sapiens OX=9606 GN=COX6B1 PE=1 SV=2	P14854	COX6B1	10 kDa	0	5	3	4	2	0	1	2	4	2	0	0	0	1	1	0	3	3	4
Carboxypeptidase D OS=Homo sapiens OX=9606 GN=CPD PE=1 SV=2	O75976	CPD	153 kDa	0	0	0	0	0	0	0	0	0	0	0	0	0	0	0	0	0	0	2
Cytoplasmic polyadenylation element-binding protein 4 OS=Homo sapiens OX=9606 GN=CPEB4 PE=1 SV=1	Q17RY0	CPEB4	80 kDa	0	0	0	0	0	0	0	3	2	3	0	0	0	0	0	0	0	1	0
Copine-1 OS=Homo sapiens OX=9606 GN=CPNE1 PE=1 SV=1	Q99829	CPNE1	59 kDa	0	0	0	0	3	1	1	2	2	4	0	0	0	2	1	3	3	4	3
Copine-3 OS=Homo sapiens OX=9606 GN=CPNE3 PE=1 SV=1	O75131	CPNE3	60 kDa	4	2	2	0	3	2	5	7	6	4	1	1	1	2	3	4	5	6	7
Carbamoyl-phosphate synthase [ammonia], mitochondrial OS=Homo sapiens OX=9606 GN=CPS1 PE=1 SV=2	P31327	CPS1	165 kDa	0	5	1	0	0	0	0	1	0	0	0	0	0	0	0	0	0	0	0
Cleavage and polyadenylation specificity factor subunit 1 OS=Homo sapiens OX=9606 GN=CPSF1 PE=1 SV=2	Q10570	CPSF1	161 kDa	0	0	0	0	8	4	9	0	0	0	0	0	0	2	2	3	5	4	4
Cleavage and polyadenylation specificity factor subunit 2 OS=Homo sapiens OX=9606 GN=CPSF2 PE=1 SV=2	Q9P2I0	CPSF2	88 kDa	0	0	0	0	2	1	3	1	0	0	0	0	0	1	2	5	4	3	3
Cleavage and polyadenylation specificity factor subunit 3 OS=Homo sapiens OX=9606 GN=CPSF3 PE=1 SV=1	Q9UKF6	CPSF3	77 kDa	0	0	0	0	0	0	0	10	5	9	1	0	0	3	2	2	2	1	2
Cleavage and polyadenylation specificity factor subunit 4 OS=Homo sapiens OX=9606 GN=CPSF4 PE=1 SV=1	O95639	CPSF4	30 kDa	0	0	0	0	7	7	5	0	0	0	0	0	0	1	2	1	1	2	0
Cleavage and polyadenylation specificity factor subunit 6 OS=Homo sapiens OX=9606 GN=CPSF6 PE=1 SV=2	Q16630	CPSF6	59 kDa	0	0	0	0	1	1	2	0	0	0	0	0	0	4	7	7	0	0	0
Cleavage and polyadenylation specificity factor subunit 7 OS=Homo sapiens OX=9606 GN=CPSF7 PE=1 SV=1	Q8N684	CPSF7	52 kDa	1	0	0	0	2	1	4	1	0	0	1	0	0	5	7	6	1	1	1
Carnitine O-palmitoyltransferase 1, liver isoform OS=Homo sapiens OX=9606 GN=CPT1A PE=1 SV=2	P50416	CPT1A	88 kDa	0	0	0	0	0	0	0	1	0	4	0	0	0	0	0	0	0	0	0
Carnitine O-palmitoyltransferase 2, mitochondrial OS=Homo sapiens OX=9606 GN=CPT2 PE=1 SV=2	P23786	CPT2	74 kDa	0	0	0	0	0	0	0	0	0	0	2	2	6	0	0	0	0	0	0
Carnitine O-acetyltransferase OS=Homo sapiens OX=9606 GN=CRAT PE=1 SV=5	P43155	CRAT	71 kDa	1	3	2	0	0	0	0	0	0	0	1	0	1	0	0	0	0	0	0
DNA-directed RNA polymerase III subunit RPC9 OS=Homo sapiens OX=9606 GN=CRCP PE=1 SV=1	O75575	CRCP	17 kDa	0	0	0	0	0	0	0	2	2	1	0	0	0	3	2	1	0	1	0
Cyclic AMP-responsive element-binding protein 3-like protein 1 OS=Homo sapiens OX=9606 GN=CREB3L1 PE=1 SV=1	Q96BA8	CREB3L1	57 kDa	0	0	0	0	0	0	0	4	5	4	0	0	0	0	0	0	0	1	0
CREB-binding protein OS=Homo sapiens OX=9606 GN=CREBBP PE=1 SV=3	Q92793	CREBBP	265 kDa	0	0	0	0	5	7	3	0	1	1	0	0	0	14	13	14	3	4	3
Cysteine-rich motor neuron 1 protein OS=Homo sapiens OX=9606 GN=CRIM1 PE=1 SV=1	Q9NZV1	CRIM1	114 kDa	0	0	0	0	0	0	0	1	1	3	0	0	0	0	0	0	0	0	0
Cysteine-rich protein 2 OS=Homo sapiens OX=9606 GN=CRIP2 PE=1 SV=1	P52943	CRIP2	22 kDa	1	0	0	0	2	3	4	15	20	21	2	0	2	10	12	8	4	3	3
Cysteine-rich PDZ-binding protein OS=Homo sapiens OX=9606 GN=CRIPT PE=1 SV=1	Q9P021	CRIPT	11 kDa	0	0	0	0	2	4	1	0	0	0	0	0	0	2	3	3	0	0	0
Adapter molecule crk OS=Homo sapiens OX=9606 GN=CRK PE=1 SV=2	P46108	CRK	34 kDa	0	1	1	1	13	11	12	0	1	0	0	0	0	0	0	0	22	26	23
Crk-like protein OS=Homo sapiens OX=9606 GN=CRKL PE=1 SV=1	P46109	CRKL	34 kDa	0	0	0	0	2	0	1	1	0	1	0	0	0	0	0	0	4	5	4
Cytokine receptor-like factor 3 OS=Homo sapiens OX=9606 GN=CRLF3 PE=1 SV=2	Q8IUI8	CRLF3	50 kDa	0	0	0	0	0	0	0	1	0	2	0	0	0	0	0	0	0	0	0
Crooked neck-like protein 1 OS=Homo sapiens OX=9606 GN=CRNKL1 PE=1 SV=4	Q9BZJ0	CRNKL1	100 kDa	0	0	0	0	3	1	1	0	0	1	0	0	0	0	0	0	0	1	1
Putative ciliary rootlet coiled-coil protein 2 OS=Homo sapiens OX=9606 GN=CROCC2 PE=5 SV=3	H7BZ55	CROCC2	186 kDa	0	0	0	0	0	0	0	2	0	1	0	0	0	0	0	0	0	0	0
CREB-regulated transcription coactivator 2 OS=Homo sapiens OX=9606 GN=CRTC2 PE=1 SV=2	Q53ET0	CRTC2	73 kDa	0	0	0	0	4	3	3	3	3	3	0	0	0	0	0	0	4	5	5
CREB-regulated transcription coactivator 3 OS=Homo sapiens OX=9606 GN=CRTC3 PE=1 SV=2	Q6UUV7	CRTC3	67 kDa	0	0	0	0	2	1	1	6	5	6	0	0	0	2	1	2	1	2	1
Beta/gamma crystallin domain-containing protein 1 OS=Homo sapiens OX=9606 GN=CRYBG1 PE=1 SV=3	Q9Y4K1	CRYBG1	189 kDa	0	1	1	0	7	6	11	34	36	39	7	3	9	7	10	9	13	21	22
Very large A-kinase anchor protein OS=Homo sapiens OX=9606 GN=CRYBG3 PE=1 SV=3	Q68DQ2	CRYBG3	331 kDa	0	3	4	1	15	8	15	55	52	66	3	0	1	1	0	1	78	73	81
Quinone oxidoreductase OS=Homo sapiens OX=9606 GN=CRYZ PE=1 SV=1	Q08257	CRYZ	35 kDa	0	3	1	0	0	0	0	2	1	3	0	0	0	1	0	0	0	0	0
Quinone oxidoreductase-like protein 1 OS=Homo sapiens OX=9606 GN=CRYZL1 PE=1 SV=2	O95825	CRYZL1	39 kDa	0	0	0	0	1	0	1	0	0	0	0	0	0	0	0	0	1	1	2
Citrate synthase, mitochondrial OS=Homo sapiens OX=9606 GN=CS PE=1 SV=2	O75390	CS	52 kDa	4	8	5	5	0	0	1	2	2	4	2	1	3	0	0	0	0	1	0
Chimeric ERCC6-PGBD3 protein OS=Homo sapiens OX=9606 GN=CSB-PGBD3 PE=1 SV=1	P0DP91	CSB-PGBD3	119 kDa	0	0	0	0	17	16	22	0	0	0	0	0	0	3	4	4	9	10	11
Cold shock domain-containing protein E1 OS=Homo sapiens OX=9606 GN=CSDE1 PE=1 SV=2	O75534	CSDE1	89 kDa	1	1	0	0	24	19	22	49	44	52	4	0	1	4	5	5	30	37	28
Exportin-2 OS=Homo sapiens OX=9606 GN=CSE1L PE=1 SV=3	P55060	CSE1L	110 kDa	1	3	2	2	8	4	9	9	7	10	3	1	1	5	9	6	6	10	10
Tyrosine-protein kinase CSK OS=Homo sapiens OX=9606 GN=CSK PE=1 SV=1	P41240	CSK	51 kDa	0	0	0	0	0	0	1	4	3	4	0	0	0	0	0	0	4	4	4
Casein kinase I isoform alpha OS=Homo sapiens OX=9606 GN=CSNK1A1 PE=1 SV=2	P48729	CSNK1A1	39 kDa	1	0	0	0	9	7	7	8	9	8	0	0	0	9	11	8	6	4	4
Casein kinase I isoform epsilon OS=Homo sapiens OX=9606 GN=CSNK1E PE=1 SV=1	P49674	CSNK1E	47 kDa	0	0	0	0	6	3	2	3	3	4	0	0	0	1	2	1	3	4	3
Casein kinase II subunit alpha OS=Homo sapiens OX=9606 GN=CSNK2A1 PE=1 SV=1	P68400	CSNK2A1	45 kDa	0	0	0	0	4	4	4	0	0	0	0	0	0	4	3	5	0	1	0
Casein kinase II subunit beta OS=Homo sapiens OX=9606 GN=CSNK2B PE=1 SV=1	P67870	CSNK2B	25 kDa	0	0	0	0	4	2	2	0	1	0	0	0	0	2	1	3	0	0	0
Chondroitin sulfate proteoglycan 4 OS=Homo sapiens OX=9606 GN=CSPG4 PE=1 SV=2	Q6UVK1	CSPG4	251 kDa	0	0	0	0	5	6	4	47	41	53	1	0	1	3	5	3	0	0	0
Centrosome and spindle pole-associated protein 1 OS=Homo sapiens OX=9606 GN=CSPP1 PE=1 SV=4	Q1MSJ5	CSPP1	146 kDa	0	0	0	0	0	0	0	0	0	0	0	0	0	0	0	0	3	6	7
Cysteine and glycine-rich protein 1 OS=Homo sapiens OX=9606 GN=CSRP1 PE=1 SV=3	P21291	CSRP1	21 kDa	3	0	0	0	15	12	12	24	19	27	3	0	1	16	20	17	9	14	13
Cleavage stimulation factor subunit 2 OS=Homo sapiens OX=9606 GN=CSTF2 PE=1 SV=1	P33240	CSTF2	61 kDa	0	0	0	0	3	2	4	2	0	0	1	0	0	3	2	1	3	5	5
Cleavage stimulation factor subunit 2 tau variant OS=Homo sapiens OX=9606 GN=CSTF2T PE=1 SV=1	Q9H0L4	CSTF2T	64 kDa	0	2	0	0	4	1	3	3	2	1	0	0	0	2	1	1	5	6	8
C-terminal-binding protein 1 OS=Homo sapiens OX=9606 GN=CTBP1 PE=1 SV=2	Q13363	CTBP1	48 kDa	0	0	0	0	0	3	3	0	0	0	0	0	0	2	1	1	0	0	0
C-terminal-binding protein 2 OS=Homo sapiens OX=9606 GN=CTBP2 PE=1 SV=1	P56545	CTBP2	49 kDa	0	0	0	0	4	7	5	2	2	2	0	0	1	1	1	1	5	5	5
Transcriptional repressor CTCF OS=Homo sapiens OX=9606 GN=CTCF PE=1 SV=1	P49711	CTCF	83 kDa	0	0	0	0	10	7	5	0	0	0	0	0	0	7	8	10	3	4	4
RNA polymerase II subunit A C-terminal domain phosphatase OS=Homo sapiens OX=9606 GN=CTDP1 PE=1 SV=3	Q9Y5B0	CTDP1	104 kDa	0	0	0	0	5	3	4	0	0	1	0	0	0	5	4	6	2	3	3
CTD small phosphatase-like protein 2 OS=Homo sapiens OX=9606 GN=CTDSPL2 PE=1 SV=2	Q05D32	CTDSPL2	53 kDa	0	0	0	0	9	5	6	0	0	0	0	0	0	10	13	13	0	0	0
CBP80/20-dependent translation initiation factor OS=Homo sapiens OX=9606 GN=CTIF PE=1 SV=1	O43310	CTIF	68 kDa	0	0	0	0	8	8	3	10	13	12	0	0	1	1	3	1	5	7	8
Catenin alpha-1 OS=Homo sapiens OX=9606 GN=CTNNA1 PE=1 SV=1	P35221	CTNNA1	100 kDa	1	2	0	0	14	10	8	29	26	27	1	0	2	3	7	3	16	16	19
Alpha-catulin OS=Homo sapiens OX=9606 GN=CTNNAL1 PE=1 SV=2	Q9UBT7	CTNNAL1	82 kDa	0	0	0	0	1	0	0	0	0	0	0	0	0	0	0	0	0	0	2
Catenin beta-1 OS=Homo sapiens OX=9606 GN=CTNNB1 PE=1 SV=1	P35222	CTNNB1	85 kDa	0	0	0	0	4	0	0	8	6	10	0	0	0	0	0	0	2	3	4
Beta-catenin-like protein 1 OS=Homo sapiens OX=9606 GN=CTNNBL1 PE=1 SV=1	Q8WYA6	CTNNBL1	65 kDa	0	0	0	0	7	8	7	0	0	0	0	0	0	3	3	2	2	1	2
Catenin delta-1 OS=Homo sapiens OX=9606 GN=CTNND1 PE=1 SV=1	O60716	CTNND1	108 kDa	1	0	0	0	20	18	18	38	39	38	4	0	1	2	4	5	21	23	23
CTP synthase 1 OS=Homo sapiens OX=9606 GN=CTPS1 PE=1 SV=2	P17812	CTPS1	67 kDa	2	0	0	0	3	4	3	17	19	21	2	0	0	3	7	5	5	9	7
RNA polymerase-associated protein CTR9 homolog OS=Homo sapiens OX=9606 GN=CTR9 PE=1 SV=1	Q6PD62	CTR9	134 kDa	0	0	0	0	3	1	3	0	1	0	0	0	0	8	9	11	1	0	0
Cathepsin D OS=Homo sapiens OX=9606 GN=CTSD PE=1 SV=1	P07339 (+1)	CTSD	45 kDa	1	1	2	0	0	1	1	2	1	3	0	1	1	0	0	0	0	1	0
Src substrate cortactin OS=Homo sapiens OX=9606 GN=CTTN PE=1 SV=2	Q14247	CTTN	62 kDa	0	3	0	1	28	25	26	83	86	95	17	7	16	15	16	16	56	66	61
CTTNBP2 N-terminal-like protein OS=Homo sapiens OX=9606 GN=CTTNBP2NL PE=1 SV=2	Q9P2B4	CTTNBP2NL	70 kDa	0	0	0	0	0	0	0	25	21	30	0	0	0	1	0	1	5	2	5
Cytoplasmic tRNA 2-thiolation protein 1 OS=Homo sapiens OX=9606 GN=CTU1 PE=1 SV=1	Q7Z7A3	CTU1	36 kDa	0	0	0	0	0	0	0	1	2	1	0	0	0	0	0	0	0	0	0
Cullin-2 OS=Homo sapiens OX=9606 GN=CUL2 PE=1 SV=2	Q13617	CUL2	87 kDa	1	0	0	0	1	1	0	0	0	0	0	0	0	0	0	0	1	1	2
Cullin-3 OS=Homo sapiens OX=9606 GN=CUL3 PE=1 SV=2	Q13618	CUL3	89 kDa	0	0	0	0	1	0	1	2	1	2	0	0	0	0	0	0	1	0	0
Cullin-4A OS=Homo sapiens OX=9606 GN=CUL4A PE=1 SV=3	Q13619	CUL4A	88 kDa	0	3	3	2	39	31	36	5	3	5	0	0	1	6	9	8	41	49	44
Cullin-4B OS=Homo sapiens OX=9606 GN=CUL4B PE=1 SV=4	Q13620	CUL4B	104 kDa	0	0	0	0	17	16	15	22	21	20	3	2	2	22	25	28	16	16	16
Cullin-5 OS=Homo sapiens OX=9606 GN=CUL5 PE=1 SV=4	Q93034	CUL5	91 kDa	0	0	0	0	0	0	0	0	1	1	0	0	0	1	3	1	1	0	1
Protein CUSTOS OS=Homo sapiens OX=9606 GN=CUSTOS PE=1 SV=2	Q96C57	CUSTOS	28 kDa	0	0	0	0	3	3	2	0	0	0	0	0	0	9	12	10	0	0	0
Homeobox protein cut-like 1 OS=Homo sapiens OX=9606 GN=CUX1 PE=1 SV=3	P39880	CUX1	164 kDa	0	0	0	1	15	16	17	5	5	7	2	0	1	36	42	37	7	6	10
Protein CASP OS=Homo sapiens OX=9606 GN=CUX1 PE=1 SV=2	Q13948	CUX1	77 kDa	0	0	0	0	0	0	7	8	7	10	0	0	0	0	0	19	3	0	0
Spliceosome-associated protein CWC15 homolog OS=Homo sapiens OX=9606 GN=CWC15 PE=1 SV=2	Q9P013	CWC15	27 kDa	0	0	0	0	4	2	4	1	1	1	0	0	0	1	3	2	1	1	1
Pre-mRNA-splicing factor CWC22 homolog OS=Homo sapiens OX=9606 GN=CWC22 PE=1 SV=3	Q9HCG8	CWC22	105 kDa	0	0	0	0	12	7	11	0	0	0	0	0	0	6	8	5	0	1	1
Pre-mRNA-splicing factor CWC25 homolog OS=Homo sapiens OX=9606 GN=CWC25 PE=1 SV=1	Q9NXE8	CWC25	50 kDa	0	0	0	0	15	11	12	0	1	0	0	0	0	7	11	7	4	4	4
Spliceosome-associated protein CWC27 homolog OS=Homo sapiens OX=9606 GN=CWC27 PE=1 SV=1	Q6UX04	CWC27	54 kDa	0	0	0	0	3	0	3	0	0	0	0	0	0	3	6	7	2	1	0
CWF19-like protein 1 OS=Homo sapiens OX=9606 GN=CWF19L1 PE=1 SV=2	Q69YN2	CWF19L1	61 kDa	0	0	0	0	8	9	10	2	0	2	0	0	0	14	10	12	2	1	2
CWF19-like protein 2 OS=Homo sapiens OX=9606 GN=CWF19L2 PE=1 SV=4	Q2TBE0	CWF19L2	104 kDa	0	0	0	0	12	13	12	1	1	1	0	0	0	7	8	11	2	4	2
CXXC-type zinc finger protein 1 OS=Homo sapiens OX=9606 GN=CXXC1 PE=1 SV=2	Q9P0U4	CXXC1	76 kDa	0	0	0	0	3	0	3	0	0	0	0	0	0	0	2	1	0	0	0
CXXC-type zinc finger protein 5 OS=Homo sapiens OX=9606 GN=CXXC5 PE=1 SV=1	Q7LFL8	CXXC5	33 kDa	0	0	0	0	2	1	0	0	0	0	0	0	0	5	4	4	0	0	0
NADH-cytochrome b5 reductase 3 OS=Homo sapiens OX=9606 GN=CYB5R3 PE=1 SV=3	P00387	CYB5R3	34 kDa	1	4	2	1	2	2	2	9	5	6	2	0	2	2	2	2	3	6	3
Cytochrome b5 reductase 4 OS=Homo sapiens OX=9606 GN=CYB5R4 PE=1 SV=1	Q7L1T6	CYB5R4	59 kDa	0	0	0	0	0	0	0	2	1	2	0	0	0	0	1	1	0	1	0
Cytochrome c OS=Homo sapiens OX=9606 GN=CYCS PE=1 SV=2	P99999 (+1)	CYCS	12 kDa	0	0	0	0	3	2	3	0	1	1	0	0	0	0	0	1	3	2	2
Cytoplasmic FMR1-interacting protein 1 OS=Homo sapiens OX=9606 GN=CYFIP1 PE=1 SV=1	Q7L576	CYFIP1	145 kDa	0	0	0	0	0	0	0	3	4	8	0	0	0	1	0	3	1	1	1
Ubiquitin carboxyl-terminal hydrolase CYLD OS=Homo sapiens OX=9606 GN=CYLD PE=1 SV=1	Q9NQC7	CYLD	107 kDa	0	0	0	0	0	1	1	13	11	14	0	0	1	0	0	3	6	7	7
Cytochrome P450 1B1 OS=Homo sapiens OX=9606 GN=CYP1B1 PE=1 SV=2	Q16678	CYP1B1	61 kDa	0	1	1	0	1	1	1	1	1	2	0	0	0	1	0	1	0	0	0
Lanosterol 14-alpha demethylase OS=Homo sapiens OX=9606 GN=CYP51A1 PE=1 SV=3	Q16850	CYP51A1	57 kDa	0	0	0	0	1	1	0	2	3	4	0	0	0	0	0	0	3	3	3
D-2-hydroxyglutarate dehydrogenase, mitochondrial OS=Homo sapiens OX=9606 GN=D2HGDH PE=1 SV=3	Q8N465	D2HGDH	56 kDa	0	2	0	0	0	0	0	0	0	0	0	0	0	0	0	0	0	0	0
Disabled homolog 2 OS=Homo sapiens OX=9606 GN=DAB2 PE=1 SV=3	P98082	DAB2	82 kDa	0	0	0	0	2	2	3	32	35	39	0	0	0	1	1	2	9	7	9
Dapper homolog 1 OS=Homo sapiens OX=9606 GN=DACT1 PE=1 SV=2	Q9NYF0	DACT1	90 kDa	0	0	0	0	0	0	0	1	0	2	0	0	0	0	0	0	0	0	0
Dolichyl-diphosphooligosaccharide--protein glycosyltransferase subunit DAD1 OS=Homo sapiens OX=9606 GN=DAD1 PE=1 SV=3	P61803	DAD1	12 kDa	1	2	0	0	0	1	1	1	1	2	0	0	0	1	1	1	0	0	0
Dystroglycan OS=Homo sapiens OX=9606 GN=DAG1 PE=1 SV=2	Q14118	DAG1	97 kDa	0	0	0	0	1	2	3	2	3	2	0	0	0	0	0	1	1	1	1
28S ribosomal protein S29, mitochondrial OS=Homo sapiens OX=9606 GN=DAP3 PE=1 SV=1	P51398	DAP3	46 kDa	0	3	0	0	0	0	0	0	0	0	0	0	0	0	0	0	0	0	0
Aspartate--tRNA ligase, cytoplasmic OS=Homo sapiens OX=9606 GN=DARS PE=1 SV=2	P14868	DARS	57 kDa	3	2	1	0	5	1	5	5	6	3	1	0	1	2	2	7	6	7	4
Aspartate--tRNA ligase, mitochondrial OS=Homo sapiens OX=9606 GN=DARS2 PE=1 SV=1	Q6PI48	DARS2	74 kDa	2	3	2	2	0	0	0	0	0	1	2	0	2	0	0	0	0	0	0
Death domain-associated protein 6 OS=Homo sapiens OX=9606 GN=DAXX PE=1 SV=2	Q9UER7	DAXX	81 kDa	0	0	0	0	6	3	3	0	0	0	0	0	0	5	6	7	0	0	0
Protein DBF4 homolog A OS=Homo sapiens OX=9606 GN=DBF4 PE=1 SV=1	Q9UBU7	DBF4	77 kDa	0	0	0	0	0	1	2	0	0	0	0	0	0	1	3	6	1	1	0
Drebrin OS=Homo sapiens OX=9606 GN=DBN1 PE=1 SV=4	Q16643	DBN1	71 kDa	1	0	0	0	2	0	0	24	20	34	3	1	2	4	5	3	2	4	5
Drebrin-like protein OS=Homo sapiens OX=9606 GN=DBNL PE=1 SV=1	Q9UJU6	DBNL	48 kDa	1	1	0	0	2	3	4	22	25	21	4	2	4	1	3	2	9	10	10
Lariat debranching enzyme OS=Homo sapiens OX=9606 GN=DBR1 PE=1 SV=2	Q9UK59	DBR1	62 kDa	0	0	0	0	2	3	4	0	2	0	0	0	0	4	4	3	0	0	2
Lipoamide acyltransferase component of branched-chain alpha-keto acid dehydrogenase complex, mitochondrial OS=Homo sapiens OX=9606 GN=DBT PE=1 SV=3	P11182	DBT	53 kDa	0	15	14	19	0	0	0	0	0	0	8	5	8	0	0	0	0	0	0
DDB1- and CUL4-associated factor 13 OS=Homo sapiens OX=9606 GN=DCAF13 PE=1 SV=2	Q9NV06	DCAF13	51 kDa	0	0	0	0	7	2	5	2	1	1	0	0	0	7	6	7	2	2	2
DDB1- and CUL4-associated factor 5 OS=Homo sapiens OX=9606 GN=DCAF5 PE=1 SV=2	Q96JK2	DCAF5	104 kDa	0	0	0	0	1	2	0	0	0	0	0	0	0	2	6	6	1	1	1
DDB1- and CUL4-associated factor 6 OS=Homo sapiens OX=9606 GN=DCAF6 PE=1 SV=1	Q58WW2	DCAF6	96 kDa	0	0	0	0	0	0	1	0	0	0	0	0	0	0	0	0	0	2	0
DDB1- and CUL4-associated factor 8 OS=Homo sapiens OX=9606 GN=DCAF8 PE=1 SV=1	Q5TAQ9	DCAF8	67 kDa	0	0	0	0	1	1	0	0	0	0	0	0	0	0	0	1	2	2	3
Discoidin, CUB and LCCL domain-containing protein 1 OS=Homo sapiens OX=9606 GN=DCBLD1 PE=1 SV=2	Q8N8Z6	DCBLD1	78 kDa	0	0	0	0	6	5	5	0	1	1	0	0	0	0	0	0	2	3	5
Discoidin, CUB and LCCL domain-containing protein 2 OS=Homo sapiens OX=9606 GN=DCBLD2 PE=1 SV=1	Q96PD2	DCBLD2	85 kDa	0	0	0	0	3	1	1	1	2	2	0	0	0	0	0	0	2	3	2
Dermcidin OS=Homo sapiens OX=9606 GN=DCD PE=1 SV=2	P81605	DCD	11 kDa	9	10	6	4	3	7	6	6	7	8	6	7	6	6	4	5	7	5	6
5' exonuclease Apollo OS=Homo sapiens OX=9606 GN=DCLRE1B PE=1 SV=1	Q9H816	DCLRE1B	60 kDa	0	0	0	0	1	0	2	0	0	0	0	0	0	1	1	4	0	0	0
Protein artemis OS=Homo sapiens OX=9606 GN=DCLRE1C PE=1 SV=2	Q96SD1	DCLRE1C	78 kDa	0	0	0	0	0	1	1	0	0	0	0	0	0	2	2	2	0	0	0
mRNA-decapping enzyme 1A OS=Homo sapiens OX=9606 GN=DCP1A PE=1 SV=3	Q9NPI6	DCP1A	63 kDa	0	0	0	0	0	1	0	5	7	9	0	0	0	0	0	0	3	4	3
mRNA-decapping enzyme 1B OS=Homo sapiens OX=9606 GN=DCP1B PE=1 SV=2	Q8IZD4	DCP1B	68 kDa	0	0	0	0	1	0	1	4	5	4	0	0	0	0	0	0	9	11	13
m7GpppN-mRNA hydrolase OS=Homo sapiens OX=9606 GN=DCP2 PE=1 SV=3	Q8IU60	DCP2	48 kDa	0	0	0	0	0	0	0	2	0	2	0	0	0	0	0	0	4	5	2
m7GpppX diphosphatase OS=Homo sapiens OX=9606 GN=DCPS PE=1 SV=2	Q96C86	DCPS	39 kDa	0	0	0	0	0	0	1	2	1	1	0	0	0	2	3	2	0	1	0
Deoxycytidylate deaminase OS=Homo sapiens OX=9606 GN=DCTD PE=1 SV=2	P32321	DCTD	20 kDa	0	0	0	0	2	2	2	2	1	1	0	0	0	1	0	1	2	2	2
Dynactin subunit 1 OS=Homo sapiens OX=9606 GN=DCTN1 PE=1 SV=3	Q14203	DCTN1	142 kDa	0	0	0	0	1	2	0	16	14	20	0	1	0	1	1	0	6	6	5
Dynactin subunit 2 OS=Homo sapiens OX=9606 GN=DCTN2 PE=1 SV=4	Q13561	DCTN2	44 kDa	0	0	0	0	0	2	1	7	9	11	0	0	0	0	0	0	4	3	3
Dynactin subunit 3 OS=Homo sapiens OX=9606 GN=DCTN3 PE=1 SV=1	O75935	DCTN3	21 kDa	0	0	0	0	1	0	0	1	2	2	0	0	0	0	0	0	1	1	1
Dynactin subunit 4 OS=Homo sapiens OX=9606 GN=DCTN4 PE=1 SV=1	Q9UJW0	DCTN4	52 kDa	0	0	0	0	1	2	0	3	2	7	0	0	1	1	1	4	3	3	3
DCN1-like protein 2 OS=Homo sapiens OX=9606 GN=DCUN1D2 PE=1 SV=1	Q6PH85	DCUN1D2	30 kDa	0	0	0	0	0	0	0	0	0	1	0	0	0	0	2	0	0	0	0
DCN1-like protein 4 OS=Homo sapiens OX=9606 GN=DCUN1D4 PE=1 SV=2	Q92564	DCUN1D4	34 kDa	0	2	4	1	4	5	3	0	0	0	0	0	0	1	1	2	8	7	10
DCN1-like protein 5 OS=Homo sapiens OX=9606 GN=DCUN1D5 PE=1 SV=1	Q9BTE7	DCUN1D5	28 kDa	0	0	0	0	1	1	1	0	0	0	0	0	0	2	4	3	0	0	0
L-xylulose reductase OS=Homo sapiens OX=9606 GN=DCXR PE=1 SV=2	Q7Z4W1	DCXR	26 kDa	0	3	3	1	0	1	1	0	0	0	1	0	2	0	1	0	0	0	1
DNA damage-binding protein 1 OS=Homo sapiens OX=9606 GN=DDB1 PE=1 SV=1	Q16531	DDB1	127 kDa	0	0	0	0	11	10	12	0	1	1	0	0	0	4	4	3	2	2	4
DNA damage-binding protein 2 OS=Homo sapiens OX=9606 GN=DDB2 PE=1 SV=1	Q92466	DDB2	48 kDa	0	0	0	0	0	1	2	0	0	0	0	0	0	3	4	4	0	0	0
Phospholipase DDHD2 OS=Homo sapiens OX=9606 GN=DDHD2 PE=1 SV=2	O94830	DDHD2	81 kDa	0	0	0	0	1	0	0	0	0	1	0	0	0	0	0	0	9	11	8
Dolichyl-diphosphooligosaccharide--protein glycosyltransferase 48 kDa subunit OS=Homo sapiens OX=9606 GN=DDOST PE=1 SV=4	P39656	DDOST	51 kDa	2	3	1	0	3	1	1	7	5	5	1	0	1	0	1	1	1	0	0
DDRGK domain-containing protein 1 OS=Homo sapiens OX=9606 GN=DDRGK1 PE=1 SV=2	Q96HY6	DDRGK1	36 kDa	0	0	0	0	1	1	1	3	3	3	0	0	0	0	0	0	2	2	2
D-dopachrome decarboxylase OS=Homo sapiens OX=9606 GN=DDT PE=1 SV=3	P30046 (+1)	DDT	13 kDa	0	0	0	0	0	0	0	4	5	4	0	0	0	5	5	3	0	0	0
ATP-dependent RNA helicase DDX1 OS=Homo sapiens OX=9606 GN=DDX1 PE=1 SV=2	Q92499	DDX1	82 kDa	1	0	0	0	11	11	14	2	3	2	0	0	0	1	2	0	5	7	7
Probable ATP-dependent RNA helicase DDX10 OS=Homo sapiens OX=9606 GN=DDX10 PE=1 SV=2	Q13206	DDX10	101 kDa	0	0	0	0	34	28	31	0	0	0	0	0	0	19	20	26	4	3	2
Putative ATP-dependent RNA helicase DDX12 OS=Homo sapiens OX=9606 GN=DDX12P PE=5 SV=3	Q92771	DDX12P	106 kDa	0	0	0	0	1	2	0	0	0	0	0	0	0	1	1	1	3	1	0
Probable ATP-dependent RNA helicase DDX17 OS=Homo sapiens OX=9606 GN=DDX17 PE=1 SV=2	Q92841	DDX17	80 kDa	4	5	4	2	30	22	18	9	7	7	6	3	6	20	14	15	13	12	12
ATP-dependent RNA helicase DDX18 OS=Homo sapiens OX=9606 GN=DDX18 PE=1 SV=2	Q9NVP1	DDX18	75 kDa	0	5	3	2	68	60	68	0	0	0	1	1	1	42	44	45	12	18	16
ATP-dependent RNA helicase DDX19A OS=Homo sapiens OX=9606 GN=DDX19A PE=1 SV=1	Q9NUU7	DDX19A	54 kDa	0	0	0	0	5	6	9	7	9	11	0	0	0	1	1	0	13	17	14
Probable ATP-dependent RNA helicase DDX20 OS=Homo sapiens OX=9606 GN=DDX20 PE=1 SV=2	Q9UHI6	DDX20	92 kDa	0	0	0	0	2	0	2	5	7	9	0	0	0	0	0	0	3	5	7
Nucleolar RNA helicase 2 OS=Homo sapiens OX=9606 GN=DDX21 PE=1 SV=5	Q9NR30	DDX21	87 kDa	4	8	1	1	87	89	83	11	16	11	6	0	3	75	88	86	15	21	22
Probable ATP-dependent RNA helicase DDX23 OS=Homo sapiens OX=9606 GN=DDX23 PE=1 SV=3	Q9BUQ8	DDX23	96 kDa	1	0	0	0	12	10	15	1	0	2	0	0	0	7	7	8	3	4	5
ATP-dependent RNA helicase DDX24 OS=Homo sapiens OX=9606 GN=DDX24 PE=1 SV=1	Q9GZR7	DDX24	96 kDa	0	0	0	0	36	34	32	3	1	2	0	0	0	20	23	27	5	4	6
Probable ATP-dependent RNA helicase DDX27 OS=Homo sapiens OX=9606 GN=DDX27 PE=1 SV=2	Q96GQ7	DDX27	90 kDa	0	0	0	0	35	29	33	0	0	1	0	0	1	21	24	22	2	3	5
Probable ATP-dependent RNA helicase DDX28 OS=Homo sapiens OX=9606 GN=DDX28 PE=1 SV=2	Q9NUL7	DDX28	60 kDa	0	2	0	0	0	0	0	0	0	0	0	0	0	0	0	0	0	0	0
Probable ATP-dependent RNA helicase DDX31 OS=Homo sapiens OX=9606 GN=DDX31 PE=1 SV=2	Q9H8H2	DDX31	94 kDa	0	0	0	0	13	8	12	2	1	1	0	0	0	23	31	35	1	0	0
Spliceosome RNA helicase DDX39B OS=Homo sapiens OX=9606 GN=DDX39B PE=1 SV=1	Q13838 (+1)	DDX39B	49 kDa	4	2	1	1	3	3	6	6	5	6	2	0	3	6	7	8	2	2	2
ATP-dependent RNA helicase DDX3X OS=Homo sapiens OX=9606 GN=DDX3X PE=1 SV=3	O00571	DDX3X	73 kDa	6	8	4	4	47	35	39	50	49	65	8	0	10	13	17	12	52	54	49
ATP-dependent RNA helicase DDX3Y OS=Homo sapiens OX=9606 GN=DDX3Y PE=1 SV=2	O15523	DDX3Y	73 kDa	4	6	3	3	33	24	30	56	55	67	8	3	10	13	17	11	40	41	41
Probable ATP-dependent RNA helicase DDX41 OS=Homo sapiens OX=9606 GN=DDX41 PE=1 SV=2	Q9UJV9	DDX41	70 kDa	0	0	0	1	7	6	8	0	0	1	0	0	0	6	9	9	0	2	2
ATP-dependent RNA helicase DDX42 OS=Homo sapiens OX=9606 GN=DDX42 PE=1 SV=1	Q86XP3	DDX42	103 kDa	1	1	0	0	31	34	36	6	7	6	8	1	3	47	59	54	17	20	19
Probable ATP-dependent RNA helicase DDX46 OS=Homo sapiens OX=9606 GN=DDX46 PE=1 SV=2	Q7L014	DDX46	117 kDa	1	2	0	1	37	28	35	5	3	6	11	5	9	51	62	62	12	11	14
Probable ATP-dependent RNA helicase DDX47 OS=Homo sapiens OX=9606 GN=DDX47 PE=1 SV=1	Q9H0S4	DDX47	51 kDa	0	0	0	0	1	2	0	0	0	0	0	0	0	0	0	0	0	0	0
Probable ATP-dependent RNA helicase DDX49 OS=Homo sapiens OX=9606 GN=DDX49 PE=1 SV=1	Q9Y6V7	DDX49	54 kDa	0	0	0	0	1	2	1	0	0	0	0	0	0	0	0	0	0	0	0
Probable ATP-dependent RNA helicase DDX5 OS=Homo sapiens OX=9606 GN=DDX5 PE=1 SV=1	P17844	DDX5	69 kDa	7	7	7	3	42	32	34	11	12	15	10	4	13	39	38	38	20	24	24
ATP-dependent RNA helicase DDX50 OS=Homo sapiens OX=9606 GN=DDX50 PE=1 SV=1	Q9BQ39	DDX50	83 kDa	0	0	0	0	36	40	37	3	5	6	5	0	0	71	78	74	6	6	5
ATP-dependent RNA helicase DDX51 OS=Homo sapiens OX=9606 GN=DDX51 PE=1 SV=3	Q8N8A6	DDX51	72 kDa	0	0	0	0	7	6	7	0	0	0	0	0	0	1	1	2	0	1	0
Probable ATP-dependent RNA helicase DDX52 OS=Homo sapiens OX=9606 GN=DDX52 PE=1 SV=3	Q9Y2R4	DDX52	68 kDa	0	0	0	0	23	14	24	0	0	0	0	0	0	18	18	22	4	4	5
ATP-dependent RNA helicase DDX54 OS=Homo sapiens OX=9606 GN=DDX54 PE=1 SV=2	Q8TDD1	DDX54	99 kDa	0	0	0	0	13	17	13	0	0	0	0	0	0	9	9	10	3	2	3
ATP-dependent RNA helicase DDX55 OS=Homo sapiens OX=9606 GN=DDX55 PE=1 SV=3	Q8NHQ9	DDX55	69 kDa	0	0	0	0	16	11	16	1	0	1	0	0	0	18	24	22	1	0	0
Probable ATP-dependent RNA helicase DDX56 OS=Homo sapiens OX=9606 GN=DDX56 PE=1 SV=1	Q9NY93	DDX56	62 kDa	0	0	1	0	9	7	9	1	0	0	0	0	0	4	5	8	1	1	1
Probable ATP-dependent RNA helicase DDX59 OS=Homo sapiens OX=9606 GN=DDX59 PE=1 SV=1	Q5T1V6	DDX59	69 kDa	0	0	0	0	11	8	6	0	0	0	0	0	0	1	1	0	3	3	3
Probable ATP-dependent RNA helicase DDX6 OS=Homo sapiens OX=9606 GN=DDX6 PE=1 SV=2	P26196	DDX6	54 kDa	0	0	0	0	1	0	2	7	9	12	1	0	0	1	1	1	2	5	2
2,4-dienoyl-CoA reductase, mitochondrial OS=Homo sapiens OX=9606 GN=DECR1 PE=1 SV=1	Q16698	DECR1	36 kDa	1	65	49	111	1	0	0	0	0	0	6	4	6	0	0	0	0	0	0
Differentially expressed in FDCP 8 homolog OS=Homo sapiens OX=9606 GN=DEF8 PE=1 SV=2	Q6ZN54	DEF8	59 kDa	0	0	0	0	0	0	0	2	1	1	0	0	0	0	0	0	0	0	0
Neutrophil defensin 1 OS=Homo sapiens OX=9606 GN=DEFA1 PE=1 SV=1	P59665 (+1)	DEFA1	10 kDa	2	3	3	1	0	1	1	0	0	0	3	0	0	1	0	0	0	0	0
Protein DEK OS=Homo sapiens OX=9606 GN=DEK PE=1 SV=1	P35659	DEK	43 kDa	0	0	0	0	8	4	5	0	0	0	0	0	0	8	9	7	0	0	2
DENN domain-containing protein 2A OS=Homo sapiens OX=9606 GN=DENND2A PE=2 SV=4	Q9ULE3	DENND2A	114 kDa	0	0	0	0	0	0	0	0	1	0	0	0	0	0	0	0	0	0	2
C-myc promoter-binding protein OS=Homo sapiens OX=9606 GN=DENND4A PE=1 SV=2	Q7Z401	DENND4A	209 kDa	0	0	0	0	0	0	0	0	0	0	0	0	0	0	0	0	2	2	2
DENN domain-containing protein 4C OS=Homo sapiens OX=9606 GN=DENND4C PE=1 SV=3	Q5VZ89	DENND4C	213 kDa	0	1	0	0	1	0	0	10	7	7	1	0	1	0	0	1	6	10	10
DENN domain-containing protein 5A OS=Homo sapiens OX=9606 GN=DENND5A PE=1 SV=2	Q6IQ26	DENND5A	147 kDa	0	0	0	0	1	0	1	0	0	0	0	0	0	0	0	0	1	1	4
Protein DENND6A OS=Homo sapiens OX=9606 GN=DENND6A PE=1 SV=1	Q8IWF6	DENND6A	70 kDa	0	0	0	0	0	0	0	4	2	3	0	0	0	0	1	0	0	0	0
Density-regulated protein OS=Homo sapiens OX=9606 GN=DENR PE=1 SV=2	O43583	DENR	22 kDa	0	1	0	1	8	7	7	5	5	8	0	0	0	1	1	1	9	10	10
DEP domain-containing protein 1B OS=Homo sapiens OX=9606 GN=DEPDC1B PE=1 SV=2	Q8WUY9	DEPDC1B	62 kDa	0	0	0	0	0	0	1	2	0	2	0	0	0	0	0	0	0	1	0
DEP domain-containing protein 7 OS=Homo sapiens OX=9606 GN=DEPDC7 PE=2 SV=1	Q96QD5	DEPDC7	58 kDa	0	0	0	1	3	2	0	10	11	11	7	0	9	5	6	8	5	5	6
DNA fragmentation factor subunit alpha OS=Homo sapiens OX=9606 GN=DFFA PE=1 SV=1	O00273	DFFA	37 kDa	0	0	0	0	9	4	8	9	7	9	0	0	0	5	5	5	3	5	5
Microprocessor complex subunit DGCR8 OS=Homo sapiens OX=9606 GN=DGCR8 PE=1 SV=1	Q8WYQ5	DGCR8	86 kDa	0	0	0	0	2	2	3	0	0	0	0	0	0	3	3	1	0	2	1
Diacylglycerol kinase alpha OS=Homo sapiens OX=9606 GN=DGKA PE=1 SV=3	P23743	DGKA	83 kDa	0	0	0	0	0	0	0	2	1	3	0	0	0	0	1	0	2	1	0
Diacylglycerol kinase epsilon OS=Homo sapiens OX=9606 GN=DGKE PE=1 SV=1	P52429	DGKE	64 kDa	0	0	0	0	0	0	0	1	1	2	0	0	0	0	0	0	0	0	0
Delta(24)-sterol reductase OS=Homo sapiens OX=9606 GN=DHCR24 PE=1 SV=2	Q15392	DHCR24	60 kDa	0	1	0	0	3	2	2	3	2	3	0	0	1	2	2	2	1	2	1
7-dehydrocholesterol reductase OS=Homo sapiens OX=9606 GN=DHCR7 PE=1 SV=1	Q9UBM7	DHCR7	54 kDa	1	0	0	0	2	2	0	4	3	2	1	0	1	1	2	3	1	1	1
Dihydrofolate reductase OS=Homo sapiens OX=9606 GN=DHFR PE=1 SV=2	P00374	DHFR	21 kDa	0	0	0	0	2	1	1	1	1	1	0	0	0	0	0	1	1	1	2
Pre-mRNA-splicing factor ATP-dependent RNA helicase DHX15 OS=Homo sapiens OX=9606 GN=DHX15 PE=1 SV=2	O43143	DHX15	91 kDa	1	1	0	0	8	1	4	2	3	4	1	1	1	19	18	22	0	2	1
Pre-mRNA-splicing factor ATP-dependent RNA helicase DHX16 OS=Homo sapiens OX=9606 GN=DHX16 PE=1 SV=2	O60231	DHX16	119 kDa	0	0	0	0	9	6	6	0	0	0	1	0	0	10	19	15	1	2	0
ATP-dependent RNA helicase DHX29 OS=Homo sapiens OX=9606 GN=DHX29 PE=1 SV=2	Q7Z478	DHX29	155 kDa	0	4	2	2	23	14	16	6	4	5	0	0	1	1	0	1	18	15	17
ATP-dependent RNA helicase DHX30 OS=Homo sapiens OX=9606 GN=DHX30 PE=1 SV=1	Q7L2E3	DHX30	134 kDa	1	46	40	45	0	1	2	4	2	3	16	3	11	0	2	2	1	0	1
Probable ATP-dependent RNA helicase DHX35 OS=Homo sapiens OX=9606 GN=DHX35 PE=1 SV=2	Q9H5Z1	DHX35	79 kDa	0	0	0	0	0	0	0	1	2	2	0	0	0	1	6	6	0	2	0
ATP-dependent DNA/RNA helicase DHX36 OS=Homo sapiens OX=9606 GN=DHX36 PE=1 SV=2	Q9H2U1	DHX36	115 kDa	0	0	0	0	3	2	3	7	4	8	0	0	0	1	3	2	5	4	4
Probable ATP-dependent RNA helicase DHX37 OS=Homo sapiens OX=9606 GN=DHX37 PE=1 SV=1	Q8IY37	DHX37	130 kDa	0	0	0	0	10	6	7	0	1	1	0	0	0	10	11	12	0	0	0
Pre-mRNA-splicing factor ATP-dependent RNA helicase PRP16 OS=Homo sapiens OX=9606 GN=DHX38 PE=1 SV=2	Q92620	DHX38	141 kDa	0	0	0	0	6	6	7	6	4	8	3	1	1	39	49	44	3	2	2
Putative ATP-dependent RNA helicase DHX57 OS=Homo sapiens OX=9606 GN=DHX57 PE=1 SV=2	Q6P158	DHX57	156 kDa	0	0	0	0	0	0	0	6	4	7	0	0	0	0	0	0	0	0	0
ATP-dependent RNA helicase DHX8 OS=Homo sapiens OX=9606 GN=DHX8 PE=1 SV=1	Q14562	DHX8	139 kDa	0	0	0	0	4	6	4	0	0	0	0	0	0	4	7	4	0	0	0
ATP-dependent RNA helicase A OS=Homo sapiens OX=9606 GN=DHX9 PE=1 SV=4	Q08211	DHX9	141 kDa	5	2	1	1	24	18	26	16	16	13	2	1	2	21	20	27	9	11	13
Diablo homolog, mitochondrial OS=Homo sapiens OX=9606 GN=DIABLO PE=1 SV=1	Q9NR28	DIABLO	27 kDa	0	0	0	0	0	0	0	0	0	0	2	0	0	0	0	0	0	0	0
Protein diaphanous homolog 1 OS=Homo sapiens OX=9606 GN=DIAPH1 PE=1 SV=2	O60610	DIAPH1	141 kDa	0	0	0	0	0	0	1	17	13	15	1	0	2	0	1	1	3	4	3
Protein diaphanous homolog 3 OS=Homo sapiens OX=9606 GN=DIAPH3 PE=1 SV=4	Q9NSV4	DIAPH3	137 kDa	0	1	1	0	6	8	7	24	14	18	1	0	1	1	2	1	14	16	17
Endoribonuclease Dicer OS=Homo sapiens OX=9606 GN=DICER1 PE=1 SV=3	Q9UPY3	DICER1	219 kDa	0	0	0	0	0	2	1	0	2	2	0	0	0	0	0	0	0	1	1
Death-inducer obliterator 1 OS=Homo sapiens OX=9606 GN=DIDO1 PE=1 SV=5	Q9BTC0	DIDO1	244 kDa	0	0	0	0	55	45	43	1	0	2	5	1	2	78	95	98	10	15	18
Digestive organ expansion factor homolog OS=Homo sapiens OX=9606 GN=DIEXF PE=1 SV=2	Q68CQ4	DIEXF	87 kDa	0	0	0	0	6	9	7	0	0	0	0	0	0	4	4	5	1	1	3
Probable dimethyladenosine transferase OS=Homo sapiens OX=9606 GN=DIMT1 PE=1 SV=1	Q9UNQ2	DIMT1	35 kDa	0	0	0	0	6	6	5	0	0	0	0	0	0	6	4	6	1	2	1
Disco-interacting protein 2 homolog A OS=Homo sapiens OX=9606 GN=DIP2A PE=1 SV=2	Q14689	DIP2A	170 kDa	0	0	0	0	1	0	1	1	3	1	0	0	0	0	2	0	2	2	3
Disco-interacting protein 2 homolog B OS=Homo sapiens OX=9606 GN=DIP2B PE=1 SV=3	Q9P265	DIP2B	171 kDa	0	0	0	0	0	0	0	0	0	0	0	0	0	0	0	0	2	3	4
Exosome complex exonuclease RRP44 OS=Homo sapiens OX=9606 GN=DIS3 PE=1 SV=2	Q9Y2L1	DIS3	109 kDa	0	0	0	0	10	8	6	3	1	2	0	0	0	7	10	15	2	2	3
DIS3-like exonuclease 2 OS=Homo sapiens OX=9606 GN=DIS3L2 PE=1 SV=4	Q8IYB7	DIS3L2	99 kDa	0	0	0	0	0	0	0	1	2	3	0	0	0	0	0	0	1	1	2
H/ACA ribonucleoprotein complex subunit DKC1 OS=Homo sapiens OX=9606 GN=DKC1 PE=1 SV=3	O60832	DKC1	58 kDa	2	1	1	0	21	19	19	2	2	5	2	0	1	37	44	39	5	5	3
Dihydrolipoyllysine-residue acetyltransferase component of pyruvate dehydrogenase complex, mitochondrial OS=Homo sapiens OX=9606 GN=DLAT PE=1 SV=3	P10515	DLAT	69 kDa	1	15	10	9	0	0	0	1	1	2	7	8	14	0	0	0	0	0	0
Rho GTPase-activating protein 7 OS=Homo sapiens OX=9606 GN=DLC1 PE=1 SV=4	Q96QB1	DLC1	171 kDa	0	0	0	0	2	1	1	0	0	1	0	0	0	0	0	0	7	6	4
Dihydrolipoyl dehydrogenase, mitochondrial OS=Homo sapiens OX=9606 GN=DLD PE=1 SV=2	P09622	DLD	54 kDa	0	2	2	3	0	0	0	0	0	1	3	1	8	0	0	0	0	0	0
Disks large homolog 1 OS=Homo sapiens OX=9606 GN=DLG1 PE=1 SV=2	Q12959	DLG1	100 kDa	0	0	0	0	4	3	5	21	18	22	0	0	0	0	1	1	4	8	10
Disks large homolog 5 OS=Homo sapiens OX=9606 GN=DLG5 PE=1 SV=4	Q8TDM6	DLG5	214 kDa	0	0	0	0	0	0	3	2	0	1	0	0	0	0	0	0	14	15	16
Disks large-associated protein 4 OS=Homo sapiens OX=9606 GN=DLGAP4 PE=1 SV=3	Q9Y2H0	DLGAP4	108 kDa	0	0	0	0	0	1	0	2	2	3	0	0	0	1	1	1	0	0	1
Disks large-associated protein 5 OS=Homo sapiens OX=9606 GN=DLGAP5 PE=1 SV=2	Q15398	DLGAP5	95 kDa	0	0	0	0	4	2	3	11	16	18	0	1	0	1	5	3	9	13	12
Dihydrolipoyllysine-residue succinyltransferase component of 2-oxoglutarate dehydrogenase complex, mitochondrial OS=Homo sapiens OX=9606 GN=DLST PE=1 SV=4	P36957	DLST	49 kDa	1	7	6	8	0	0	0	1	1	0	7	5	7	0	0	0	0	0	0
Homeobox protein DLX-1 OS=Homo sapiens OX=9606 GN=DLX1 PE=1 SV=3	P56177	DLX1	27 kDa	0	0	0	0	0	0	0	0	0	0	0	0	0	5	5	3	0	0	0
ATP synthase subunit s, mitochondrial OS=Homo sapiens OX=9606 GN=DMAC2L PE=1 SV=3	Q99766	DMAC2L	25 kDa	0	1	0	0	0	0	0	0	0	0	1	0	2	0	0	0	0	0	0
DNA methyltransferase 1-associated protein 1 OS=Homo sapiens OX=9606 GN=DMAP1 PE=1 SV=1	Q9NPF5	DMAP1	53 kDa	0	0	0	0	9	6	9	0	0	1	0	0	0	3	5	3	1	1	1
Dystrophin OS=Homo sapiens OX=9606 GN=DMD PE=1 SV=3	P11532	DMD	427 kDa	0	0	0	0	0	0	1	3	3	3	0	0	2	1	1	0	0	0	0
Dematin OS=Homo sapiens OX=9606 GN=DMTN PE=1 SV=3	Q08495	DMTN	46 kDa	0	0	0	0	0	0	0	3	4	6	0	0	0	0	0	0	3	3	3
DmX-like protein 1 OS=Homo sapiens OX=9606 GN=DMXL1 PE=1 SV=3	Q9Y485	DMXL1	338 kDa	0	0	0	0	0	0	0	3	2	3	0	0	0	0	0	0	1	1	1
Protein kintoun OS=Homo sapiens OX=9606 GN=DNAAF2 PE=1 SV=2	Q9NVR5	DNAAF2	91 kDa	0	0	0	0	0	0	0	5	6	8	0	0	0	0	1	1	0	0	1
DnaJ homolog subfamily A member 1 OS=Homo sapiens OX=9606 GN=DNAJA1 PE=1 SV=2	P31689	DNAJA1	45 kDa	1	0	0	0	4	2	4	3	3	3	0	0	0	1	3	1	6	7	8
DnaJ homolog subfamily A member 2 OS=Homo sapiens OX=9606 GN=DNAJA2 PE=1 SV=1	O60884	DNAJA2	46 kDa	0	0	0	0	0	0	0	1	1	1	0	0	0	0	0	0	1	1	2
DnaJ homolog subfamily A member 3, mitochondrial OS=Homo sapiens OX=9606 GN=DNAJA3 PE=1 SV=2	Q96EY1	DNAJA3	52 kDa	0	13	10	8	0	0	0	0	0	0	0	1	0	0	0	0	0	0	0
DnaJ homolog subfamily B member 1 OS=Homo sapiens OX=9606 GN=DNAJB1 PE=1 SV=4	P25685	DNAJB1	38 kDa	0	0	0	0	6	5	10	3	2	5	0	0	0	0	1	2	11	9	12
DnaJ homolog subfamily B member 14 OS=Homo sapiens OX=9606 GN=DNAJB14 PE=1 SV=1	Q8TBM8	DNAJB14	43 kDa	0	0	0	0	2	2	1	0	0	0	0	0	0	0	1	0	3	3	1
DnaJ homolog subfamily B member 4 OS=Homo sapiens OX=9606 GN=DNAJB4 PE=1 SV=1	Q9UDY4	DNAJB4	38 kDa	0	0	0	0	3	1	2	1	0	2	0	0	0	0	0	0	2	4	3
DnaJ homolog subfamily B member 6 OS=Homo sapiens OX=9606 GN=DNAJB6 PE=1 SV=2	O75190	DNAJB6	36 kDa	0	0	0	0	6	4	4	0	0	0	0	0	0	0	0	0	2	2	2
DnaJ homolog subfamily C member 1 OS=Homo sapiens OX=9606 GN=DNAJC1 PE=1 SV=1	Q96KC8	DNAJC1	64 kDa	0	0	0	0	5	4	1	1	3	2	0	0	0	0	0	0	5	6	5
DnaJ homolog subfamily C member 13 OS=Homo sapiens OX=9606 GN=DNAJC13 PE=1 SV=5	O75165	DNAJC13	254 kDa	0	0	0	0	0	0	0	13	12	14	0	0	0	0	0	0	0	0	1
DnaJ homolog subfamily C member 17 OS=Homo sapiens OX=9606 GN=DNAJC17 PE=1 SV=1	Q9NVM6	DNAJC17	35 kDa	0	0	0	0	2	1	3	2	0	0	0	0	0	7	10	10	0	0	0
DnaJ homolog subfamily C member 2 OS=Homo sapiens OX=9606 GN=DNAJC2 PE=1 SV=4	Q99543	DNAJC2	72 kDa	0	0	0	0	0	0	0	0	0	2	0	0	0	0	0	0	0	0	0
DnaJ homolog subfamily C member 21 OS=Homo sapiens OX=9606 GN=DNAJC21 PE=1 SV=2	Q5F1R6	DNAJC21	62 kDa	0	0	0	0	0	0	0	3	2	1	0	0	0	0	0	0	0	0	0
Putative tyrosine-protein phosphatase auxilin OS=Homo sapiens OX=9606 GN=DNAJC6 PE=1 SV=3	O75061	DNAJC6	100 kDa	0	0	0	0	1	1	0	5	2	6	0	0	0	1	1	0	2	1	1
DnaJ homolog subfamily C member 7 OS=Homo sapiens OX=9606 GN=DNAJC7 PE=1 SV=2	Q99615	DNAJC7	56 kDa	0	0	0	0	1	1	0	0	0	4	0	0	0	0	0	0	2	1	1
DnaJ homolog subfamily C member 8 OS=Homo sapiens OX=9606 GN=DNAJC8 PE=1 SV=2	O75937	DNAJC8	30 kDa	0	0	0	0	27	31	35	0	1	1	0	0	0	17	21	20	10	10	13
DnaJ homolog subfamily C member 9 OS=Homo sapiens OX=9606 GN=DNAJC9 PE=1 SV=1	Q8WXX5	DNAJC9	30 kDa	0	0	0	0	19	35	19	4	3	3	0	0	0	19	20	16	8	10	7
Delta and Notch-like epidermal growth factor-related receptor OS=Homo sapiens OX=9606 GN=DNER PE=1 SV=1	Q8NFT8	DNER	78 kDa	0	0	0	0	0	0	0	2	1	0	0	0	0	0	0	0	1	0	0
DNL-type zinc finger protein OS=Homo sapiens OX=9606 GN=DNLZ PE=1 SV=1	Q5SXM8	DNLZ	19 kDa	0	1	0	0	0	0	0	0	0	0	3	0	0	0	0	0	0	0	0
Dynamin-1 OS=Homo sapiens OX=9606 GN=DNM1 PE=1 SV=2	Q05193	DNM1	97 kDa	0	0	0	0	0	0	0	2	0	0	0	0	0	0	0	0	2	0	0
Dynamin-1-like protein OS=Homo sapiens OX=9606 GN=DNM1L PE=1 SV=2	O00429	DNM1L	82 kDa	1	1	0	0	0	0	0	23	22	28	3	0	5	0	0	0	11	10	10
Dynamin-2 OS=Homo sapiens OX=9606 GN=DNM2 PE=1 SV=2	P50570	DNM2	98 kDa	0	1	0	0	3	1	2	1	0	0	0	0	0	0	0	0	7	7	8
Dynamin-binding protein OS=Homo sapiens OX=9606 GN=DNMBP PE=1 SV=1	Q6XZF7	DNMBP	177 kDa	0	1	0	0	0	0	0	3	1	0	0	0	0	0	0	0	13	12	16
DNA (cytosine-5)-methyltransferase 1 OS=Homo sapiens OX=9606 GN=DNMT1 PE=1 SV=2	P26358	DNMT1	183 kDa	1	1	1	0	43	43	40	0	0	3	0	0	0	25	28	30	11	11	11
DNA (cytosine-5)-methyltransferase 3A OS=Homo sapiens OX=9606 GN=DNMT3A PE=1 SV=4	Q9Y6K1	DNMT3A	102 kDa	0	0	0	0	2	1	1	0	0	0	0	0	0	3	9	4	0	0	0
Deoxynucleotidyltransferase terminal-interacting protein 1 OS=Homo sapiens OX=9606 GN=DNTTIP1 PE=1 SV=2	Q9H147	DNTTIP1	37 kDa	0	0	0	0	4	4	4	0	0	0	0	0	0	1	3	3	0	1	0
Deoxynucleotidyltransferase terminal-interacting protein 2 OS=Homo sapiens OX=9606 GN=DNTTIP2 PE=1 SV=2	Q5QJE6	DNTTIP2	84 kDa	0	2	0	1	38	37	37	1	2	1	1	0	1	50	53	56	11	12	12
Dedicator of cytokinesis protein 1 OS=Homo sapiens OX=9606 GN=DOCK1 PE=1 SV=2	Q14185	DOCK1	215 kDa	0	0	0	0	2	0	1	17	20	21	0	0	0	0	0	3	2	1	1
Dedicator of cytokinesis protein 4 OS=Homo sapiens OX=9606 GN=DOCK4 PE=1 SV=3	Q8N1I0	DOCK4	225 kDa	0	0	0	0	0	0	0	2	2	2	0	0	0	0	0	0	0	0	0
Dedicator of cytokinesis protein 7 OS=Homo sapiens OX=9606 GN=DOCK7 PE=1 SV=4	Q96N67	DOCK7	243 kDa	0	0	0	0	0	0	0	14	14	16	2	0	5	0	0	0	5	5	8
Dedicator of cytokinesis protein 9 OS=Homo sapiens OX=9606 GN=DOCK9 PE=1 SV=2	Q9BZ29	DOCK9	236 kDa	0	0	0	0	0	0	0	1	1	0	0	0	0	0	1	0	0	2	3
Docking protein 1 OS=Homo sapiens OX=9606 GN=DOK1 PE=1 SV=1	Q99704	DOK1	52 kDa	0	0	0	0	5	2	3	10	12	9	0	0	0	1	3	2	7	11	11
Protein downstream neighbor of Son OS=Homo sapiens OX=9606 GN=DONSON PE=1 SV=2	Q9NYP3	DONSON	63 kDa	0	0	0	0	0	1	0	0	0	0	0	0	0	4	5	3	0	0	0
Protein dopey-2 OS=Homo sapiens OX=9606 GN=DOP1B PE=1 SV=5	Q9Y3R5	DOP1B	258 kDa	0	0	0	0	0	0	0	1	0	1	0	0	0	0	0	0	3	3	2
Histone-lysine N-methyltransferase, H3 lysine-79 specific OS=Homo sapiens OX=9606 GN=DOT1L PE=1 SV=3	Q8TEK3	DOT1L	165 kDa	0	0	0	0	5	1	2	0	0	0	0	0	0	1	2	4	1	2	1
Protein DPCD OS=Homo sapiens OX=9606 GN=DPCD PE=1 SV=2	Q9BVM2	DPCD	23 kDa	0	0	0	0	0	0	0	1	2	0	0	0	0	0	0	1	0	0	0
Zinc finger protein neuro-d4 OS=Homo sapiens OX=9606 GN=DPF1 PE=1 SV=2	Q92782	DPF1	43 kDa	0	0	0	0	0	0	0	0	1	1	0	0	0	2	2	3	0	0	0
Zinc finger protein ubi-d4 OS=Homo sapiens OX=9606 GN=DPF2 PE=1 SV=2	Q92785	DPF2	44 kDa	0	0	0	0	5	4	11	0	0	0	0	0	0	2	2	4	0	0	1
Zinc finger protein DPF3 OS=Homo sapiens OX=9606 GN=DPF3 PE=1 SV=3	Q92784	DPF3	43 kDa	0	0	0	0	1	2	0	0	0	0	0	0	0	1	1	0	0	0	0
2-(3-amino-3-carboxypropyl)histidine synthase subunit 1 OS=Homo sapiens OX=9606 GN=DPH1 PE=1 SV=2	Q9BZG8	DPH1	49 kDa	0	0	0	0	2	0	1	0	1	1	0	0	0	0	0	0	0	1	2
Diphthine methyltransferase OS=Homo sapiens OX=9606 GN=DPH7 PE=1 SV=2	Q9BTV6	DPH7	51 kDa	0	0	0	0	0	0	0	2	3	3	0	0	0	1	2	0	0	0	0
Dihydropyrimidinase-related protein 2 OS=Homo sapiens OX=9606 GN=DPYSL2 PE=1 SV=1	Q16555	DPYSL2	62 kDa	3	1	0	0	4	3	4	48	46	57	3	3	5	10	9	9	7	8	7
Protein Dr1 OS=Homo sapiens OX=9606 GN=DR1 PE=1 SV=1	Q01658	DR1	19 kDa	0	0	0	0	1	0	1	0	0	0	0	0	0	2	1	3	0	0	0
Developmentally-regulated GTP-binding protein 1 OS=Homo sapiens OX=9606 GN=DRG1 PE=1 SV=1	Q9Y295	DRG1	41 kDa	0	0	0	0	4	3	1	4	4	4	0	0	0	1	1	2	6	8	9
Developmentally-regulated GTP-binding protein 2 OS=Homo sapiens OX=9606 GN=DRG2 PE=1 SV=1	P55039	DRG2	41 kDa	0	0	0	0	6	6	7	10	8	9	0	0	0	0	1	2	7	6	8
Desmocollin-1 OS=Homo sapiens OX=9606 GN=DSC1 PE=1 SV=2	Q08554	DSC1	100 kDa	6	7	5	9	1	5	2	4	5	4	5	4	6	7	4	6	3	4	4
Desmoglein-1 OS=Homo sapiens OX=9606 GN=DSG1 PE=1 SV=2	Q02413	DSG1	114 kDa	11	6	12	6	6	5	13	6	8	7	9	6	6	12	14	8	7	7	6
Desmoglein-2 OS=Homo sapiens OX=9606 GN=DSG2 PE=1 SV=2	Q14126	DSG2	122 kDa	0	0	0	0	0	0	0	11	16	16	0	0	0	0	0	0	10	11	11
Kinetochore-associated protein DSN1 homolog OS=Homo sapiens OX=9606 GN=DSN1 PE=1 SV=2	Q9H410	DSN1	40 kDa	0	0	0	0	3	5	4	1	1	3	0	0	0	9	9	7	2	2	2
Desmoplakin OS=Homo sapiens OX=9606 GN=DSP PE=1 SV=3	P15924	DSP	332 kDa	23	17	31	19	32	18	26	48	51	59	20	14	28	32	34	22	63	53	58
Dystonin OS=Homo sapiens OX=9606 GN=DST PE=1 SV=4	Q03001	DST	861 kDa	0	0	0	0	11	7	8	36	28	39	0	0	4	1	2	2	47	54	56
Destrin OS=Homo sapiens OX=9606 GN=DSTN PE=1 SV=3	P60981	DSTN	19 kDa	1	0	0	0	1	1	1	4	3	5	1	0	2	1	3	3	2	3	2
D-aminoacyl-tRNA deacylase 1 OS=Homo sapiens OX=9606 GN=DTD1 PE=1 SV=2	Q8TEA8	DTD1	23 kDa	0	0	0	1	0	1	0	1	2	2	0	0	1	0	1	1	0	1	1
Denticleless protein homolog OS=Homo sapiens OX=9606 GN=DTL PE=1 SV=3	Q9NZJ0	DTL	79 kDa	0	0	0	0	3	3	3	1	0	2	0	0	1	6	7	7	0	2	0
E3 ubiquitin-protein ligase DTX3L OS=Homo sapiens OX=9606 GN=DTX3L PE=1 SV=1	Q8TDB6	DTX3L	84 kDa	0	0	0	0	1	0	0	1	1	0	0	0	0	0	0	0	3	3	5
Thymidylate kinase OS=Homo sapiens OX=9606 GN=DTYMK PE=1 SV=4	P23919	DTYMK	24 kDa	1	2	1	1	6	6	4	2	0	0	0	0	0	1	0	0	3	4	5
tRNA-dihydrouridine(20) synthase [NAD(P)+]-like OS=Homo sapiens OX=9606 GN=DUS2 PE=1 SV=1	Q9NX74	DUS2	55 kDa	0	3	2	1	2	0	1	0	0	0	0	1	1	4	4	2	0	0	0
Dual specificity protein phosphatase 12 OS=Homo sapiens OX=9606 GN=DUSP12 PE=1 SV=1	Q9UNI6	DUSP12	38 kDa	0	0	0	0	1	0	0	2	2	2	0	0	0	1	1	1	1	0	0
Dual specificity protein phosphatase 3 OS=Homo sapiens OX=9606 GN=DUSP3 PE=1 SV=1	P51452	DUSP3	20 kDa	0	0	0	0	2	2	3	1	2	1	0	0	0	1	3	2	3	3	2
Deoxyuridine 5'-triphosphate nucleotidohydrolase, mitochondrial OS=Homo sapiens OX=9606 GN=DUT PE=1 SV=4	P33316	DUT	27 kDa	0	3	3	3	2	0	2	3	2	1	4	1	5	3	3	3	1	1	2
Segment polarity protein dishevelled homolog DVL-2 OS=Homo sapiens OX=9606 GN=DVL2 PE=1 SV=1	O14641	DVL2	79 kDa	0	0	0	0	1	1	1	2	1	7	1	0	1	0	0	0	6	6	6
Segment polarity protein dishevelled homolog DVL-3 OS=Homo sapiens OX=9606 GN=DVL3 PE=1 SV=2	Q92997	DVL3	78 kDa	0	0	0	0	0	0	0	2	3	4	0	0	0	0	0	0	4	3	5
Cytoplasmic dynein 1 heavy chain 1 OS=Homo sapiens OX=9606 GN=DYNC1H1 PE=1 SV=5	Q14204	DYNC1H1	532 kDa	5	4	0	0	10	6	7	35	27	35	2	0	2	7	11	7	14	19	18
Cytoplasmic dynein 1 intermediate chain 2 OS=Homo sapiens OX=9606 GN=DYNC1I2 PE=1 SV=3	Q13409	DYNC1I2	71 kDa	0	1	0	1	1	1	1	7	7	7	0	1	1	0	0	0	4	4	4
Cytoplasmic dynein 1 light intermediate chain 1 OS=Homo sapiens OX=9606 GN=DYNC1LI1 PE=1 SV=3	Q9Y6G9	DYNC1LI1	57 kDa	0	0	0	0	5	4	6	11	11	11	3	0	1	0	1	0	12	12	11
Cytoplasmic dynein 1 light intermediate chain 2 OS=Homo sapiens OX=9606 GN=DYNC1LI2 PE=1 SV=1	O43237	DYNC1LI2	54 kDa	1	0	1	0	4	3	5	18	18	16	0	0	2	1	3	2	13	16	13
Cytoplasmic dynein 2 heavy chain 1 OS=Homo sapiens OX=9606 GN=DYNC2H1 PE=1 SV=4	Q8NCM8	DYNC2H1	493 kDa	1	2	1	3	2	3	3	1	2	1	2	0	2	2	2	2	2	2	0
Dynein light chain 1, cytoplasmic OS=Homo sapiens OX=9606 GN=DYNLL1 PE=1 SV=1	P63167	DYNLL1	10 kDa	1	0	0	0	1	0	1	3	2	7	0	0	0	2	3	2	2	2	2
Dysferlin OS=Homo sapiens OX=9606 GN=DYSF PE=1 SV=1	O75923	DYSF	237 kDa	0	0	0	0	1	0	2	0	0	0	0	0	0	0	0	0	4	2	3
Transcription factor E2F3 OS=Homo sapiens OX=9606 GN=E2F3 PE=1 SV=1	O00716	E2F3	49 kDa	0	0	0	0	1	0	0	0	0	0	0	0	0	2	1	1	0	0	0
Transcription factor E2F6 OS=Homo sapiens OX=9606 GN=E2F6 PE=1 SV=1	O75461	E2F6	32 kDa	0	0	0	0	4	2	3	0	0	0	0	0	0	5	5	6	0	0	1
Transcription factor E2F7 OS=Homo sapiens OX=9606 GN=E2F7 PE=1 SV=3	Q96AV8	E2F7	100 kDa	0	0	0	0	1	1	0	0	0	0	0	0	0	3	4	8	0	0	0
Transcription factor E2F8 OS=Homo sapiens OX=9606 GN=E2F8 PE=1 SV=1	A0AVK6	E2F8	94 kDa	0	0	0	0	2	3	3	0	0	0	0	0	0	2	3	3	0	0	0
ELL-associated factor 1 OS=Homo sapiens OX=9606 GN=EAF1 PE=1 SV=1	Q96JC9	EAF1	29 kDa	0	0	0	0	1	0	0	0	0	0	0	0	0	2	2	1	0	0	0
Probable glutamate--tRNA ligase, mitochondrial OS=Homo sapiens OX=9606 GN=EARS2 PE=1 SV=2	Q5JPH6	EARS2	59 kDa	0	4	2	2	0	0	0	0	0	0	5	0	4	0	0	0	0	0	0
Probable rRNA-processing protein EBP2 OS=Homo sapiens OX=9606 GN=EBNA1BP2 PE=1 SV=2	Q99848	EBNA1BP2	35 kDa	0	0	0	1	42	44	39	1	1	1	1	0	0	29	29	29	4	4	3
Protein ecdysoneless homolog OS=Homo sapiens OX=9606 GN=ECD PE=1 SV=1	O95905	ECD	73 kDa	0	0	0	0	5	3	3	5	2	3	0	0	0	0	0	0	4	4	5
Endothelin-converting enzyme 1 OS=Homo sapiens OX=9606 GN=ECE1 PE=1 SV=2	P42892	ECE1	87 kDa	0	0	0	0	0	0	0	18	15	20	3	0	2	2	2	4	1	0	0
Delta(3,5)-Delta(2,4)-dienoyl-CoA isomerase, mitochondrial OS=Homo sapiens OX=9606 GN=ECH1 PE=1 SV=2	Q13011	ECH1	36 kDa	0	4	2	4	0	0	0	1	0	0	2	0	2	0	0	0	0	0	0
Ethylmalonyl-CoA decarboxylase OS=Homo sapiens OX=9606 GN=ECHDC1 PE=1 SV=2	Q9NTX5	ECHDC1	34 kDa	1	8	5	5	1	1	4	3	2	4	4	1	4	4	4	1	3	5	4
Enoyl-CoA hydratase, mitochondrial OS=Homo sapiens OX=9606 GN=ECHS1 PE=1 SV=4	P30084	ECHS1	31 kDa	0	3	2	3	0	0	0	1	0	2	3	0	1	0	0	0	0	0	0
Enoyl-CoA delta isomerase 2, mitochondrial OS=Homo sapiens OX=9606 GN=ECI2 PE=1 SV=4	O75521	ECI2	44 kDa	0	6	3	3	0	0	0	0	0	0	3	0	0	0	0	0	0	0	0
Proteasome adapter and scaffold protein ECM29 OS=Homo sapiens OX=9606 GN=ECPAS PE=1 SV=2	Q5VYK3	ECPAS	204 kDa	0	0	0	0	6	4	3	4	2	4	0	0	1	0	0	0	2	5	5
Protein ECT2 OS=Homo sapiens OX=9606 GN=ECT2 PE=1 SV=4	Q9H8V3	ECT2	104 kDa	0	0	0	0	12	8	11	5	7	9	0	0	0	33	33	35	2	3	4
Enhancer of mRNA-decapping protein 3 OS=Homo sapiens OX=9606 GN=EDC3 PE=1 SV=1	Q96F86	EDC3	56 kDa	0	0	0	0	1	3	1	72	60	71	6	1	3	8	12	8	9	11	12
Enhancer of mRNA-decapping protein 4 OS=Homo sapiens OX=9606 GN=EDC4 PE=1 SV=1	Q6P2E9	EDC4	152 kDa	0	4	0	1	10	8	14	10	9	16	1	2	2	2	0	2	49	51	46
Endothelial differentiation-related factor 1 OS=Homo sapiens OX=9606 GN=EDF1 PE=1 SV=1	O60869	EDF1	16 kDa	1	1	0	1	12	10	14	6	5	9	2	0	0	12	12	10	4	6	7
Erythroid differentiation-related factor 1 OS=Homo sapiens OX=9606 GN=EDRF1 PE=1 SV=1	Q3B7T1	EDRF1	139 kDa	0	0	0	0	0	0	0	2	0	3	0	0	0	0	0	0	1	0	0
Early endosome antigen 1 OS=Homo sapiens OX=9606 GN=EEA1 PE=1 SV=2	Q15075	EEA1	162 kDa	0	0	0	0	0	0	0	0	0	1	0	0	0	0	0	0	1	2	2
Elongation factor 1-alpha 1 OS=Homo sapiens OX=9606 GN=EEF1A1 PE=1 SV=1	P68104 (+1)	EEF1A1	50 kDa	11	11	11	11	21	13	19	36	37	46	9	11	13	17	17	18	24	24	25
eEF1A lysine and N-terminal methyltransferase OS=Homo sapiens OX=9606 GN=EEF1AKNMT PE=1 SV=1	Q8N6R0	EEF1AKNMT	79 kDa	0	0	0	0	0	0	0	1	2	1	0	0	0	0	0	0	2	0	0
Elongation factor 1-beta OS=Homo sapiens OX=9606 GN=EEF1B2 PE=1 SV=3	P24534	EEF1B2	25 kDa	0	0	0	0	1	1	0	3	1	3	0	0	0	0	0	0	2	3	2
Elongation factor 1-delta OS=Homo sapiens OX=9606 GN=EEF1D PE=1 SV=5	P29692	EEF1D	31 kDa	5	5	3	3	19	20	19	21	24	31	11	8	13	7	10	8	38	44	45
Elongation factor 1-gamma OS=Homo sapiens OX=9606 GN=EEF1G PE=1 SV=3	P26641	EEF1G	50 kDa	7	5	2	2	6	6	4	16	10	15	4	1	6	6	4	8	10	8	8
Elongation factor 2 OS=Homo sapiens OX=9606 GN=EEF2 PE=1 SV=4	P13639	EEF2	95 kDa	22	14	9	11	20	16	19	45	35	52	15	4	20	11	16	16	29	23	29
Selenocysteine-specific elongation factor OS=Homo sapiens OX=9606 GN=EEFSEC PE=1 SV=4	P57772	EEFSEC	65 kDa	0	0	0	0	1	0	0	1	1	1	0	0	0	0	2	0	0	1	1
EF-hand domain-containing protein D1 OS=Homo sapiens OX=9606 GN=EFHD1 PE=1 SV=1	Q9BUP0	EFHD1	27 kDa	0	0	0	0	0	0	0	3	0	3	0	0	0	0	0	0	0	0	0
EF-hand domain-containing protein D2 OS=Homo sapiens OX=9606 GN=EFHD2 PE=1 SV=1	Q96C19	EFHD2	27 kDa	1	0	0	0	5	5	7	22	21	17	6	2	4	10	10	8	15	13	13
Elongation factor-like GTPase 1 OS=Homo sapiens OX=9606 GN=EFL1 PE=1 SV=2	Q7Z2Z2	EFL1	125 kDa	0	0	0	0	0	1	0	2	3	4	0	0	0	0	0	0	1	1	1
Ephrin-B1 OS=Homo sapiens OX=9606 GN=EFNB1 PE=1 SV=1	P98172	EFNB1	38 kDa	0	0	0	0	0	0	1	2	4	2	0	0	0	0	0	1	0	0	0
Ephrin-B2 OS=Homo sapiens OX=9606 GN=EFNB2 PE=1 SV=1	P52799	EFNB2	37 kDa	0	0	0	0	0	0	0	1	2	0	0	0	0	0	0	0	0	0	0
Protein EFR3 homolog A OS=Homo sapiens OX=9606 GN=EFR3A PE=1 SV=2	Q14156	EFR3A	93 kDa	0	0	0	0	0	0	0	2	3	2	0	0	0	0	0	0	2	3	2
116 kDa U5 small nuclear ribonucleoprotein component OS=Homo sapiens OX=9606 GN=EFTUD2 PE=1 SV=1	Q15029	EFTUD2	109 kDa	2	0	1	0	20	18	16	9	11	14	0	0	1	11	11	14	8	5	7
Epidermal growth factor receptor OS=Homo sapiens OX=9606 GN=EGFR PE=1 SV=2	P00533	EGFR	134 kDa	0	1	0	1	19	18	19	40	55	56	1	0	3	5	4	8	17	24	23
Egl nine homolog 1 OS=Homo sapiens OX=9606 GN=EGLN1 PE=1 SV=1	Q9GZT9	EGLN1	46 kDa	0	0	0	0	2	2	1	5	6	7	0	0	0	2	2	1	4	4	3
EH domain-binding protein 1 OS=Homo sapiens OX=9606 GN=EHBP1 PE=1 SV=3	Q8NDI1	EHBP1	140 kDa	0	0	1	0	5	5	6	21	16	17	2	0	5	2	3	0	15	16	18
EH domain-binding protein 1-like protein 1 OS=Homo sapiens OX=9606 GN=EHBP1L1 PE=1 SV=2	Q8N3D4	EHBP1L1	162 kDa	0	0	0	0	0	0	0	10	8	14	0	1	0	0	0	0	4	6	5
EH domain-containing protein 1 OS=Homo sapiens OX=9606 GN=EHD1 PE=1 SV=2	Q9H4M9	EHD1	61 kDa	0	1	0	0	4	2	4	9	10	10	0	0	0	0	0	1	5	7	6
EH domain-containing protein 2 OS=Homo sapiens OX=9606 GN=EHD2 PE=1 SV=2	Q9NZN4	EHD2	61 kDa	1	1	0	1	7	3	5	4	6	6	1	0	0	1	2	2	10	10	9
EH domain-containing protein 4 OS=Homo sapiens OX=9606 GN=EHD4 PE=1 SV=1	Q9H223	EHD4	61 kDa	0	0	0	0	2	1	1	1	0	2	0	0	0	0	0	0	9	8	8
Histone-lysine N-methyltransferase EHMT1 OS=Homo sapiens OX=9606 GN=EHMT1 PE=1 SV=4	Q9H9B1	EHMT1	141 kDa	0	0	0	0	8	5	9	0	0	0	0	1	1	29	37	40	1	1	1
Histone-lysine N-methyltransferase EHMT2 OS=Homo sapiens OX=9606 GN=EHMT2 PE=1 SV=3	Q96KQ7	EHMT2	132 kDa	0	0	0	0	16	10	14	0	0	0	0	1	0	4	5	7	2	4	5
Etoposide-induced protein 2.4 homolog OS=Homo sapiens OX=9606 GN=EI24 PE=1 SV=4	O14681	EI24	39 kDa	0	0	0	0	0	0	0	0	2	1	0	0	0	0	0	0	0	0	0
EP300-interacting inhibitor of differentiation 2 OS=Homo sapiens OX=9606 GN=EID2 PE=1 SV=3	Q8N6I1	EID2	25 kDa	0	0	0	0	3	1	1	0	0	0	0	0	0	0	0	0	2	4	2
Probable RNA-binding protein EIF1AD OS=Homo sapiens OX=9606 GN=EIF1AD PE=1 SV=1	Q8N9N8	EIF1AD	19 kDa	0	0	0	0	3	2	3	1	0	1	0	0	0	0	0	0	2	5	3
Eukaryotic translation initiation factor 1A, Y-chromosomal OS=Homo sapiens OX=9606 GN=EIF1AY PE=1 SV=4	O14602	EIF1AY	16 kDa	0	0	0	0	9	8	10	0	0	0	0	0	0	0	0	0	0	0	0
Eukaryotic translation initiation factor 2A OS=Homo sapiens OX=9606 GN=EIF2A PE=1 SV=3	Q9BY44	EIF2A	65 kDa	0	0	0	0	6	4	6	28	29	38	0	0	1	5	7	6	5	9	7
Eukaryotic translation initiation factor 2-alpha kinase 1 OS=Homo sapiens OX=9606 GN=EIF2AK1 PE=1 SV=2	Q9BQI3	EIF2AK1	71 kDa	0	0	0	0	0	0	0	0	0	0	0	0	0	0	0	0	3	1	3
Interferon-induced, double-stranded RNA-activated protein kinase OS=Homo sapiens OX=9606 GN=EIF2AK2 PE=1 SV=2	P19525	EIF2AK2	62 kDa	0	0	0	0	10	5	7	2	4	3	0	0	0	0	1	0	6	6	6
eIF-2-alpha kinase GCN2 OS=Homo sapiens OX=9606 GN=EIF2AK4 PE=1 SV=3	Q9P2K8	EIF2AK4	187 kDa	0	0	0	0	0	0	0	2	1	2	0	0	0	0	0	0	0	0	0
Translation initiation factor eIF-2B subunit alpha OS=Homo sapiens OX=9606 GN=EIF2B1 PE=1 SV=1	Q14232	EIF2B1	34 kDa	0	0	0	0	0	0	0	2	1	2	0	0	0	0	0	1	0	0	0
Translation initiation factor eIF-2B subunit beta OS=Homo sapiens OX=9606 GN=EIF2B2 PE=1 SV=3	P49770	EIF2B2	39 kDa	0	0	0	0	0	0	0	0	0	2	0	0	0	1	0	0	0	0	0
Translation initiation factor eIF-2B subunit gamma OS=Homo sapiens OX=9606 GN=EIF2B3 PE=1 SV=1	Q9NR50	EIF2B3	50 kDa	0	0	0	0	0	0	0	2	0	1	0	0	0	0	0	0	0	0	0
Translation initiation factor eIF-2B subunit delta OS=Homo sapiens OX=9606 GN=EIF2B4 PE=1 SV=2	Q9UI10	EIF2B4	58 kDa	0	0	0	0	2	1	1	4	3	6	0	0	0	1	0	1	1	1	1
Eukaryotic translation initiation factor 2D OS=Homo sapiens OX=9606 GN=EIF2D PE=1 SV=3	P41214	EIF2D	65 kDa	0	0	0	0	0	0	0	0	0	1	0	0	0	0	0	0	1	2	1
Eukaryotic translation initiation factor 2 subunit 1 OS=Homo sapiens OX=9606 GN=EIF2S1 PE=1 SV=3	P05198	EIF2S1	36 kDa	2	0	0	0	2	1	3	2	1	1	0	0	0	1	2	3	1	2	2
Eukaryotic translation initiation factor 2 subunit 2 OS=Homo sapiens OX=9606 GN=EIF2S2 PE=1 SV=2	P20042	EIF2S2	38 kDa	1	4	1	1	24	17	16	14	15	20	2	1	1	11	15	12	10	10	9
Eukaryotic translation initiation factor 2 subunit 3 OS=Homo sapiens OX=9606 GN=EIF2S3 PE=1 SV=3	P41091	EIF2S3	51 kDa	1	1	0	0	4	4	3	3	6	6	1	0	0	2	3	3	4	3	4
Eukaryotic translation initiation factor 3 subunit A OS=Homo sapiens OX=9606 GN=EIF3A PE=1 SV=1	Q14152	EIF3A	167 kDa	2	3	0	0	25	18	22	5	5	9	0	0	0	1	1	0	18	17	25
Eukaryotic translation initiation factor 3 subunit B OS=Homo sapiens OX=9606 GN=EIF3B PE=1 SV=3	P55884	EIF3B	92 kDa	3	1	0	1	3	4	1	12	8	13	2	0	2	3	2	4	7	8	9
Eukaryotic translation initiation factor 3 subunit C OS=Homo sapiens OX=9606 GN=EIF3C PE=1 SV=1	Q99613	EIF3C	105 kDa	1	0	0	0	20	19	17	33	32	38	7	1	3	15	20	16	11	16	14
Eukaryotic translation initiation factor 3 subunit D OS=Homo sapiens OX=9606 GN=EIF3D PE=1 SV=1	O15371	EIF3D	64 kDa	1	1	1	1	7	6	6	4	4	8	2	0	1	4	5	5	10	8	5
Eukaryotic translation initiation factor 3 subunit E OS=Homo sapiens OX=9606 GN=EIF3E PE=1 SV=1	P60228	EIF3E	52 kDa	0	0	0	0	1	1	1	2	1	1	0	0	0	0	1	1	3	4	4
Eukaryotic translation initiation factor 3 subunit F OS=Homo sapiens OX=9606 GN=EIF3F PE=1 SV=1	O00303	EIF3F	38 kDa	0	1	1	1	10	7	9	11	8	14	1	1	1	4	5	4	14	14	16
Eukaryotic translation initiation factor 3 subunit G OS=Homo sapiens OX=9606 GN=EIF3G PE=1 SV=2	O75821	EIF3G	36 kDa	2	0	0	0	5	5	4	20	19	19	3	0	2	7	7	9	7	9	12
Eukaryotic translation initiation factor 3 subunit H OS=Homo sapiens OX=9606 GN=EIF3H PE=1 SV=1	O15372	EIF3H	40 kDa	0	0	0	0	4	3	3	9	9	11	0	0	0	6	5	6	7	8	4
Eukaryotic translation initiation factor 3 subunit I OS=Homo sapiens OX=9606 GN=EIF3I PE=1 SV=1	Q13347	EIF3I	37 kDa	1	1	0	0	2	1	1	3	1	3	0	0	0	0	1	0	1	1	3
Eukaryotic translation initiation factor 3 subunit J OS=Homo sapiens OX=9606 GN=EIF3J PE=1 SV=2	O75822	EIF3J	29 kDa	0	0	0	0	3	4	3	10	7	15	0	0	0	2	4	1	5	3	5
Eukaryotic translation initiation factor 3 subunit K OS=Homo sapiens OX=9606 GN=EIF3K PE=1 SV=1	Q9UBQ5	EIF3K	25 kDa	0	0	0	0	1	1	2	2	2	2	0	0	0	1	0	1	2	2	1
Eukaryotic translation initiation factor 3 subunit L OS=Homo sapiens OX=9606 GN=EIF3L PE=1 SV=1	Q9Y262	EIF3L	67 kDa	1	1	0	0	2	3	0	7	4	5	0	0	1	3	2	2	5	6	9
Eukaryotic translation initiation factor 3 subunit M OS=Homo sapiens OX=9606 GN=EIF3M PE=1 SV=1	Q7L2H7	EIF3M	43 kDa	0	0	0	0	0	0	0	3	0	1	0	0	0	0	0	0	0	0	0
Eukaryotic initiation factor 4A-I OS=Homo sapiens OX=9606 GN=EIF4A1 PE=1 SV=1	P60842	EIF4A1	46 kDa	6	2	1	0	5	6	6	9	8	13	4	1	3	3	3	5	5	8	10
Eukaryotic initiation factor 4A-III OS=Homo sapiens OX=9606 GN=EIF4A3 PE=1 SV=4	P38919	EIF4A3	47 kDa	3	0	0	0	10	6	6	5	4	6	0	0	1	3	5	4	2	5	3
Eukaryotic translation initiation factor 4B OS=Homo sapiens OX=9606 GN=EIF4B PE=1 SV=2	P23588	EIF4B	69 kDa	0	0	1	0	10	9	10	80	71	90	11	4	11	18	19	16	15	17	16
Eukaryotic translation initiation factor 4E type 2 OS=Homo sapiens OX=9606 GN=EIF4E2 PE=1 SV=1	O60573	EIF4E2	28 kDa	0	0	0	0	2	0	0	3	1	1	0	0	1	0	0	0	2	1	1
Eukaryotic translation initiation factor 4E transporter OS=Homo sapiens OX=9606 GN=EIF4ENIF1 PE=1 SV=2	Q9NRA8	EIF4ENIF1	108 kDa	0	0	0	0	2	3	2	11	5	3	0	0	0	0	0	0	6	6	6
Eukaryotic translation initiation factor 4 gamma 1 OS=Homo sapiens OX=9606 GN=EIF4G1 PE=1 SV=4	Q04637	EIF4G1	175 kDa	0	8	2	0	25	18	18	53	50	67	10	1	6	9	7	8	30	31	34
Eukaryotic translation initiation factor 4 gamma 2 OS=Homo sapiens OX=9606 GN=EIF4G2 PE=1 SV=1	P78344	EIF4G2	102 kDa	1	2	1	0	8	9	13	47	39	48	8	6	6	4	9	8	23	25	25
Eukaryotic translation initiation factor 4 gamma 3 OS=Homo sapiens OX=9606 GN=EIF4G3 PE=1 SV=2	O43432	EIF4G3	177 kDa	0	0	0	0	11	4	2	42	38	46	0	1	4	1	0	2	17	18	19
Eukaryotic translation initiation factor 4H OS=Homo sapiens OX=9606 GN=EIF4H PE=1 SV=5	Q15056	EIF4H	27 kDa	0	0	0	0	5	7	5	6	4	7	0	0	1	2	1	2	5	8	6
Eukaryotic translation initiation factor 5 OS=Homo sapiens OX=9606 GN=EIF5 PE=1 SV=2	P55010	EIF5	49 kDa	1	0	0	0	10	7	8	23	21	28	3	1	2	4	5	4	7	9	8
Eukaryotic translation initiation factor 5A-1 OS=Homo sapiens OX=9606 GN=EIF5A PE=1 SV=2	P63241	EIF5A	17 kDa	1	1	1	2	4	6	7	10	7	8	0	0	1	2	3	2	7	7	7
Eukaryotic translation initiation factor 5B OS=Homo sapiens OX=9606 GN=EIF5B PE=1 SV=4	O60841	EIF5B	139 kDa	3	1	0	1	51	37	51	26	19	29	1	1	2	8	8	7	26	30	29
Zinc phosphodiesterase ELAC protein 2 OS=Homo sapiens OX=9606 GN=ELAC2 PE=1 SV=2	Q9BQ52	ELAC2	92 kDa	0	11	10	8	3	2	1	2	1	1	8	5	9	2	4	3	0	1	3
ELAV-like protein 1 OS=Homo sapiens OX=9606 GN=ELAVL1 PE=1 SV=2	Q15717	ELAVL1	36 kDa	1	2	1	1	14	10	13	4	4	6	1	0	1	5	3	3	8	8	9
ETS-related transcription factor Elf-1 OS=Homo sapiens OX=9606 GN=ELF1 PE=1 SV=2	P32519	ELF1	67 kDa	0	0	0	0	6	3	4	0	0	0	0	0	0	3	4	3	2	2	3
ETS-related transcription factor Elf-2 OS=Homo sapiens OX=9606 GN=ELF2 PE=1 SV=2	Q15723	ELF2	64 kDa	0	0	0	0	8	7	5	1	1	2	0	0	0	10	10	11	3	3	4
ETS domain-containing protein Elk-1 OS=Homo sapiens OX=9606 GN=ELK1 PE=1 SV=2	P19419	ELK1	45 kDa	0	0	0	0	1	3	0	0	0	0	0	0	0	0	0	1	0	0	1
ETS domain-containing protein Elk-3 OS=Homo sapiens OX=9606 GN=ELK3 PE=1 SV=2	P41970	ELK3	44 kDa	0	0	0	0	1	2	2	0	0	0	0	0	0	1	0	1	0	1	1
ETS domain-containing protein Elk-4 OS=Homo sapiens OX=9606 GN=ELK4 PE=1 SV=3	P28324	ELK4	47 kDa	0	0	0	0	0	1	2	0	0	0	0	0	0	0	0	0	0	0	0
RNA polymerase II elongation factor ELL OS=Homo sapiens OX=9606 GN=ELL PE=1 SV=1	P55199	ELL	68 kDa	0	0	0	0	0	1	1	0	0	0	0	0	0	1	3	4	0	0	0
RNA polymerase II elongation factor ELL2 OS=Homo sapiens OX=9606 GN=ELL2 PE=1 SV=2	O00472	ELL2	72 kDa	0	0	0	0	0	1	3	0	0	0	0	0	0	6	4	5	0	0	0
Engulfment and cell motility protein 2 OS=Homo sapiens OX=9606 GN=ELMO2 PE=1 SV=2	Q96JJ3	ELMO2	83 kDa	0	0	0	0	0	0	0	1	2	3	0	0	0	0	0	0	0	1	1
Elongin-A OS=Homo sapiens OX=9606 GN=ELOA PE=1 SV=2	Q14241	ELOA	90 kDa	0	0	0	0	15	18	19	0	0	2	0	0	0	24	29	28	5	2	2
Elongin-B OS=Homo sapiens OX=9606 GN=ELOB PE=1 SV=1	Q15370	ELOB	13 kDa	0	0	0	0	20	18	17	0	0	1	0	0	0	0	0	0	12	22	20
Elongator complex protein 1 OS=Homo sapiens OX=9606 GN=ELP1 PE=1 SV=3	O95163	ELP1	150 kDa	0	0	0	0	0	0	0	2	2	4	0	0	1	0	0	0	1	0	0
Elongator complex protein 2 OS=Homo sapiens OX=9606 GN=ELP2 PE=1 SV=2	Q6IA86	ELP2	92 kDa	0	0	0	0	5	3	4	2	4	7	0	0	0	0	0	0	3	6	4
Elongator complex protein 3 OS=Homo sapiens OX=9606 GN=ELP3 PE=1 SV=2	Q9H9T3	ELP3	62 kDa	0	0	0	0	0	2	1	2	0	1	0	0	0	0	0	0	2	4	4
Elongator complex protein 4 OS=Homo sapiens OX=9606 GN=ELP4 PE=1 SV=2	Q96EB1	ELP4	47 kDa	0	0	0	0	0	0	1	6	5	6	0	0	1	0	0	0	6	4	4
Elongator complex protein 6 OS=Homo sapiens OX=9606 GN=ELP6 PE=1 SV=1	Q0PNE2	ELP6	30 kDa	0	0	0	0	1	0	0	7	5	7	1	0	0	0	0	0	2	3	3
ER membrane protein complex subunit 8 OS=Homo sapiens OX=9606 GN=EMC8 PE=1 SV=1	O43402	EMC8	24 kDa	0	0	0	0	0	0	0	4	3	2	0	0	0	0	0	0	0	0	0
Emerin OS=Homo sapiens OX=9606 GN=EMD PE=1 SV=1	P50402	EMD	29 kDa	0	1	0	0	13	11	11	14	17	14	5	4	5	32	31	32	9	12	11
Crossover junction endonuclease EME1 OS=Homo sapiens OX=9606 GN=EME1 PE=1 SV=2	Q96AY2	EME1	63 kDa	0	0	0	0	11	7	6	0	0	0	0	0	0	7	11	10	1	1	2
Ribosomal RNA small subunit methyltransferase NEP1 OS=Homo sapiens OX=9606 GN=EMG1 PE=1 SV=4	Q92979	EMG1	27 kDa	0	0	0	0	6	6	7	1	0	1	0	0	0	5	5	5	2	3	4
Echinoderm microtubule-associated protein-like 1 OS=Homo sapiens OX=9606 GN=EML1 PE=1 SV=3	O00423	EML1	90 kDa	0	0	0	0	1	0	0	2	0	1	0	0	1	1	0	0	0	0	0
Echinoderm microtubule-associated protein-like 4 OS=Homo sapiens OX=9606 GN=EML4 PE=1 SV=3	Q9HC35	EML4	109 kDa	0	0	0	0	3	2	2	26	20	18	0	0	1	0	2	3	4	5	7
BRCA2-interacting transcriptional repressor EMSY OS=Homo sapiens OX=9606 GN=EMSY PE=1 SV=2	Q7Z589	EMSY	141 kDa	0	0	0	0	21	20	22	1	1	2	0	0	0	20	23	29	11	13	13
Protein enabled homolog OS=Homo sapiens OX=9606 GN=ENAH PE=1 SV=2	Q8N8S7	ENAH	67 kDa	0	0	0	0	2	1	2	26	23	28	1	0	1	1	1	2	9	12	8
Ectoderm-neural cortex protein 1 OS=Homo sapiens OX=9606 GN=ENC1 PE=1 SV=2	O14682	ENC1	66 kDa	0	0	0	0	3	2	2	0	0	0	0	0	0	0	0	0	3	2	2
Enkurin domain-containing protein 1 OS=Homo sapiens OX=9606 GN=ENKD1 PE=1 SV=1	Q9H0I2	ENKD1	39 kDa	0	0	0	0	1	0	1	0	0	0	0	0	0	0	0	0	0	2	1
Alpha-enolase OS=Homo sapiens OX=9606 GN=ENO1 PE=1 SV=2	P06733	ENO1	47 kDa	12	5	3	2	10	12	9	9	8	9	2	2	4	7	6	6	9	15	12
Mitochondrial enolase superfamily member 1 OS=Homo sapiens OX=9606 GN=ENOSF1 PE=1 SV=1	Q7L5Y1	ENOSF1	50 kDa	0	0	0	0	0	0	0	0	0	1	0	0	0	0	0	0	0	0	2
Alpha-endosulfine OS=Homo sapiens OX=9606 GN=ENSA PE=1 SV=1	O43768	ENSA	13 kDa	0	0	0	0	11	9	11	15	15	17	0	1	0	10	11	12	9	10	7
E1A-binding protein p400 OS=Homo sapiens OX=9606 GN=EP400 PE=1 SV=4	Q96L91	EP400	343 kDa	0	0	0	0	7	3	5	0	0	0	0	0	0	18	18	15	0	3	2
Band 4.1-like protein 1 OS=Homo sapiens OX=9606 GN=EPB41L1 PE=1 SV=2	Q9H4G0	EPB41L1	99 kDa	0	0	0	0	5	3	5	23	19	28	0	0	0	3	1	2	9	12	12
Band 4.1-like protein 2 OS=Homo sapiens OX=9606 GN=EPB41L2 PE=1 SV=1	O43491	EPB41L2	113 kDa	0	3	1	1	20	18	20	51	41	64	7	0	4	4	3	3	21	22	22
Band 4.1-like protein 5 OS=Homo sapiens OX=9606 GN=EPB41L5 PE=1 SV=3	Q9HCM4	EPB41L5	82 kDa	0	0	0	0	1	0	0	2	2	4	0	0	0	0	0	0	3	7	6
Enhancer of polycomb homolog 1 OS=Homo sapiens OX=9606 GN=EPC1 PE=1 SV=1	Q9H2F5	EPC1	93 kDa	0	0	0	0	6	4	5	0	0	1	0	0	0	4	6	7	0	1	1
Enhancer of polycomb homolog 2 OS=Homo sapiens OX=9606 GN=EPC2 PE=1 SV=2	Q52LR7	EPC2	91 kDa	0	0	0	0	2	2	4	0	0	0	1	0	0	5	7	7	0	1	0
Ectopic P granules protein 5 homolog OS=Homo sapiens OX=9606 GN=EPG5 PE=1 SV=2	Q9HCE0	EPG5	292 kDa	0	0	0	0	0	0	0	0	1	1	0	0	0	0	0	0	1	3	1
Ephrin type-A receptor 2 OS=Homo sapiens OX=9606 GN=EPHA2 PE=1 SV=2	P29317	EPHA2	108 kDa	0	2	0	0	7	5	9	4	2	5	0	0	1	0	0	0	4	5	3
Ephrin type-B receptor 2 OS=Homo sapiens OX=9606 GN=EPHB2 PE=1 SV=5	P29323	EPHB2	117 kDa	0	0	0	0	2	3	1	0	0	0	0	0	0	0	0	0	2	1	1
EPM2A-interacting protein 1 OS=Homo sapiens OX=9606 GN=EPM2AIP1 PE=1 SV=1	Q7L775	EPM2AIP1	70 kDa	0	0	0	0	1	0	3	0	0	1	0	0	0	1	0	2	0	0	0
Epsin-1 OS=Homo sapiens OX=9606 GN=EPN1 PE=1 SV=2	Q9Y6I3	EPN1	60 kDa	0	0	0	0	0	0	0	2	3	5	0	0	0	0	0	0	0	0	0
Epsin-2 OS=Homo sapiens OX=9606 GN=EPN2 PE=1 SV=3	O95208	EPN2	68 kDa	0	0	0	0	0	0	0	12	11	14	0	0	0	0	0	0	3	1	2
Epiplakin OS=Homo sapiens OX=9606 GN=EPPK1 PE=1 SV=3	P58107	EPPK1	556 kDa	0	0	0	0	0	0	0	0	7	6	0	0	0	0	0	0	7	7	9
Bifunctional glutamate/proline--tRNA ligase OS=Homo sapiens OX=9606 GN=EPRS PE=1 SV=5	P07814	EPRS	171 kDa	3	3	2	1	7	4	6	19	13	22	1	0	4	3	2	3	12	10	10
Epidermal growth factor receptor substrate 15 OS=Homo sapiens OX=9606 GN=EPS15 PE=1 SV=2	P42566	EPS15	99 kDa	0	0	1	0	5	2	4	35	29	42	2	0	3	1	3	1	20	23	18
Epidermal growth factor receptor substrate 15-like 1 OS=Homo sapiens OX=9606 GN=EPS15L1 PE=1 SV=1	Q9UBC2	EPS15L1	94 kDa	0	0	0	0	15	8	16	59	59	65	6	2	7	7	11	8	36	46	45
Epidermal growth factor receptor kinase substrate 8 OS=Homo sapiens OX=9606 GN=EPS8 PE=1 SV=1	Q12929	EPS8	92 kDa	0	0	0	0	1	1	1	6	4	4	0	0	0	0	0	0	1	0	2
Epidermal growth factor receptor kinase substrate 8-like protein 2 OS=Homo sapiens OX=9606 GN=EPS8L2 PE=1 SV=2	Q9H6S3	EPS8L2	81 kDa	0	0	0	0	2	1	1	1	1	2	0	0	0	0	0	0	11	8	10
Epithelial-stromal interaction protein 1 OS=Homo sapiens OX=9606 GN=EPSTI1 PE=2 SV=2	Q96J88	EPSTI1	37 kDa	0	0	0	0	0	0	1	7	9	7	0	0	0	8	10	5	1	0	0
GTPase Era, mitochondrial OS=Homo sapiens OX=9606 GN=ERAL1 PE=1 SV=2	O75616	ERAL1	48 kDa	0	5	4	2	0	0	0	0	0	0	7	2	7	0	0	0	0	0	0
Endoplasmic reticulum aminopeptidase 1 OS=Homo sapiens OX=9606 GN=ERAP1 PE=1 SV=3	Q9NZ08	ERAP1	107 kDa	0	0	0	0	0	0	0	1	0	2	0	0	0	0	0	0	0	0	0
Receptor tyrosine-protein kinase erbB-2 OS=Homo sapiens OX=9606 GN=ERBB2 PE=1 SV=1	P04626	ERBB2	138 kDa	0	0	0	0	2	0	2	14	16	15	0	0	0	2	0	0	2	2	2
Erbin OS=Homo sapiens OX=9606 GN=ERBIN PE=1 SV=2	Q96RT1	ERBIN	158 kDa	1	8	7	4	30	28	31	58	56	69	10	4	6	5	4	6	92	101	116
ELKS/Rab6-interacting/CAST family member 1 OS=Homo sapiens OX=9606 GN=ERC1 PE=1 SV=1	Q8IUD2	ERC1	128 kDa	0	0	0	0	0	0	1	4	5	6	0	0	0	0	0	0	8	11	11
DNA excision repair protein ERCC-1 OS=Homo sapiens OX=9606 GN=ERCC1 PE=1 SV=1	P07992	ERCC1	33 kDa	0	0	0	0	4	3	5	4	4	8	0	0	0	3	4	5	1	2	2
General transcription and DNA repair factor IIH helicase subunit XPD OS=Homo sapiens OX=9606 GN=ERCC2 PE=1 SV=1	P18074	ERCC2	87 kDa	0	0	0	0	2	1	1	3	2	3	0	0	0	0	0	0	4	2	2
General transcription and DNA repair factor IIH helicase subunit XPB OS=Homo sapiens OX=9606 GN=ERCC3 PE=1 SV=1	P19447	ERCC3	89 kDa	0	0	0	0	4	5	5	2	3	3	0	0	0	8	12	9	0	1	0
DNA repair endonuclease XPF OS=Homo sapiens OX=9606 GN=ERCC4 PE=1 SV=3	Q92889	ERCC4	104 kDa	0	0	0	0	2	0	0	0	0	0	0	0	0	0	0	0	0	0	0
DNA repair protein complementing XP-G cells OS=Homo sapiens OX=9606 GN=ERCC5 PE=1 SV=3	P28715	ERCC5	133 kDa	0	0	0	0	12	8	9	0	0	0	1	0	0	9	11	10	3	5	5
DNA excision repair protein ERCC-6 OS=Homo sapiens OX=9606 GN=ERCC6 PE=1 SV=1	Q03468	ERCC6	168 kDa	0	0	0	0	23	23	23	1	0	0	0	0	0	3	3	4	8	10	11
DNA excision repair protein ERCC-6-like OS=Homo sapiens OX=9606 GN=ERCC6L PE=1 SV=1	Q2NKX8	ERCC6L	141 kDa	0	1	1	0	4	4	5	41	35	46	8	2	5	3	2	2	26	23	24
DNA excision repair protein ERCC-6-like 2 OS=Homo sapiens OX=9606 GN=ERCC6L2 PE=1 SV=2	Q5T890	ERCC6L2	177 kDa	0	0	0	0	1	2	2	0	0	0	0	0	0	0	0	1	2	0	0
ETS domain-containing transcription factor ERF OS=Homo sapiens OX=9606 GN=ERF PE=1 SV=2	P50548	ERF	59 kDa	0	0	0	0	5	4	7	1	1	3	0	0	0	0	2	0	3	2	4
3'-5' exoribonuclease 1 OS=Homo sapiens OX=9606 GN=ERI1 PE=1 SV=3	Q8IV48	ERI1	40 kDa	0	0	0	0	7	6	5	1	2	2	0	0	0	1	3	3	2	2	3
Glutamate-rich protein 1 OS=Homo sapiens OX=9606 GN=ERICH1 PE=1 SV=1	Q86X53	ERICH1	49 kDa	0	0	0	0	0	0	2	0	0	0	0	0	0	2	4	5	0	0	0
Endoplasmic reticulum resident protein 29 OS=Homo sapiens OX=9606 GN=ERP29 PE=1 SV=4	P30040	ERP29	29 kDa	0	0	0	0	0	0	0	2	0	1	0	0	0	0	0	0	0	0	0
ERBB receptor feedback inhibitor 1 OS=Homo sapiens OX=9606 GN=ERRFI1 PE=1 SV=1	Q9UJM3	ERRFI1	51 kDa	0	0	0	0	0	0	0	9	8	9	0	0	0	0	0	0	2	3	3
N-acetyltransferase ESCO1 OS=Homo sapiens OX=9606 GN=ESCO1 PE=1 SV=3	Q5FWF5	ESCO1	95 kDa	0	0	0	0	2	3	4	0	0	0	0	0	0	4	5	5	0	0	0
N-acetyltransferase ESCO2 OS=Homo sapiens OX=9606 GN=ESCO2 PE=1 SV=1	Q56NI9	ESCO2	68 kDa	0	0	0	0	12	9	13	0	0	1	0	0	0	19	26	26	2	1	2
ESF1 homolog OS=Homo sapiens OX=9606 GN=ESF1 PE=1 SV=1	Q9H501	ESF1	99 kDa	0	0	0	0	46	46	47	1	0	0	0	0	0	32	34	35	15	15	17
Splicing factor ESS-2 homolog OS=Homo sapiens OX=9606 GN=ESS2 PE=1 SV=1	Q96DF8	ESS2	53 kDa	0	0	0	0	12	11	12	2	1	4	0	0	0	15	16	21	6	6	4
Extended synaptotagmin-1 OS=Homo sapiens OX=9606 GN=ESYT1 PE=1 SV=1	Q9BSJ8	ESYT1	123 kDa	1	1	2	1	3	3	5	20	14	17	3	0	3	2	2	2	14	17	14
Extended synaptotagmin-2 OS=Homo sapiens OX=9606 GN=ESYT2 PE=1 SV=1	A0FGR8	ESYT2	102 kDa	0	0	0	0	0	1	0	12	17	12	0	0	0	0	0	0	2	5	5
Ewing's tumor-associated antigen 1 OS=Homo sapiens OX=9606 GN=ETAA1 PE=1 SV=2	Q9NY74	ETAA1	103 kDa	0	0	0	0	7	6	5	0	0	1	0	0	0	7	6	7	5	5	6
Eukaryotic peptide chain release factor subunit 1 OS=Homo sapiens OX=9606 GN=ETF1 PE=1 SV=3	P62495	ETF1	49 kDa	0	0	0	0	14	12	16	17	16	14	0	0	0	9	12	12	7	8	12
Electron transfer flavoprotein subunit alpha, mitochondrial OS=Homo sapiens OX=9606 GN=ETFA PE=1 SV=1	P13804	ETFA	35 kDa	0	3	1	2	0	0	0	1	0	0	1	1	2	0	0	1	0	0	0
Electron transfer flavoprotein subunit beta OS=Homo sapiens OX=9606 GN=ETFB PE=1 SV=3	P38117	ETFB	28 kDa	5	5	4	6	3	2	3	6	5	6	5	2	8	4	2	2	2	2	1
Electron transfer flavoprotein-ubiquinone oxidoreductase, mitochondrial OS=Homo sapiens OX=9606 GN=ETFDH PE=1 SV=2	Q16134	ETFDH	68 kDa	0	5	2	1	0	0	0	0	0	0	0	0	0	0	0	0	0	0	0
Protein C-ets-1 OS=Homo sapiens OX=9606 GN=ETS1 PE=1 SV=1	P14921	ETS1	50 kDa	0	0	0	0	8	8	12	2	2	1	0	0	0	13	15	15	5	5	3
ETS translocation variant 3 OS=Homo sapiens OX=9606 GN=ETV3 PE=1 SV=2	P41162	ETV3	57 kDa	0	0	0	0	2	1	2	0	0	0	0	0	0	1	0	1	0	1	1
Ecotropic viral integration site 5 protein homolog OS=Homo sapiens OX=9606 GN=EVI5 PE=1 SV=3	O60447	EVI5	93 kDa	0	0	0	0	0	0	0	1	1	2	0	0	0	0	0	0	0	0	0
Envoplakin OS=Homo sapiens OX=9606 GN=EVPL PE=1 SV=3	Q92817	EVPL	232 kDa	0	3	0	0	0	0	0	0	0	0	0	0	0	0	0	0	76	69	69
RNA-binding protein EWS OS=Homo sapiens OX=9606 GN=EWSR1 PE=1 SV=1	Q01844	EWSR1	68 kDa	1	0	0	0	4	3	2	2	0	1	0	0	0	2	2	2	1	2	2
Exonuclease 3'-5' domain-containing protein 2 OS=Homo sapiens OX=9606 GN=EXD2 PE=1 SV=2	Q9NVH0	EXD2	70 kDa	0	0	0	0	0	0	0	0	1	0	0	0	0	0	0	0	2	2	3
Exonuclease 1 OS=Homo sapiens OX=9606 GN=EXO1 PE=1 SV=2	Q9UQ84	EXO1	94 kDa	0	0	0	0	14	10	9	0	0	0	0	0	0	5	6	9	4	3	3
Exonuclease V OS=Homo sapiens OX=9606 GN=EXO5 PE=1 SV=1	Q9H790	EXO5	42 kDa	0	0	0	0	0	0	0	11	12	9	0	0	0	7	8	7	0	0	0
Exocyst complex component 1 OS=Homo sapiens OX=9606 GN=EXOC1 PE=1 SV=4	Q9NV70	EXOC1	102 kDa	0	0	0	0	0	0	0	2	2	2	0	0	0	0	0	0	2	2	1
Exocyst complex component 2 OS=Homo sapiens OX=9606 GN=EXOC2 PE=1 SV=1	Q96KP1	EXOC2	104 kDa	0	0	0	0	0	0	0	1	0	2	0	0	0	0	0	0	0	0	2
Exocyst complex component 3 OS=Homo sapiens OX=9606 GN=EXOC3 PE=1 SV=3	O60645	EXOC3	86 kDa	0	0	0	0	0	0	0	10	8	8	0	0	0	0	0	0	4	3	3
Exocyst complex component 4 OS=Homo sapiens OX=9606 GN=EXOC4 PE=1 SV=1	Q96A65	EXOC4	111 kDa	0	0	0	0	1	0	0	3	4	3	1	0	0	0	0	0	1	2	1
Exocyst complex component 6 OS=Homo sapiens OX=9606 GN=EXOC6 PE=1 SV=3	Q8TAG9	EXOC6	94 kDa	0	0	0	0	0	0	0	1	0	2	0	0	0	0	0	0	4	1	2
Exocyst complex component 7 OS=Homo sapiens OX=9606 GN=EXOC7 PE=1 SV=3	Q9UPT5	EXOC7	83 kDa	0	0	0	0	0	0	1	22	19	21	0	0	0	2	2	2	5	4	2
Exocyst complex component 8 OS=Homo sapiens OX=9606 GN=EXOC8 PE=1 SV=2	Q8IYI6	EXOC8	82 kDa	0	0	0	0	0	0	0	2	1	4	0	0	0	0	0	0	0	0	0
Exosome component 10 OS=Homo sapiens OX=9606 GN=EXOSC10 PE=1 SV=2	Q01780	EXOSC10	101 kDa	0	0	0	0	21	17	21	10	5	9	7	2	7	62	73	57	5	9	7
Exosome complex component RRP4 OS=Homo sapiens OX=9606 GN=EXOSC2 PE=1 SV=2	Q13868	EXOSC2	33 kDa	0	0	0	0	5	2	3	0	0	0	0	0	0	0	0	0	1	2	1
Exosome complex component RRP46 OS=Homo sapiens OX=9606 GN=EXOSC5 PE=1 SV=1	Q9NQT4	EXOSC5	25 kDa	0	0	0	0	3	2	2	1	0	1	0	0	0	1	1	1	1	2	1
Exosome complex component RRP43 OS=Homo sapiens OX=9606 GN=EXOSC8 PE=1 SV=1	Q96B26	EXOSC8	30 kDa	0	0	0	0	0	0	0	0	0	1	0	0	0	2	2	1	0	0	0
Exosome complex component RRP45 OS=Homo sapiens OX=9606 GN=EXOSC9 PE=1 SV=3	Q06265	EXOSC9	49 kDa	0	0	0	0	4	5	3	3	2	3	0	0	0	13	16	17	1	2	2
Eyes absent homolog 3 OS=Homo sapiens OX=9606 GN=EYA3 PE=1 SV=3	Q99504	EYA3	63 kDa	0	0	0	0	1	1	1	0	0	2	0	0	0	6	6	5	0	0	0
Eyes absent homolog 4 OS=Homo sapiens OX=9606 GN=EYA4 PE=1 SV=2	O95677	EYA4	70 kDa	0	0	0	0	0	1	1	1	1	1	0	0	0	1	1	3	1	1	1
Histone-lysine N-methyltransferase EZH2 OS=Homo sapiens OX=9606 GN=EZH2 PE=1 SV=2	Q15910	EZH2	85 kDa	0	0	0	0	1	0	1	0	0	0	0	0	0	0	2	1	0	0	0
Ezrin OS=Homo sapiens OX=9606 GN=EZR PE=1 SV=4	P15311	EZR	69 kDa	8	5	4	5	14	9	10	19	16	22	10	2	12	6	7	8	26	26	26
Junctional adhesion molecule A OS=Homo sapiens OX=9606 GN=F11R PE=1 SV=1	Q9Y624	F11R	33 kDa	0	0	0	0	0	0	0	1	2	0	0	0	0	0	0	0	0	0	0
Fatty acid-binding protein 5 OS=Homo sapiens OX=9606 GN=FABP5 PE=1 SV=3	Q01469	FABP5	15 kDa	2	4	1	5	0	2	2	1	2	0	0	1	0	3	7	1	3	3	0
Fatty acid desaturase 3 OS=Homo sapiens OX=9606 GN=FADS3 PE=1 SV=1	Q9Y5Q0	FADS3	51 kDa	0	0	0	0	0	0	0	1	1	2	0	0	0	0	0	0	0	0	0
FAS-associated factor 2 OS=Homo sapiens OX=9606 GN=FAF2 PE=1 SV=2	Q96CS3	FAF2	53 kDa	0	0	0	0	0	0	0	1	2	3	0	0	0	0	1	1	3	3	2
Protein FAM107B OS=Homo sapiens OX=9606 GN=FAM107B PE=1 SV=1	Q9H098	FAM107B	16 kDa	0	0	0	0	2	3	2	2	6	3	0	0	0	4	4	4	2	1	1
Protein FAM111A OS=Homo sapiens OX=9606 GN=FAM111A PE=1 SV=2	Q96PZ2	FAM111A	70 kDa	0	0	0	0	2	1	1	0	0	0	0	0	0	0	0	1	0	0	0
Protein FAM111B OS=Homo sapiens OX=9606 GN=FAM111B PE=1 SV=1	Q6SJ93	FAM111B	85 kDa	0	0	0	0	1	0	1	0	0	0	0	0	0	1	0	2	0	0	0
Protein NOXP20 OS=Homo sapiens OX=9606 GN=FAM114A1 PE=1 SV=2	Q8IWE2	FAM114A1	61 kDa	0	0	0	0	0	0	0	5	3	12	0	0	1	0	0	0	0	1	1
Protein FAM114A2 OS=Homo sapiens OX=9606 GN=FAM114A2 PE=1 SV=4	Q9NRY5	FAM114A2	55 kDa	0	0	0	0	0	0	1	15	10	16	0	0	3	0	0	0	5	5	9
Constitutive coactivator of PPAR-gamma-like protein 1 OS=Homo sapiens OX=9606 GN=FAM120A PE=1 SV=2	Q9NZB2	FAM120A	122 kDa	0	0	0	0	18	14	18	20	26	19	0	0	0	1	2	1	11	15	16
Constitutive coactivator of peroxisome proliferator-activated receptor gamma OS=Homo sapiens OX=9606 GN=FAM120B PE=1 SV=1	Q96EK7	FAM120B	104 kDa	0	0	0	0	0	0	0	1	1	3	0	0	0	1	0	0	1	0	0
Hyccin OS=Homo sapiens OX=9606 GN=FAM126A PE=1 SV=2	Q9BYI3	FAM126A	58 kDa	0	0	0	0	1	0	1	1	3	2	0	0	0	1	0	1	0	1	2
Protein FAM133B OS=Homo sapiens OX=9606 GN=FAM133B PE=1 SV=1	Q5BKY9	FAM133B	28 kDa	0	0	0	0	8	7	7	0	0	0	0	0	0	0	1	1	2	1	1
Protein FAM13B OS=Homo sapiens OX=9606 GN=FAM13B PE=1 SV=2	Q9NYF5	FAM13B	105 kDa	0	0	0	0	0	0	0	2	1	3	0	0	0	0	0	0	1	1	2
Protein FAM160B1 OS=Homo sapiens OX=9606 GN=FAM160B1 PE=1 SV=1	Q5W0V3	FAM160B1	87 kDa	0	0	0	0	0	0	0	1	2	2	0	0	0	0	0	0	0	1	0
Soluble lamin-associated protein of 75 kDa OS=Homo sapiens OX=9606 GN=FAM169A PE=1 SV=2	Q9Y6X4	FAM169A	75 kDa	0	0	0	0	5	4	2	0	0	1	0	0	0	3	5	7	0	1	0
Protein FAM171A1 OS=Homo sapiens OX=9606 GN=FAM171A1 PE=1 SV=1	Q5VUB5	FAM171A1	98 kDa	0	0	0	0	4	3	4	4	4	9	0	0	0	0	0	0	4	10	5
Protein FAM171A2 OS=Homo sapiens OX=9606 GN=FAM171A2 PE=1 SV=1	A8MVW0	FAM171A2	87 kDa	0	0	0	0	0	0	0	4	2	5	0	0	0	0	0	0	1	1	1
Cotranscriptional regulator FAM172A OS=Homo sapiens OX=9606 GN=FAM172A PE=2 SV=1	Q8WUF8	FAM172A	48 kDa	0	0	0	0	0	0	0	0	0	0	0	0	0	2	2	2	0	1	0
PSME3-interacting protein OS=Homo sapiens OX=9606 GN=FAM192A PE=1 SV=1	Q9GZU8	FAM192A	29 kDa	0	0	0	0	11	13	13	10	7	8	0	0	1	22	27	23	9	10	13
Protein FAM193A OS=Homo sapiens OX=9606 GN=FAM193A PE=1 SV=2	P78312	FAM193A	140 kDa	0	0	0	0	3	0	3	1	3	4	0	0	0	0	0	0	1	1	1
Protein FAM193B OS=Homo sapiens OX=9606 GN=FAM193B PE=1 SV=3	Q96PV7	FAM193B	97 kDa	0	0	0	0	1	1	1	2	3	4	0	0	0	0	0	0	1	0	0
Protein FAM204A OS=Homo sapiens OX=9606 GN=FAM204A PE=1 SV=1	Q9H8W3	FAM204A	27 kDa	0	0	0	0	1	2	2	0	0	0	0	0	0	2	3	1	0	0	0
Protein FAM207A OS=Homo sapiens OX=9606 GN=FAM207A PE=1 SV=2	Q9NSI2	FAM207A	25 kDa	0	0	0	0	13	16	13	1	1	0	0	0	0	10	11	9	2	5	2
Protein FAM222B OS=Homo sapiens OX=9606 GN=FAM222B PE=2 SV=1	Q8WU58	FAM222B	60 kDa	0	0	0	0	0	0	0	2	1	0	0	0	0	0	0	0	0	0	0
Protein FAM32A OS=Homo sapiens OX=9606 GN=FAM32A PE=1 SV=2	Q9Y421	FAM32A	13 kDa	0	0	0	0	6	3	5	0	0	0	0	0	0	7	8	6	0	0	1
Protein FAM50A OS=Homo sapiens OX=9606 GN=FAM50A PE=1 SV=2	Q14320	FAM50A	40 kDa	0	1	0	0	24	24	22	5	3	5	2	0	0	37	50	43	8	7	10
Protein FAM50B OS=Homo sapiens OX=9606 GN=FAM50B PE=1 SV=1	Q9Y247	FAM50B	39 kDa	0	0	0	0	12	12	0	0	0	0	0	0	0	16	22	21	0	0	0
Protein FAM76B OS=Homo sapiens OX=9606 GN=FAM76B PE=1 SV=3	Q5HYJ3	FAM76B	39 kDa	0	0	0	0	3	1	1	0	0	0	0	0	0	2	1	2	0	0	0
Protein FAM83G OS=Homo sapiens OX=9606 GN=FAM83G PE=1 SV=2	A6ND36	FAM83G	91 kDa	0	0	0	0	3	2	5	4	6	5	0	0	0	2	3	2	9	11	12
Protein FAM83H OS=Homo sapiens OX=9606 GN=FAM83H PE=1 SV=3	Q6ZRV2	FAM83H	127 kDa	0	0	0	0	0	1	0	1	1	0	0	0	0	0	0	0	1	5	2
Protein FAM91A1 OS=Homo sapiens OX=9606 GN=FAM91A1 PE=1 SV=3	Q658Y4	FAM91A1	94 kDa	0	0	0	0	0	0	0	1	0	1	0	0	0	0	0	0	1	1	2
Protein FAM92A OS=Homo sapiens OX=9606 GN=FAM92A PE=1 SV=2	A1XBS5	FAM92A	33 kDa	0	0	0	0	0	0	0	0	0	0	0	0	0	0	0	0	1	1	2
Fanconi-associated nuclease 1 OS=Homo sapiens OX=9606 GN=FAN1 PE=1 SV=4	Q9Y2M0	FAN1	114 kDa	0	0	0	0	2	1	4	0	0	1	0	0	0	3	4	4	0	0	0
Fanconi anemia group B protein OS=Homo sapiens OX=9606 GN=FANCB PE=1 SV=1	Q8NB91	FANCB	98 kDa	0	0	0	0	0	0	0	0	0	0	0	0	0	2	2	1	0	0	0
Fanconi anemia group D2 protein OS=Homo sapiens OX=9606 GN=FANCD2 PE=1 SV=2	Q9BXW9	FANCD2	164 kDa	0	0	0	0	7	3	6	0	0	0	0	0	0	0	0	0	2	4	2
Fanconi anemia group I protein OS=Homo sapiens OX=9606 GN=FANCI PE=1 SV=4	Q9NVI1	FANCI	149 kDa	0	1	0	0	39	32	40	0	0	1	0	1	0	7	8	10	7	9	13
FERM, ARHGEF and pleckstrin domain-containing protein 1 OS=Homo sapiens OX=9606 GN=FARP1 PE=1 SV=1	Q9Y4F1	FARP1	119 kDa	0	0	0	0	1	0	2	14	13	13	0	0	0	0	2	1	1	1	0
FERM, ARHGEF and pleckstrin domain-containing protein 2 OS=Homo sapiens OX=9606 GN=FARP2 PE=1 SV=3	O94887	FARP2	120 kDa	0	0	0	0	0	1	0	0	1	2	0	0	0	0	0	0	0	0	1
Phenylalanine--tRNA ligase alpha subunit OS=Homo sapiens OX=9606 GN=FARSA PE=1 SV=3	Q9Y285	FARSA	58 kDa	1	0	0	0	1	0	0	3	0	2	0	0	0	0	2	0	2	0	1
Phenylalanine--tRNA ligase beta subunit OS=Homo sapiens OX=9606 GN=FARSB PE=1 SV=3	Q9NSD9	FARSB	66 kDa	2	1	0	0	6	2	5	10	9	13	1	1	1	2	2	3	10	9	9
Fatty acid synthase OS=Homo sapiens OX=9606 GN=FASN PE=1 SV=3	P49327	FASN	273 kDa	13	15	6	4	23	16	13	70	66	82	13	3	10	17	18	19	41	42	40
FAST kinase domain-containing protein 1, mitochondrial OS=Homo sapiens OX=9606 GN=FASTKD1 PE=1 SV=1	Q53R41	FASTKD1	97 kDa	0	2	2	0	0	0	0	0	0	0	1	0	0	0	0	0	0	0	0
FAST kinase domain-containing protein 2, mitochondrial OS=Homo sapiens OX=9606 GN=FASTKD2 PE=1 SV=1	Q9NYY8	FASTKD2	81 kDa	0	16	11	12	0	0	0	1	0	0	1	0	3	0	0	0	0	0	0
FAST kinase domain-containing protein 3, mitochondrial OS=Homo sapiens OX=9606 GN=FASTKD3 PE=1 SV=2	Q14CZ7	FASTKD3	76 kDa	1	8	2	1	6	6	5	9	8	7	5	4	7	1	2	5	8	8	10
FAST kinase domain-containing protein 5, mitochondrial OS=Homo sapiens OX=9606 GN=FASTKD5 PE=1 SV=1	Q7L8L6	FASTKD5	87 kDa	0	9	10	9	0	0	0	1	0	0	13	8	14	0	0	0	0	0	0
Protocadherin Fat 1 OS=Homo sapiens OX=9606 GN=FAT1 PE=1 SV=2	Q14517	FAT1	506 kDa	0	0	0	0	0	0	0	0	1	3	0	0	0	0	0	0	0	0	0
Fas-binding factor 1 OS=Homo sapiens OX=9606 GN=FBF1 PE=1 SV=2	Q8TES7	FBF1	125 kDa	0	0	0	0	0	0	0	6	6	3	0	0	0	0	0	0	0	2	0
rRNA 2'-O-methyltransferase fibrillarin OS=Homo sapiens OX=9606 GN=FBL PE=1 SV=2	P22087	FBL	34 kDa	0	1	0	0	13	13	13	7	4	8	3	0	0	10	11	9	7	6	6
Filamin-binding LIM protein 1 OS=Homo sapiens OX=9606 GN=FBLIM1 PE=1 SV=2	Q8WUP2	FBLIM1	41 kDa	0	0	0	0	0	1	0	14	11	16	1	0	0	1	0	0	4	5	5
Fibulin-2 OS=Homo sapiens OX=9606 GN=FBLN2 PE=1 SV=2	P98095	FBLN2	127 kDa	1	0	1	0	0	2	1	0	1	1	0	0	0	1	1	0	2	1	2
Probable fibrosin-1 OS=Homo sapiens OX=9606 GN=FBRS PE=1 SV=3	Q9HAH7	FBRS	48 kDa	0	0	0	0	1	0	0	0	0	0	0	0	0	1	2	2	0	0	0
F-box/LRR-repeat protein 18 OS=Homo sapiens OX=9606 GN=FBXL18 PE=1 SV=2	Q96ME1	FBXL18	88 kDa	0	0	0	0	0	0	0	1	0	2	0	0	0	0	0	0	0	0	0
F-box/LRR-repeat protein 3 OS=Homo sapiens OX=9606 GN=FBXL3 PE=1 SV=1	Q9UKT7	FBXL3	49 kDa	0	0	0	0	0	2	3	0	0	0	0	0	0	0	1	0	0	0	2
F-box only protein 30 OS=Homo sapiens OX=9606 GN=FBXO30 PE=1 SV=3	Q8TB52	FBXO30	82 kDa	0	0	0	0	0	0	0	1	2	1	0	0	0	1	0	0	4	5	4
F-box only protein 38 OS=Homo sapiens OX=9606 GN=FBXO38 PE=1 SV=3	Q6PIJ6	FBXO38	134 kDa	0	0	0	0	0	0	0	0	0	0	0	0	0	1	8	5	0	0	0
F-box only protein 42 OS=Homo sapiens OX=9606 GN=FBXO42 PE=1 SV=1	Q6P3S6	FBXO42	78 kDa	0	0	0	0	0	0	0	1	0	2	0	0	0	0	0	0	0	0	0
F-box only protein 5 OS=Homo sapiens OX=9606 GN=FBXO5 PE=1 SV=1	Q9UKT4	FBXO5	50 kDa	0	0	0	0	6	5	5	5	5	7	0	0	0	2	4	4	8	4	6
F-box/WD repeat-containing protein 11 OS=Homo sapiens OX=9606 GN=FBXW11 PE=1 SV=1	Q9UKB1	FBXW11	62 kDa	0	1	0	0	0	0	0	6	8	7	0	0	0	1	1	0	0	0	0
F-box/WD repeat-containing protein 9 OS=Homo sapiens OX=9606 GN=FBXW9 PE=1 SV=2	Q5XUX1	FBXW9	54 kDa	0	0	0	0	0	0	0	2	1	0	0	0	0	0	0	0	0	0	0
F-BAR domain only protein 2 OS=Homo sapiens OX=9606 GN=FCHO2 PE=1 SV=2	Q0JRZ9	FCHO2	89 kDa	0	0	0	0	1	0	3	8	6	10	0	0	0	0	0	0	4	7	9
F-BAR and double SH3 domains protein 1 OS=Homo sapiens OX=9606 GN=FCHSD1 PE=1 SV=1	Q86WN1	FCHSD1	77 kDa	0	0	0	0	0	0	0	3	1	1	0	0	0	0	0	0	2	1	1
F-BAR and double SH3 domains protein 2 OS=Homo sapiens OX=9606 GN=FCHSD2 PE=1 SV=3	O94868	FCHSD2	84 kDa	0	0	0	0	0	0	0	4	2	5	0	0	0	0	0	0	1	0	0
Farnesyl pyrophosphate synthase OS=Homo sapiens OX=9606 GN=FDPS PE=1 SV=4	P14324	FDPS	48 kDa	1	0	0	0	1	3	2	1	1	1	0	0	0	0	0	0	2	3	3
Adrenodoxin, mitochondrial OS=Homo sapiens OX=9606 GN=FDX1 PE=1 SV=1	P10109	FDX1	19 kDa	0	2	0	0	0	0	0	0	0	0	1	1	1	0	0	0	0	0	0
NADPH:adrenodoxin oxidoreductase, mitochondrial OS=Homo sapiens OX=9606 GN=FDXR PE=1 SV=3	P22570	FDXR	54 kDa	2	3	2	2	0	0	0	0	0	0	2	0	0	0	0	0	0	0	0
Ferrochelatase, mitochondrial OS=Homo sapiens OX=9606 GN=FECH PE=1 SV=2	P22830	FECH	48 kDa	0	1	0	0	0	0	0	0	0	0	3	0	5	0	0	0	0	0	0
Flap endonuclease 1 OS=Homo sapiens OX=9606 GN=FEN1 PE=1 SV=1	P39748	FEN1	43 kDa	1	0	0	0	12	15	17	2	2	2	1	0	0	18	19	19	3	5	6
Fermitin family homolog 2 OS=Homo sapiens OX=9606 GN=FERMT2 PE=1 SV=1	Q96AC1	FERMT2	78 kDa	2	0	1	0	10	7	7	40	31	60	7	1	5	5	6	6	9	7	9
FYVE, RhoGEF and PH domain-containing protein 4 OS=Homo sapiens OX=9606 GN=FGD4 PE=1 SV=2	Q96M96	FGD4	87 kDa	0	0	0	0	0	0	0	7	7	9	0	0	0	0	0	0	0	0	0
FYVE, RhoGEF and PH domain-containing protein 6 OS=Homo sapiens OX=9606 GN=FGD6 PE=1 SV=2	Q6ZV73	FGD6	161 kDa	0	0	0	0	0	0	0	2	0	2	0	0	0	0	0	0	2	3	2
Fibroblast growth factor 1 OS=Homo sapiens OX=9606 GN=FGF1 PE=1 SV=1	P05230	FGF1	17 kDa	0	0	0	0	0	0	0	0	2	1	0	0	0	1	1	0	0	0	0
FGFR1 oncogene partner 2 OS=Homo sapiens OX=9606 GN=FGFR1OP2 PE=1 SV=1	Q9NVK5	FGFR1OP2	29 kDa	0	0	0	0	0	0	0	0	0	1	0	0	0	0	0	0	2	1	1
Fumarate hydratase, mitochondrial OS=Homo sapiens OX=9606 GN=FH PE=1 SV=3	P07954	FH	55 kDa	0	2	3	2	2	0	0	2	3	2	1	0	0	0	0	0	3	3	1
Four and a half LIM domains protein 1 OS=Homo sapiens OX=9606 GN=FHL1 PE=1 SV=4	Q13642	FHL1	36 kDa	0	0	0	0	17	16	12	20	18	20	1	0	2	13	11	9	12	10	14
Four and a half LIM domains protein 2 OS=Homo sapiens OX=9606 GN=FHL2 PE=1 SV=3	Q14192	FHL2	32 kDa	0	0	0	0	7	6	6	3	2	4	0	0	0	1	1	1	7	7	9
FH1/FH2 domain-containing protein 1 OS=Homo sapiens OX=9606 GN=FHOD1 PE=1 SV=3	Q9Y613	FHOD1	127 kDa	0	0	0	1	0	0	0	19	23	26	0	0	1	2	4	2	9	11	8
Fidgetin-like protein 1 OS=Homo sapiens OX=9606 GN=FIGNL1 PE=1 SV=2	Q6PIW4	FIGNL1	74 kDa	0	1	0	0	7	3	5	0	0	1	0	0	0	3	3	0	3	6	6
Filamin A-interacting protein 1-like OS=Homo sapiens OX=9606 GN=FILIP1L PE=1 SV=2	Q4L180	FILIP1L	130 kDa	0	0	0	0	2	1	2	15	14	16	0	0	0	0	0	0	20	14	17
Pre-mRNA 3'-end-processing factor FIP1 OS=Homo sapiens OX=9606 GN=FIP1L1 PE=1 SV=1	Q6UN15	FIP1L1	67 kDa	0	0	0	0	9	5	11	2	1	1	1	0	0	13	15	17	4	5	4
FK506-binding protein 15 OS=Homo sapiens OX=9606 GN=FKBP15 PE=1 SV=2	Q5T1M5	FKBP15	134 kDa	0	0	0	0	1	0	0	24	28	30	0	0	1	1	0	1	5	6	6
Peptidyl-prolyl cis-trans isomerase FKBP3 OS=Homo sapiens OX=9606 GN=FKBP3 PE=1 SV=1	Q00688	FKBP3	25 kDa	0	0	0	0	4	2	1	9	10	13	0	0	1	1	1	2	0	3	2
Peptidyl-prolyl cis-trans isomerase FKBP4 OS=Homo sapiens OX=9606 GN=FKBP4 PE=1 SV=3	Q02790	FKBP4	52 kDa	0	0	0	0	0	0	1	1	3	3	0	0	0	0	0	0	4	4	6
Folliculin OS=Homo sapiens OX=9606 GN=FLCN PE=1 SV=1	Q8NFG4	FLCN	64 kDa	0	0	0	0	1	0	1	0	0	0	0	0	0	0	0	0	2	0	2
Filaggrin OS=Homo sapiens OX=9606 GN=FLG PE=1 SV=3	P20930	FLG	435 kDa	1	0	0	1	0	0	0	0	1	1	1	1	3	1	1	1	1	0	0
Filaggrin-2 OS=Homo sapiens OX=9606 GN=FLG2 PE=1 SV=1	Q5D862	FLG2	248 kDa	18	13	20	12	7	6	6	11	11	10	12	12	14	16	11	11	7	7	5
Friend leukemia integration 1 transcription factor OS=Homo sapiens OX=9606 GN=FLI1 PE=1 SV=1	Q01543	FLI1	51 kDa	0	0	0	0	6	5	4	0	0	0	0	0	0	3	3	2	1	2	1
Protein flightless-1 homolog OS=Homo sapiens OX=9606 GN=FLII PE=1 SV=2	Q13045	FLII	145 kDa	1	0	0	0	0	0	0	4	2	2	0	0	1	0	0	0	11	5	7
Filamin-A OS=Homo sapiens OX=9606 GN=FLNA PE=1 SV=4	P21333	FLNA	281 kDa	74	263	183	223	975	1091	957	1184	1120	1371	280	393	393	247	267	272	1830	2133	2071
Filamin-B OS=Homo sapiens OX=9606 GN=FLNB PE=1 SV=2	O75369	FLNB	278 kDa	30	23	18	20	76	67	75	134	139	150	34	30	48	23	29	36	184	199	200
Filamin-C OS=Homo sapiens OX=9606 GN=FLNC PE=1 SV=3	Q14315	FLNC	291 kDa	16	25	18	21	76	69	71	131	134	147	39	37	47	35	30	33	158	161	161
Flotillin-1 OS=Homo sapiens OX=9606 GN=FLOT1 PE=1 SV=3	O75955	FLOT1	47 kDa	1	1	0	0	4	3	4	4	4	7	0	0	0	1	1	1	11	10	10
Flotillin-2 OS=Homo sapiens OX=9606 GN=FLOT2 PE=1 SV=2	Q14254	FLOT2	47 kDa	0	0	1	0	2	1	4	2	3	4	0	0	0	0	0	0	13	9	9
Feline leukemia virus subgroup C receptor-related protein 1 OS=Homo sapiens OX=9606 GN=FLVCR1 PE=1 SV=1	Q9Y5Y0	FLVCR1	60 kDa	0	0	0	0	0	0	0	2	2	2	0	0	0	0	0	0	0	0	0
FLYWCH-type zinc finger-containing protein 1 OS=Homo sapiens OX=9606 GN=FLYWCH1 PE=1 SV=2	Q4VC44	FLYWCH1	80 kDa	0	0	0	0	11	5	7	0	0	0	0	0	0	15	19	18	2	2	3
FLYWCH family member 2 OS=Homo sapiens OX=9606 GN=FLYWCH2 PE=1 SV=1	Q96CP2	FLYWCH2	15 kDa	0	0	0	0	15	12	14	0	0	0	0	0	0	11	11	13	5	6	7
Formin-like protein 2 OS=Homo sapiens OX=9606 GN=FMNL2 PE=1 SV=3	Q96PY5	FMNL2	123 kDa	0	0	0	0	0	0	0	0	0	0	0	0	0	0	0	0	1	2	2
Formin-like protein 3 OS=Homo sapiens OX=9606 GN=FMNL3 PE=1 SV=3	Q8IVF7	FMNL3	117 kDa	0	0	0	0	0	0	0	0	1	2	0	0	0	0	0	0	1	0	0
Synaptic functional regulator FMR1 OS=Homo sapiens OX=9606 GN=FMR1 PE=1 SV=1	Q06787	FMR1	71 kDa	1	10	9	7	120	123	121	0	4	5	0	0	0	0	0	1	153	188	190
Fibronectin OS=Homo sapiens OX=9606 GN=FN1 PE=1 SV=4	P02751	FN1	263 kDa	48	43	39	24	30	14	18	68	82	106	43	9	39	41	36	46	85	88	101
Formin-binding protein 1 OS=Homo sapiens OX=9606 GN=FNBP1 PE=1 SV=2	Q96RU3	FNBP1	71 kDa	0	0	0	0	0	0	0	1	2	1	0	0	0	0	0	0	1	2	1
Formin-binding protein 1-like OS=Homo sapiens OX=9606 GN=FNBP1L PE=1 SV=3	Q5T0N5	FNBP1L	70 kDa	0	0	0	0	0	0	0	7	6	10	0	0	0	0	0	0	0	1	0
Formin-binding protein 4 OS=Homo sapiens OX=9606 GN=FNBP4 PE=1 SV=3	Q8N3X1	FNBP4	110 kDa	0	0	0	0	9	8	9	3	4	4	0	0	0	9	10	7	1	4	3
Fibronectin type-III domain-containing protein 3A OS=Homo sapiens OX=9606 GN=FNDC3A PE=1 SV=4	Q9Y2H6	FNDC3A	132 kDa	0	0	0	0	0	0	0	5	8	7	0	0	0	0	0	0	0	1	1
Fibronectin type III domain-containing protein 3B OS=Homo sapiens OX=9606 GN=FNDC3B PE=1 SV=2	Q53EP0	FNDC3B	133 kDa	0	0	0	0	7	4	6	3	7	6	1	0	0	1	1	1	3	2	2
Folliculin-interacting protein 1 OS=Homo sapiens OX=9606 GN=FNIP1 PE=1 SV=3	Q8TF40	FNIP1	131 kDa	0	0	0	0	0	0	0	3	3	5	0	0	0	0	0	0	2	1	2
Fos-related antigen 1 OS=Homo sapiens OX=9606 GN=FOSL1 PE=1 SV=1	P15407	FOSL1	29 kDa	0	0	0	0	4	2	2	1	1	1	0	0	0	8	13	8	1	1	0
Fos-related antigen 2 OS=Homo sapiens OX=9606 GN=FOSL2 PE=1 SV=1	P15408	FOSL2	35 kDa	0	0	0	0	0	1	1	0	0	0	0	0	0	8	9	10	0	0	0
Hepatocyte nuclear factor 3-alpha OS=Homo sapiens OX=9606 GN=FOXA1 PE=1 SV=2	P55317	FOXA1	49 kDa	0	0	0	0	2	1	1	0	0	0	0	0	0	4	5	3	0	0	0
Forkhead box protein C2 OS=Homo sapiens OX=9606 GN=FOXC2 PE=1 SV=1	Q99958	FOXC2	54 kDa	0	0	0	0	1	1	3	0	0	0	0	0	0	2	2	3	0	0	0
Forkhead box protein J3 OS=Homo sapiens OX=9606 GN=FOXJ3 PE=1 SV=2	Q9UPW0	FOXJ3	69 kDa	0	0	0	0	1	1	0	0	0	0	0	0	0	2	1	1	0	0	0
Forkhead box protein K1 OS=Homo sapiens OX=9606 GN=FOXK1 PE=1 SV=1	P85037	FOXK1	75 kDa	0	0	0	0	10	10	9	2	2	2	1	0	0	18	20	20	1	1	3
Forkhead box protein K2 OS=Homo sapiens OX=9606 GN=FOXK2 PE=1 SV=3	Q01167	FOXK2	69 kDa	0	0	0	0	11	9	12	1	0	1	0	0	0	18	13	17	3	4	5
Forkhead box protein M1 OS=Homo sapiens OX=9606 GN=FOXM1 PE=1 SV=3	Q08050	FOXM1	84 kDa	0	0	0	0	5	3	4	1	1	2	0	0	0	7	9	11	2	4	5
Forkhead box protein O3 OS=Homo sapiens OX=9606 GN=FOXO3 PE=1 SV=1	O43524	FOXO3	71 kDa	0	0	0	0	0	0	0	5	4	3	0	0	0	0	0	0	1	2	2
Forkhead box protein P1 OS=Homo sapiens OX=9606 GN=FOXP1 PE=1 SV=1	Q9H334	FOXP1	75 kDa	0	0	0	0	1	1	1	0	0	0	0	0	0	2	3	2	0	0	0
Forkhead box protein P4 OS=Homo sapiens OX=9606 GN=FOXP4 PE=1 SV=1	Q8IVH2	FOXP4	73 kDa	0	0	0	0	2	2	1	0	0	0	0	0	0	1	1	0	1	1	1
Folylpolyglutamate synthase, mitochondrial OS=Homo sapiens OX=9606 GN=FPGS PE=1 SV=3	Q05932	FPGS	65 kDa	0	2	1	1	0	0	1	1	0	0	0	0	0	0	0	0	1	1	0
Protein FRA10AC1 OS=Homo sapiens OX=9606 GN=FRA10AC1 PE=1 SV=3	Q70Z53	FRA10AC1	38 kDa	0	0	0	0	0	0	1	0	0	0	0	0	0	1	5	3	0	0	0
Protein FRG1 OS=Homo sapiens OX=9606 GN=FRG1 PE=1 SV=1	Q14331	FRG1	29 kDa	0	0	0	0	14	13	14	0	1	0	0	0	0	21	23	16	3	4	3
FERM domain-containing protein 4A OS=Homo sapiens OX=9606 GN=FRMD4A PE=1 SV=3	Q9P2Q2	FRMD4A	115 kDa	0	0	0	0	1	0	1	2	3	5	0	0	0	0	0	0	3	6	2
FERM domain-containing protein 6 OS=Homo sapiens OX=9606 GN=FRMD6 PE=1 SV=1	Q96NE9	FRMD6	72 kDa	0	0	1	0	3	2	1	9	7	13	2	0	1	6	5	5	4	5	5
Fibroblast growth factor receptor substrate 2 OS=Homo sapiens OX=9606 GN=FRS2 PE=1 SV=4	Q8WU20	FRS2	57 kDa	0	0	0	0	1	2	1	2	1	1	0	0	0	0	0	0	5	5	4
Protein furry homolog-like OS=Homo sapiens OX=9606 GN=FRYL PE=1 SV=2	O94915	FRYL	340 kDa	0	0	0	0	0	0	0	0	0	2	0	0	0	0	0	0	0	0	0
Fascin OS=Homo sapiens OX=9606 GN=FSCN1 PE=1 SV=3	Q16658	FSCN1	55 kDa	2	1	0	0	1	4	2	3	4	5	1	0	1	1	1	2	3	4	3
Fibronectin type III and SPRY domain-containing protein 1 OS=Homo sapiens OX=9606 GN=FSD1 PE=1 SV=1	Q9BTV5	FSD1	56 kDa	0	0	0	0	0	0	1	1	1	0	0	0	0	0	1	1	1	1	2
Alpha-ketoglutarate-dependent dioxygenase FTO OS=Homo sapiens OX=9606 GN=FTO PE=1 SV=3	Q9C0B1	FTO	58 kDa	0	0	0	0	4	2	4	0	0	0	0	0	0	1	1	1	1	4	1
Putative tRNA (cytidine(32)/guanosine(34)-2'-O)-methyltransferase OS=Homo sapiens OX=9606 GN=FTSJ1 PE=1 SV=2	Q9UET6	FTSJ1	36 kDa	0	0	0	0	1	1	2	2	2	2	0	0	0	1	2	2	2	2	2
pre-rRNA 2'-O-ribose RNA methyltransferase FTSJ3 OS=Homo sapiens OX=9606 GN=FTSJ3 PE=1 SV=2	Q8IY81	FTSJ3	97 kDa	0	3	2	1	55	57	47	3	3	3	4	0	1	52	51	59	12	14	14
Far upstream element-binding protein 1 OS=Homo sapiens OX=9606 GN=FUBP1 PE=1 SV=3	Q96AE4	FUBP1	68 kDa	5	3	3	0	20	15	16	3	2	4	3	2	3	6	10	10	8	8	12
Far upstream element-binding protein 3 OS=Homo sapiens OX=9606 GN=FUBP3 PE=1 SV=2	Q96I24	FUBP3	62 kDa	0	2	0	0	14	10	14	5	3	7	0	2	2	5	7	8	10	8	9
FUN14 domain-containing protein 2 OS=Homo sapiens OX=9606 GN=FUNDC2 PE=1 SV=2	Q9BWH2	FUNDC2	21 kDa	0	0	0	0	0	0	0	1	1	0	0	0	0	0	0	0	1	2	1
RNA-binding protein FUS OS=Homo sapiens OX=9606 GN=FUS PE=1 SV=1	P35637	FUS	53 kDa	1	3	0	0	9	5	6	3	2	4	3	1	3	7	10	6	3	4	3
Fragile X mental retardation syndrome-related protein 1 OS=Homo sapiens OX=9606 GN=FXR1 PE=1 SV=3	P51114	FXR1	70 kDa	0	2	0	1	30	21	31	23	21	26	0	0	1	2	2	2	58	60	69
Fragile X mental retardation syndrome-related protein 2 OS=Homo sapiens OX=9606 GN=FXR2 PE=1 SV=2	P51116	FXR2	74 kDa	0	7	5	3	79	67	72	6	12	15	0	0	0	0	1	0	150	168	161
FYVE and coiled-coil domain-containing protein 1 OS=Homo sapiens OX=9606 GN=FYCO1 PE=1 SV=3	Q9BQS8	FYCO1	167 kDa	0	0	0	0	0	1	0	1	1	2	0	0	0	0	0	1	1	2	2
UAP56-interacting factor OS=Homo sapiens OX=9606 GN=FYTTD1 PE=1 SV=3	Q96QD9	FYTTD1	36 kDa	0	0	0	0	5	4	6	0	0	0	0	0	0	5	7	6	0	1	0
Ras GTPase-activating protein-binding protein 1 OS=Homo sapiens OX=9606 GN=G3BP1 PE=1 SV=1	Q13283	G3BP1	52 kDa	0	0	0	0	8	4	7	18	18	27	1	1	1	3	4	3	6	7	6
Ras GTPase-activating protein-binding protein 2 OS=Homo sapiens OX=9606 GN=G3BP2 PE=1 SV=2	Q9UN86	G3BP2	54 kDa	1	1	0	0	4	3	3	2	1	3	0	0	0	1	0	1	5	5	3
Glucose-6-phosphate 1-dehydrogenase OS=Homo sapiens OX=9606 GN=G6PD PE=1 SV=4	P11413	G6PD	59 kDa	2	3	0	1	3	1	4	37	38	44	4	3	2	6	4	3	10	8	7
GRB2-associated-binding protein 1 OS=Homo sapiens OX=9606 GN=GAB1 PE=1 SV=2	Q13480	GAB1	77 kDa	0	0	0	0	0	0	0	5	5	5	0	0	0	0	0	0	3	5	1
GA-binding protein alpha chain OS=Homo sapiens OX=9606 GN=GABPA PE=1 SV=1	Q06546	GABPA	51 kDa	0	0	0	0	2	2	1	0	0	1	0	0	0	5	7	6	1	1	1
GA-binding protein subunit beta-1 OS=Homo sapiens OX=9606 GN=GABPB1 PE=1 SV=2	Q06547	GABPB1	42 kDa	0	0	0	0	3	3	2	0	0	0	0	0	0	0	0	0	1	2	0
Cyclin-G-associated kinase OS=Homo sapiens OX=9606 GN=GAK PE=1 SV=2	O14976	GAK	143 kDa	0	0	0	0	0	0	1	15	15	13	0	0	0	0	0	0	9	9	10
Neutral alpha-glucosidase AB OS=Homo sapiens OX=9606 GN=GANAB PE=1 SV=3	Q14697	GANAB	107 kDa	5	1	2	0	1	3	1	12	10	15	1	0	1	6	9	10	1	1	4
Glyceraldehyde-3-phosphate dehydrogenase OS=Homo sapiens OX=9606 GN=GAPDH PE=1 SV=3	P04406	GAPDH	36 kDa	30	8	8	6	4	7	5	10	5	9	11	1	9	14	10	8	6	12	4
GTPase-activating protein and VPS9 domain-containing protein 1 OS=Homo sapiens OX=9606 GN=GAPVD1 PE=1 SV=2	Q14C86	GAPVD1	165 kDa	0	0	0	0	0	1	2	14	10	20	2	0	0	0	1	0	17	21	20
H/ACA ribonucleoprotein complex subunit 1 OS=Homo sapiens OX=9606 GN=GAR1 PE=1 SV=1	Q9NY12	GAR1	22 kDa	0	0	0	0	6	5	6	0	0	0	0	0	0	1	0	1	0	2	1
Glycine--tRNA ligase OS=Homo sapiens OX=9606 GN=GARS PE=1 SV=3	P41250	GARS	83 kDa	2	10	8	4	4	2	2	2	2	2	3	2	3	0	0	0	8	12	10
Trifunctional purine biosynthetic protein adenosine-3 OS=Homo sapiens OX=9606 GN=GART PE=1 SV=1	P22102	GART	108 kDa	1	1	0	0	0	0	0	9	6	8	4	1	1	1	1	1	2	5	3
GAS2-like protein 3 OS=Homo sapiens OX=9606 GN=GAS2L3 PE=1 SV=1	Q86XJ1	GAS2L3	75 kDa	0	0	0	0	0	0	0	1	0	0	0	0	0	1	2	1	0	0	0
Transcription factor GATA-6 OS=Homo sapiens OX=9606 GN=GATA6 PE=1 SV=2	Q92908	GATA6	60 kDa	0	0	0	0	0	1	0	0	0	0	0	0	0	0	2	2	0	0	0
GATA zinc finger domain-containing protein 1 OS=Homo sapiens OX=9606 GN=GATAD1 PE=1 SV=1	Q8WUU5	GATAD1	29 kDa	0	0	0	0	0	0	0	0	0	0	0	0	0	1	5	5	0	0	0
Transcriptional repressor p66-alpha OS=Homo sapiens OX=9606 GN=GATAD2A PE=1 SV=1	Q86YP4	GATAD2A	68 kDa	0	0	0	0	23	19	25	1	0	2	0	0	0	12	9	13	13	14	13
Transcriptional repressor p66-beta OS=Homo sapiens OX=9606 GN=GATAD2B PE=1 SV=1	Q8WXI9	GATAD2B	65 kDa	0	0	0	0	24	21	20	3	0	1	0	0	2	20	23	23	8	13	8
Glutamyl-tRNA(Gln) amidotransferase subunit B, mitochondrial OS=Homo sapiens OX=9606 GN=GATB PE=1 SV=1	O75879	GATB	62 kDa	0	4	4	4	0	0	0	0	0	0	2	0	0	0	0	0	0	0	0
Glutamyl-tRNA(Gln) amidotransferase subunit C, mitochondrial OS=Homo sapiens OX=9606 GN=GATC PE=1 SV=1	O43716	GATC	15 kDa	0	2	2	2	0	0	0	0	0	0	0	0	0	0	0	0	0	0	0
1,4-alpha-glucan-branching enzyme OS=Homo sapiens OX=9606 GN=GBE1 PE=1 SV=3	Q04446	GBE1	80 kDa	0	0	0	0	0	0	0	1	1	2	1	0	0	0	1	0	0	1	0
Golgi-specific brefeldin A-resistance guanine nucleotide exchange factor 1 OS=Homo sapiens OX=9606 GN=GBF1 PE=1 SV=2	Q92538	GBF1	206 kDa	0	2	0	1	8	5	5	8	7	8	0	0	0	0	0	0	28	29	25
GRIP and coiled-coil domain-containing protein 1 OS=Homo sapiens OX=9606 GN=GCC1 PE=1 SV=1	Q96CN9	GCC1	88 kDa	0	0	0	0	0	1	0	0	0	2	0	0	0	0	1	1	6	9	6
GRIP and coiled-coil domain-containing protein 2 OS=Homo sapiens OX=9606 GN=GCC2 PE=1 SV=4	Q8IWJ2	GCC2	196 kDa	0	0	0	0	0	0	0	2	2	4	0	0	0	0	0	0	0	0	0
Glutaryl-CoA dehydrogenase, mitochondrial OS=Homo sapiens OX=9606 GN=GCDH PE=1 SV=1	Q92947	GCDH	48 kDa	0	1	0	2	0	0	0	0	0	0	1	0	1	0	0	0	0	0	0
GC-rich sequence DNA-binding factor 2 OS=Homo sapiens OX=9606 GN=GCFC2 PE=1 SV=2	P16383	GCFC2	89 kDa	0	0	0	0	7	3	6	0	0	0	0	0	0	0	0	0	5	5	5
Glutamate--cysteine ligase catalytic subunit OS=Homo sapiens OX=9606 GN=GCLC PE=1 SV=2	P48506	GCLC	73 kDa	0	0	0	0	0	0	0	0	1	2	0	0	0	0	0	0	0	0	0
eIF-2-alpha kinase activator GCN1 OS=Homo sapiens OX=9606 GN=GCN1 PE=1 SV=6	Q92616	GCN1	293 kDa	0	1	0	0	4	1	2	4	2	4	1	0	0	0	0	0	6	5	6
Rab GDP dissociation inhibitor alpha OS=Homo sapiens OX=9606 GN=GDI1 PE=1 SV=2	P31150	GDI1	51 kDa	0	0	0	0	0	0	0	0	4	6	0	0	0	0	3	0	0	4	3
Rab GDP dissociation inhibitor beta OS=Homo sapiens OX=9606 GN=GDI2 PE=1 SV=2	P50395	GDI2	51 kDa	2	3	1	1	6	4	2	12	11	11	0	0	1	6	6	7	8	10	11
Gem-associated protein 4 OS=Homo sapiens OX=9606 GN=GEMIN4 PE=1 SV=2	P57678	GEMIN4	120 kDa	0	0	0	0	0	0	0	0	1	2	0	0	0	0	0	0	0	0	0
Gem-associated protein 5 OS=Homo sapiens OX=9606 GN=GEMIN5 PE=1 SV=3	Q8TEQ6	GEMIN5	169 kDa	0	1	0	0	4	3	3	13	10	11	0	0	0	0	0	0	16	14	13
Gem-associated protein 6 OS=Homo sapiens OX=9606 GN=GEMIN6 PE=1 SV=1	Q8WXD5	GEMIN6	19 kDa	0	0	0	0	2	2	2	0	0	0	0	0	0	0	0	0	2	1	3
Flap endonuclease GEN homolog 1 OS=Homo sapiens OX=9606 GN=GEN1 PE=1 SV=2	Q17RS7	GEN1	103 kDa	0	0	0	0	2	2	2	10	6	11	0	0	0	0	0	0	7	7	9
FAD-linked sulfhydryl oxidase ALR OS=Homo sapiens OX=9606 GN=GFER PE=1 SV=2	P55789	GFER	23 kDa	0	0	0	0	4	3	3	0	0	0	0	0	0	0	0	0	3	4	4
Elongation factor G, mitochondrial OS=Homo sapiens OX=9606 GN=GFM1 PE=1 SV=2	Q96RP9	GFM1	83 kDa	0	22	17	26	0	0	0	0	0	0	17	11	18	0	0	1	0	0	0
Ribosome-releasing factor 2, mitochondrial OS=Homo sapiens OX=9606 GN=GFM2 PE=1 SV=1	Q969S9	GFM2	87 kDa	0	4	1	2	0	0	0	0	0	1	2	0	1	0	0	0	0	0	0
Glutamine--fructose-6-phosphate aminotransferase [isomerizing] 1 OS=Homo sapiens OX=9606 GN=GFPT1 PE=1 SV=3	Q06210	GFPT1	79 kDa	0	0	0	0	0	1	1	4	2	6	0	0	0	0	1	1	1	1	3
Glutamine--fructose-6-phosphate aminotransferase [isomerizing] 2 OS=Homo sapiens OX=9606 GN=GFPT2 PE=1 SV=3	O94808	GFPT2	77 kDa	0	0	0	0	0	0	0	2	0	3	0	0	0	0	0	0	0	0	0
ADP-ribosylation factor-binding protein GGA2 OS=Homo sapiens OX=9606 GN=GGA2 PE=1 SV=3	Q9UJY4	GGA2	67 kDa	0	0	0	0	0	0	0	4	1	6	0	0	0	0	0	0	6	5	6
ADP-ribosylation factor-binding protein GGA3 OS=Homo sapiens OX=9606 GN=GGA3 PE=1 SV=1	Q9NZ52	GGA3	78 kDa	0	0	0	0	0	0	0	1	1	3	0	0	0	0	0	0	1	2	2
Gamma-glutamylcyclotransferase OS=Homo sapiens OX=9606 GN=GGCT PE=1 SV=1	O75223	GGCT	21 kDa	1	1	1	0	0	1	0	1	2	2	1	0	0	1	1	0	2	0	1
Gamma-glutamyl hydrolase OS=Homo sapiens OX=9606 GN=GGH PE=1 SV=2	Q92820	GGH	36 kDa	0	1	0	0	1	2	3	1	2	1	1	0	1	2	4	2	3	2	1
GRB10-interacting GYF protein 1 OS=Homo sapiens OX=9606 GN=GIGYF1 PE=1 SV=2	O75420	GIGYF1	115 kDa	0	0	0	0	0	0	0	1	0	1	0	0	0	0	0	0	2	4	5
GRB10-interacting GYF protein 2 OS=Homo sapiens OX=9606 GN=GIGYF2 PE=1 SV=1	Q6Y7W6	GIGYF2	150 kDa	1	3	1	1	4	4	6	11	10	11	3	2	4	1	2	3	18	16	17
DNA replication complex GINS protein SLD5 OS=Homo sapiens OX=9606 GN=GINS4 PE=1 SV=1	Q9BRT9	GINS4	26 kDa	0	0	0	0	0	0	0	4	3	5	0	0	0	2	2	3	0	1	0
PDZ domain-containing protein GIPC1 OS=Homo sapiens OX=9606 GN=GIPC1 PE=1 SV=2	O14908	GIPC1	36 kDa	0	0	0	0	8	6	8	2	1	2	0	0	0	2	1	1	7	6	6
ARF GTPase-activating protein GIT1 OS=Homo sapiens OX=9606 GN=GIT1 PE=1 SV=2	Q9Y2X7	GIT1	84 kDa	0	0	1	0	19	21	22	4	4	2	0	0	0	0	0	0	27	36	35
ARF GTPase-activating protein GIT2 OS=Homo sapiens OX=9606 GN=GIT2 PE=1 SV=2	Q14161	GIT2	85 kDa	0	0	0	0	3	3	3	11	11	17	0	0	0	1	2	0	5	7	7
Gap junction alpha-1 protein OS=Homo sapiens OX=9606 GN=GJA1 PE=1 SV=2	P17302	GJA1	43 kDa	0	0	0	0	2	1	3	1	1	4	0	0	0	0	0	0	0	2	1
G kinase-anchoring protein 1 OS=Homo sapiens OX=9606 GN=GKAP1 PE=1 SV=2	Q5VSY0	GKAP1	42 kDa	0	0	0	0	1	1	1	1	1	2	0	0	0	0	0	1	1	1	1
Golgi apparatus protein 1 OS=Homo sapiens OX=9606 GN=GLG1 PE=1 SV=2	Q92896	GLG1	135 kDa	1	0	1	0	0	0	0	2	0	0	1	0	0	0	0	0	0	0	0
Zinc finger protein GLI2 OS=Homo sapiens OX=9606 GN=GLI2 PE=1 SV=4	P10070	GLI2	168 kDa	0	0	0	0	0	0	0	1	1	1	0	0	0	0	0	0	1	3	1
Transcriptional activator GLI3 OS=Homo sapiens OX=9606 GN=GLI3 PE=1 SV=6	P10071	GLI3	170 kDa	0	0	0	0	0	0	0	0	0	0	0	0	0	0	0	0	0	0	2
Zinc finger protein GLIS1 OS=Homo sapiens OX=9606 GN=GLIS1 PE=1 SV=2	Q8NBF1	GLIS1	66 kDa	0	0	0	0	0	0	0	0	0	0	0	0	0	0	1	2	0	0	0
Glomulin OS=Homo sapiens OX=9606 GN=GLMN PE=1 SV=2	Q92990	GLMN	68 kDa	0	0	0	0	0	0	0	1	2	2	0	0	0	0	0	0	0	0	0
Lactoylglutathione lyase OS=Homo sapiens OX=9606 GN=GLO1 PE=1 SV=4	Q04760	GLO1	21 kDa	0	0	0	0	2	0	0	4	4	6	0	0	0	2	3	3	2	1	2
Glyoxalase domain-containing protein 4 OS=Homo sapiens OX=9606 GN=GLOD4 PE=1 SV=1	Q9HC38	GLOD4	35 kDa	0	0	0	0	0	0	0	3	3	5	0	0	0	2	3	2	1	0	0
Glutaminase kidney isoform, mitochondrial OS=Homo sapiens OX=9606 GN=GLS PE=1 SV=1	O94925	GLS	73 kDa	1	32	24	35	0	1	1	1	1	2	22	35	53	0	1	0	0	0	0
Glutamate dehydrogenase 1, mitochondrial OS=Homo sapiens OX=9606 GN=GLUD1 PE=1 SV=2	P00367	GLUD1	61 kDa	0	80	66	142	1	0	0	4	0	3	14	6	14	0	0	0	0	3	1
Putative oxidoreductase GLYR1 OS=Homo sapiens OX=9606 GN=GLYR1 PE=1 SV=4	Q49A26	GLYR1	61 kDa	0	0	0	0	8	4	5	0	0	0	0	0	0	9	19	17	2	0	1
GDP-mannose 4,6 dehydratase OS=Homo sapiens OX=9606 GN=GMDS PE=1 SV=1	O60547	GMDS	42 kDa	0	0	0	0	2	2	1	0	0	0	0	0	0	0	0	0	4	2	3
Glucocorticoid modulatory element-binding protein 1 OS=Homo sapiens OX=9606 GN=GMEB1 PE=1 SV=2	Q9Y692	GMEB1	63 kDa	0	0	0	0	1	0	0	0	0	0	0	0	0	1	1	2	0	0	0
Glucocorticoid modulatory element-binding protein 2 OS=Homo sapiens OX=9606 GN=GMEB2 PE=1 SV=1	Q9UKD1	GMEB2	56 kDa	0	0	0	0	2	0	1	2	3	1	0	0	0	7	6	7	1	3	2
Glia maturation factor beta OS=Homo sapiens OX=9606 GN=GMFB PE=1 SV=2	P60983	GMFB	17 kDa	0	0	0	0	0	0	0	1	2	1	0	0	0	0	0	0	0	1	0
Geminin OS=Homo sapiens OX=9606 GN=GMNN PE=1 SV=1	O75496	GMNN	24 kDa	0	0	0	0	3	2	1	2	1	1	0	0	0	2	3	3	1	1	1
Mannose-1-phosphate guanyltransferase alpha OS=Homo sapiens OX=9606 GN=GMPPA PE=1 SV=1	Q96IJ6	GMPPA	46 kDa	0	0	0	1	0	1	0	2	1	1	0	0	0	0	1	1	2	1	1
GMP synthase [glutamine-hydrolyzing] OS=Homo sapiens OX=9606 GN=GMPS PE=1 SV=1	P49915	GMPS	77 kDa	1	0	0	0	9	6	7	4	2	7	0	0	0	4	2	4	3	3	4
Guanine nucleotide-binding protein subunit alpha-13 OS=Homo sapiens OX=9606 GN=GNA13 PE=1 SV=2	Q14344	GNA13	44 kDa	0	4	3	0	6	4	6	0	0	0	0	0	0	0	0	0	0	0	0
Guanine nucleotide-binding protein G(i) subunit alpha-2 OS=Homo sapiens OX=9606 GN=GNAI2 PE=1 SV=3	P04899	GNAI2	40 kDa	1	1	2	1	4	3	6	6	4	7	1	0	2	0	1	2	5	4	4
Guanine nucleotide-binding protein G(s) subunit alpha isoforms short OS=Homo sapiens OX=9606 GN=GNAS PE=1 SV=1	P63092	GNAS	46 kDa	2	0	0	0	4	3	0	4	3	4	0	0	4	0	2	0	4	3	3
Guanine nucleotide-binding protein G(I)/G(S)/G(T) subunit beta-1 OS=Homo sapiens OX=9606 GN=GNB1 PE=1 SV=3	P62873	GNB1	37 kDa	2	0	0	0	1	0	0	4	3	4	0	0	0	0	0	3	1	2	0
Guanine nucleotide-binding protein G(I)/G(S)/G(T) subunit beta-2 OS=Homo sapiens OX=9606 GN=GNB2 PE=1 SV=3	P62879	GNB2	37 kDa	2	1	1	1	1	1	2	2	4	3	1	1	1	3	3	1	2	2	2
Bifunctional UDP-N-acetylglucosamine 2-epimerase/N-acetylmannosamine kinase OS=Homo sapiens OX=9606 GN=GNE PE=1 SV=1	Q9Y223	GNE	79 kDa	0	0	0	0	0	0	0	2	2	3	0	0	0	0	0	0	0	0	0
Guanine nucleotide-binding protein-like 1 OS=Homo sapiens OX=9606 GN=GNL1 PE=1 SV=2	P36915	GNL1	69 kDa	1	0	0	0	0	0	2	2	1	1	0	0	0	1	1	2	0	0	0
Nucleolar GTP-binding protein 2 OS=Homo sapiens OX=9606 GN=GNL2 PE=1 SV=1	Q13823	GNL2	84 kDa	0	3	0	2	62	57	55	3	3	4	1	0	0	36	48	52	19	15	18
Guanine nucleotide-binding protein-like 3 OS=Homo sapiens OX=9606 GN=GNL3 PE=1 SV=2	Q9BVP2	GNL3	62 kDa	0	1	1	0	25	19	26	3	1	4	0	0	0	15	18	14	6	9	6
Guanine nucleotide-binding protein-like 3-like protein OS=Homo sapiens OX=9606 GN=GNL3L PE=1 SV=1	Q9NVN8	GNL3L	66 kDa	0	0	0	0	15	11	14	1	1	1	0	0	0	6	9	12	3	5	5
Glucosamine-6-phosphate isomerase 1 OS=Homo sapiens OX=9606 GN=GNPDA1 PE=1 SV=1	P46926	GNPDA1	33 kDa	0	0	0	0	0	0	0	1	2	3	0	0	0	0	0	0	0	0	0
Golgin subfamily A member 2 OS=Homo sapiens OX=9606 GN=GOLGA2 PE=1 SV=3	Q08379	GOLGA2	113 kDa	0	0	0	0	0	0	0	3	2	2	0	0	0	0	0	0	0	0	0
Golgin subfamily A member 3 OS=Homo sapiens OX=9606 GN=GOLGA3 PE=1 SV=2	Q08378	GOLGA3	167 kDa	0	0	0	0	0	0	0	18	14	20	0	0	3	0	0	0	6	7	7
Golgin subfamily A member 4 OS=Homo sapiens OX=9606 GN=GOLGA4 PE=1 SV=1	Q13439	GOLGA4	261 kDa	0	0	0	0	0	0	0	20	20	26	0	0	0	0	0	0	4	2	4
Golgin subfamily A member 5 OS=Homo sapiens OX=9606 GN=GOLGA5 PE=1 SV=3	Q8TBA6	GOLGA5	83 kDa	0	0	0	0	0	0	0	10	11	11	0	0	0	0	0	0	0	0	2
Golgin subfamily B member 1 OS=Homo sapiens OX=9606 GN=GOLGB1 PE=1 SV=2	Q14789	GOLGB1	376 kDa	0	0	0	0	0	0	0	11	10	20	0	0	1	0	0	0	3	4	2
Golgi phosphoprotein 3 OS=Homo sapiens OX=9606 GN=GOLPH3 PE=1 SV=1	Q9H4A6	GOLPH3	34 kDa	0	0	0	0	0	0	0	3	4	0	0	0	0	0	2	1	0	0	0
GON-4-like protein OS=Homo sapiens OX=9606 GN=GON4L PE=1 SV=1	Q3T8J9	GON4L	249 kDa	0	0	0	0	7	8	9	0	0	0	0	0	0	9	13	10	1	2	1
Golgi-associated PDZ and coiled-coil motif-containing protein OS=Homo sapiens OX=9606 GN=GOPC PE=1 SV=1	Q9HD26	GOPC	51 kDa	0	3	1	1	0	0	1	7	3	5	1	2	5	0	0	0	2	3	1
RAB6-interacting golgin OS=Homo sapiens OX=9606 GN=GORAB PE=1 SV=1	Q5T7V8	GORAB	45 kDa	0	0	0	0	0	0	0	4	3	3	0	0	0	0	0	0	0	1	0
Golgi reassembly-stacking protein 2 OS=Homo sapiens OX=9606 GN=GORASP2 PE=1 SV=3	Q9H8Y8	GORASP2	47 kDa	0	0	0	0	0	0	0	2	3	4	0	0	0	1	0	0	2	1	1
Golgi SNAP receptor complex member 1 OS=Homo sapiens OX=9606 GN=GOSR1 PE=1 SV=1	O95249	GOSR1	29 kDa	0	0	0	0	0	0	0	2	2	2	0	0	0	0	0	0	0	0	1
Aspartate aminotransferase, mitochondrial OS=Homo sapiens OX=9606 GN=GOT2 PE=1 SV=3	P00505	GOT2	48 kDa	2	3	1	1	0	0	0	1	0	1	1	0	1	0	0	0	0	1	0
GPALPP motifs-containing protein 1 OS=Homo sapiens OX=9606 GN=GPALPP1 PE=1 SV=1	Q8IXQ4	GPALPP1	38 kDa	0	0	0	0	13	11	11	0	0	0	0	0	0	15	17	19	1	2	3
Glycerol-3-phosphate acyltransferase 1, mitochondrial OS=Homo sapiens OX=9606 GN=GPAM PE=1 SV=3	Q9HCL2	GPAM	94 kDa	0	0	0	0	0	0	0	0	0	2	0	0	0	0	0	0	0	0	0
G patch domain and ankyrin repeat-containing protein 1 OS=Homo sapiens OX=9606 GN=GPANK1 PE=1 SV=1	O95872	GPANK1	39 kDa	0	0	0	0	9	6	6	0	0	0	0	0	0	0	0	0	4	6	4
Glycerol-3-phosphate acyltransferase 4 OS=Homo sapiens OX=9606 GN=GPAT4 PE=1 SV=1	Q86UL3	GPAT4	52 kDa	0	0	0	0	0	0	0	4	1	2	0	0	0	0	0	0	1	1	0
G patch domain-containing protein 1 OS=Homo sapiens OX=9606 GN=GPATCH1 PE=1 SV=1	Q9BRR8	GPATCH1	103 kDa	0	0	0	0	12	10	10	0	0	0	1	0	0	3	5	5	5	2	5
G patch domain-containing protein 11 OS=Homo sapiens OX=9606 GN=GPATCH11 PE=1 SV=4	Q8N954	GPATCH11	33 kDa	0	0	0	0	9	11	6	0	0	0	0	0	0	7	10	7	4	4	4
G patch domain-containing protein 2 OS=Homo sapiens OX=9606 GN=GPATCH2 PE=1 SV=1	Q9NW75	GPATCH2	59 kDa	0	0	0	0	2	2	2	0	0	1	0	0	0	0	0	1	0	0	0
G patch domain-containing protein 2-like OS=Homo sapiens OX=9606 GN=GPATCH2L PE=1 SV=3	Q9NWQ4	GPATCH2L	54 kDa	0	0	0	0	4	4	5	0	1	1	0	0	0	4	3	3	0	0	0
G patch domain-containing protein 4 OS=Homo sapiens OX=9606 GN=GPATCH4 PE=1 SV=2	Q5T3I0	GPATCH4	50 kDa	0	0	0	0	49	34	42	11	11	14	6	3	4	42	48	49	10	12	12
G patch domain-containing protein 8 OS=Homo sapiens OX=9606 GN=GPATCH8 PE=1 SV=2	Q9UKJ3	GPATCH8	164 kDa	0	0	0	0	9	8	8	1	1	2	1	0	0	15	17	11	1	1	1
Vasculin OS=Homo sapiens OX=9606 GN=GPBP1 PE=1 SV=1	Q86WP2	GPBP1	53 kDa	0	0	0	0	1	0	1	7	7	9	0	0	0	0	1	0	3	1	2
Vasculin-like protein 1 OS=Homo sapiens OX=9606 GN=GPBP1L1 PE=1 SV=1	Q9HC44	GPBP1L1	52 kDa	0	0	0	0	0	0	0	1	0	2	0	0	0	0	0	0	0	0	0
Glucose-6-phosphate isomerase OS=Homo sapiens OX=9606 GN=GPI PE=1 SV=4	P06744	GPI	63 kDa	1	1	1	0	2	1	2	2	2	1	1	0	0	2	1	2	1	3	3
G-patch domain and KOW motifs-containing protein OS=Homo sapiens OX=9606 GN=GPKOW PE=1 SV=2	Q92917	GPKOW	52 kDa	0	0	0	0	9	8	8	2	2	3	1	0	0	16	15	15	4	5	6
GPN-loop GTPase 1 OS=Homo sapiens OX=9606 GN=GPN1 PE=1 SV=1	Q9HCN4	GPN1	42 kDa	0	1	1	1	7	3	5	5	4	3	0	0	0	0	2	0	10	9	9
G-protein coupled receptor-associated sorting protein 2 OS=Homo sapiens OX=9606 GN=GPRASP2 PE=1 SV=1	Q96D09	GPRASP2	94 kDa	0	0	0	0	0	0	0	1	3	2	0	0	0	0	0	0	1	1	1
G protein-regulated inducer of neurite outgrowth 1 OS=Homo sapiens OX=9606 GN=GPRIN1 PE=1 SV=2	Q7Z2K8	GPRIN1	102 kDa	0	1	0	0	2	4	1	48	46	52	4	1	1	0	2	1	12	18	17
COP9 signalosome complex subunit 1 OS=Homo sapiens OX=9606 GN=GPS1 PE=1 SV=4	Q13098	GPS1	56 kDa	0	0	0	0	1	0	1	2	3	2	0	0	0	0	1	0	1	1	0
Phospholipid hydroperoxide glutathione peroxidase OS=Homo sapiens OX=9606 GN=GPX4 PE=1 SV=3	P36969	GPX4	22 kDa	0	0	0	0	2	0	1	2	2	2	0	0	0	2	0	0	0	1	0
Protein Aster-A OS=Homo sapiens OX=9606 GN=GRAMD1A PE=1 SV=2	Q96CP6	GRAMD1A	81 kDa	0	0	0	0	1	0	0	0	0	1	0	0	0	0	0	0	0	2	3
GRAM domain-containing protein 2B OS=Homo sapiens OX=9606 GN=GRAMD2B PE=1 SV=1	Q96HH9	GRAMD2B	48 kDa	0	0	0	0	0	0	1	5	5	6	0	0	0	0	0	1	1	2	3
Growth factor receptor-bound protein 2 OS=Homo sapiens OX=9606 GN=GRB2 PE=1 SV=1	P62993	GRB2	25 kDa	0	0	0	0	1	1	1	2	1	1	0	0	0	1	0	1	1	1	1
GRIP1-associated protein 1 OS=Homo sapiens OX=9606 GN=GRIPAP1 PE=1 SV=2	Q4V328	GRIPAP1	96 kDa	0	0	0	0	0	0	0	3	3	7	0	0	0	0	0	0	7	10	11
Beta-adrenergic receptor kinase 1 OS=Homo sapiens OX=9606 GN=GRK2 PE=1 SV=2	P25098	GRK2	80 kDa	0	0	0	0	0	0	0	7	8	10	0	0	0	0	0	0	1	2	0
GrpE protein homolog 1, mitochondrial OS=Homo sapiens OX=9606 GN=GRPEL1 PE=1 SV=2	Q9HAV7	GRPEL1	24 kDa	0	4	3	2	0	0	0	0	0	0	4	2	3	0	0	0	0	0	0
GrpE protein homolog 2, mitochondrial OS=Homo sapiens OX=9606 GN=GRPEL2 PE=1 SV=1	Q8TAA5	GRPEL2	25 kDa	0	2	3	0	0	0	0	0	0	0	0	0	1	0	0	0	0	0	0
G-rich sequence factor 1 OS=Homo sapiens OX=9606 GN=GRSF1 PE=1 SV=3	Q12849	GRSF1	53 kDa	0	19	10	15	1	0	0	2	1	2	16	15	26	1	1	0	0	1	1
Glutamate-rich WD repeat-containing protein 1 OS=Homo sapiens OX=9606 GN=GRWD1 PE=1 SV=1	Q9BQ67	GRWD1	49 kDa	0	0	0	0	2	0	0	3	2	2	0	0	0	1	1	2	2	2	2
Gasdermin-D OS=Homo sapiens OX=9606 GN=GSDMD PE=1 SV=1	P57764	GSDMD	53 kDa	0	0	0	0	0	0	0	4	3	2	0	0	0	0	0	0	0	0	0
Gasdermin-E OS=Homo sapiens OX=9606 GN=GSDME PE=1 SV=2	O60443	GSDME	55 kDa	0	0	0	0	0	0	1	8	6	8	3	1	1	3	2	3	2	1	3
Genetic suppressor element 1 OS=Homo sapiens OX=9606 GN=GSE1 PE=1 SV=3	Q14687	GSE1	136 kDa	0	0	0	0	1	0	0	0	0	0	0	0	0	1	2	1	1	0	1
Glycogen synthase kinase-3 alpha OS=Homo sapiens OX=9606 GN=GSK3A PE=1 SV=2	P49840	GSK3A	51 kDa	0	0	0	0	2	2	3	3	3	3	0	0	0	0	0	0	3	5	3
Glycogen synthase kinase-3 beta OS=Homo sapiens OX=9606 GN=GSK3B PE=1 SV=2	P49841	GSK3B	47 kDa	0	0	0	0	2	5	4	4	6	6	0	0	0	0	0	1	5	8	5
Gelsolin OS=Homo sapiens OX=9606 GN=GSN PE=1 SV=1	P06396 (+1)	GSN	86 kDa	0	0	0	0	2	3	2	8	6	8	0	0	0	1	4	1	1	4	1
Eukaryotic peptide chain release factor GTP-binding subunit ERF3A OS=Homo sapiens OX=9606 GN=GSPT1 PE=1 SV=1	P15170	GSPT1	56 kDa	0	0	0	0	0	1	0	25	22	28	3	0	2	2	2	2	2	0	1
Eukaryotic peptide chain release factor GTP-binding subunit ERF3B OS=Homo sapiens OX=9606 GN=GSPT2 PE=1 SV=2	Q8IYD1	GSPT2	69 kDa	0	0	0	0	0	0	0	16	14	17	0	0	0	0	3	3	0	0	0
Glutathione S-transferase A1 OS=Homo sapiens OX=9606 GN=GSTA1 PE=1 SV=3	P08263 (+2)	GSTA1	26 kDa	0	0	0	0	2	1	3	0	0	0	0	0	0	0	0	0	2	3	1
Glutathione S-transferase C-terminal domain-containing protein OS=Homo sapiens OX=9606 GN=GSTCD PE=1 SV=2	Q8NEC7	GSTCD	71 kDa	0	0	0	0	0	0	0	2	0	1	0	0	0	0	0	0	0	0	0
Glutathione S-transferase Mu 1 OS=Homo sapiens OX=9606 GN=GSTM1 PE=1 SV=3	P09488	GSTM1	26 kDa	0	0	0	0	0	0	2	0	0	0	0	0	0	0	0	0	0	2	1
Glutathione S-transferase Mu 3 OS=Homo sapiens OX=9606 GN=GSTM3 PE=1 SV=3	P21266	GSTM3	27 kDa	0	0	0	0	3	1	0	0	1	1	0	0	0	0	0	0	1	1	1
Glutathione S-transferase omega-1 OS=Homo sapiens OX=9606 GN=GSTO1 PE=1 SV=2	P78417	GSTO1	28 kDa	0	0	0	0	0	1	0	4	2	3	0	0	0	1	0	1	1	2	1
Glutathione S-transferase P OS=Homo sapiens OX=9606 GN=GSTP1 PE=1 SV=2	P09211 (+1)	GSTP1	23 kDa	2	0	1	0	0	1	1	5	4	6	0	0	0	2	2	2	1	2	1
Transcription initiation factor IIB OS=Homo sapiens OX=9606 GN=GTF2B PE=1 SV=1	Q00403	GTF2B	35 kDa	0	0	0	0	9	8	9	0	0	0	0	0	0	14	13	16	1	1	2
General transcription factor IIE subunit 1 OS=Homo sapiens OX=9606 GN=GTF2E1 PE=1 SV=2	P29083	GTF2E1	49 kDa	0	0	0	0	3	1	1	1	0	0	0	0	0	11	12	7	0	0	0
Transcription initiation factor IIE subunit beta OS=Homo sapiens OX=9606 GN=GTF2E2 PE=1 SV=1	P29084	GTF2E2	33 kDa	0	0	0	0	12	11	10	0	0	0	0	0	0	12	16	14	2	3	2
General transcription factor IIF subunit 1 OS=Homo sapiens OX=9606 GN=GTF2F1 PE=1 SV=2	P35269	GTF2F1	58 kDa	0	0	0	0	19	19	18	0	0	0	0	0	0	14	13	12	3	6	6
General transcription factor IIF subunit 2 OS=Homo sapiens OX=9606 GN=GTF2F2 PE=1 SV=2	P13984	GTF2F2	28 kDa	0	1	1	1	36	41	43	5	2	3	0	0	0	51	56	44	18	18	16
General transcription factor IIH subunit 1 OS=Homo sapiens OX=9606 GN=GTF2H1 PE=1 SV=1	P32780	GTF2H1	62 kDa	0	0	0	0	0	0	1	0	0	0	1	0	0	2	0	0	0	0	0
General transcription factor IIH subunit 2-like protein OS=Homo sapiens OX=9606 GN=GTF2H2C PE=1 SV=1	Q6P1K8 (+1)	GTF2H2C	44 kDa	0	0	0	0	3	5	3	1	2	3	0	0	0	2	3	5	5	4	3
General transcription factor IIH subunit 3 OS=Homo sapiens OX=9606 GN=GTF2H3 PE=1 SV=2	Q13889	GTF2H3	34 kDa	0	0	0	0	1	1	4	0	0	0	0	0	0	0	0	0	0	0	1
General transcription factor II-I OS=Homo sapiens OX=9606 GN=GTF2I PE=1 SV=2	P78347	GTF2I	112 kDa	1	2	0	0	41	31	35	6	3	4	5	0	9	79	81	94	19	20	26
Transcription factor IIIA OS=Homo sapiens OX=9606 GN=GTF3A PE=1 SV=3	Q92664	GTF3A	42 kDa	0	0	0	0	0	0	0	1	3	2	0	0	0	1	6	7	0	0	0
General transcription factor 3C polypeptide 1 OS=Homo sapiens OX=9606 GN=GTF3C1 PE=1 SV=4	Q12789	GTF3C1	239 kDa	0	43	37	35	111	88	94	4	2	3	1	0	0	10	12	12	93	96	104
General transcription factor 3C polypeptide 2 OS=Homo sapiens OX=9606 GN=GTF3C2 PE=1 SV=2	Q8WUA4	GTF3C2	101 kDa	0	0	0	0	3	1	2	0	0	1	0	0	0	1	3	2	0	0	0
General transcription factor 3C polypeptide 3 OS=Homo sapiens OX=9606 GN=GTF3C3 PE=1 SV=1	Q9Y5Q9	GTF3C3	101 kDa	0	0	0	0	6	7	7	1	1	1	0	0	0	3	9	6	0	0	0
General transcription factor 3C polypeptide 4 OS=Homo sapiens OX=9606 GN=GTF3C4 PE=1 SV=2	Q9UKN8	GTF3C4	92 kDa	0	0	0	0	17	12	12	1	1	0	1	0	0	15	26	19	11	10	10
General transcription factor 3C polypeptide 5 OS=Homo sapiens OX=9606 GN=GTF3C5 PE=1 SV=2	Q9Y5Q8	GTF3C5	60 kDa	0	0	0	0	4	4	3	1	1	3	0	0	0	3	3	4	4	4	4
GTP-binding protein 1 OS=Homo sapiens OX=9606 GN=GTPBP1 PE=1 SV=3	O00178	GTPBP1	72 kDa	0	0	0	0	2	1	2	3	1	3	1	0	0	1	2	2	0	1	1
GTP-binding protein 10 OS=Homo sapiens OX=9606 GN=GTPBP10 PE=1 SV=1	A4D1E9	GTPBP10	43 kDa	0	17	8	7	0	0	0	0	0	0	8	5	9	0	0	0	0	0	0
tRNA modification GTPase GTPBP3, mitochondrial OS=Homo sapiens OX=9606 GN=GTPBP3 PE=1 SV=2	Q969Y2	GTPBP3	52 kDa	0	9	4	5	0	0	0	0	0	0	0	0	0	0	0	0	0	0	0
Nucleolar GTP-binding protein 1 OS=Homo sapiens OX=9606 GN=GTPBP4 PE=1 SV=3	Q9BZE4	GTPBP4	74 kDa	0	0	0	0	14	7	14	2	2	3	1	0	0	11	13	16	2	2	3
G2 and S phase-expressed protein 1 OS=Homo sapiens OX=9606 GN=GTSE1 PE=1 SV=3	Q9NYZ3	GTSE1	77 kDa	0	0	0	0	11	12	10	8	10	11	1	1	0	11	11	15	7	14	11
Translation factor GUF1, mitochondrial OS=Homo sapiens OX=9606 GN=GUF1 PE=1 SV=1	Q8N442	GUF1	74 kDa	0	6	4	5	0	0	0	0	0	0	2	0	3	0	0	0	0	0	0
GDNF-inducible zinc finger protein 1 OS=Homo sapiens OX=9606 GN=GZF1 PE=1 SV=1	Q9H116	GZF1	80 kDa	0	0	0	0	8	8	8	0	0	1	0	0	0	5	8	7	1	1	1
Histone H1.0 OS=Homo sapiens OX=9606 GN=H1F0 PE=1 SV=3	P07305	H1F0	21 kDa	1	3	2	1	2	3	2	2	2	3	1	1	1	2	4	2	2	4	2
Histone H1x OS=Homo sapiens OX=9606 GN=H1FX PE=1 SV=1	Q92522	H1FX	22 kDa	1	0	0	1	3	1	4	1	0	0	0	0	0	5	7	4	0	1	1
Histone H2AX OS=Homo sapiens OX=9606 GN=H2AFX PE=1 SV=2	P16104	H2AFX	15 kDa	4	1	0	2	6	6	5	2	2	2	0	4	4	8	7	6	2	2	2
Core histone macro-H2A.1 OS=Homo sapiens OX=9606 GN=H2AFY PE=1 SV=4	O75367	H2AFY	40 kDa	0	1	0	0	10	6	9	1	1	0	0	0	0	14	13	16	0	1	1
Core histone macro-H2A.2 OS=Homo sapiens OX=9606 GN=H2AFY2 PE=1 SV=3	Q9P0M6	H2AFY2	40 kDa	0	0	0	0	0	0	0	0	0	0	0	0	1	7	0	6	0	0	0
Histone H2A.Z OS=Homo sapiens OX=9606 GN=H2AFZ PE=1 SV=2	P0C0S5 (+1)	H2AFZ	14 kDa	4	0	1	0	8	9	9	0	0	3	0	0	4	13	10	7	4	4	3
Intracellular hyaluronan-binding protein 4 OS=Homo sapiens OX=9606 GN=HABP4 PE=1 SV=1	Q5JVS0	HABP4	46 kDa	0	0	0	0	0	1	1	2	2	1	0	0	0	0	0	0	0	1	0
Very-long-chain (3R)-3-hydroxyacyl-CoA dehydratase 3 OS=Homo sapiens OX=9606 GN=HACD3 PE=1 SV=2	Q9P035	HACD3	43 kDa	0	0	0	0	1	2	3	2	3	4	0	0	0	3	3	3	2	3	2
Hydroxyacyl-coenzyme A dehydrogenase, mitochondrial OS=Homo sapiens OX=9606 GN=HADH PE=1 SV=3	Q16836	HADH	34 kDa	0	3	5	7	0	0	0	0	0	0	0	0	0	0	0	0	0	0	0
Trifunctional enzyme subunit alpha, mitochondrial OS=Homo sapiens OX=9606 GN=HADHA PE=1 SV=2	P40939	HADHA	83 kDa	8	23	12	12	0	0	1	1	2	6	5	2	10	0	1	0	2	3	0
Trifunctional enzyme subunit beta, mitochondrial OS=Homo sapiens OX=9606 GN=HADHB PE=1 SV=3	P55084	HADHB	51 kDa	2	7	4	2	0	1	0	0	0	2	1	0	1	0	0	0	0	0	1
Serine/threonine-protein kinase haspin OS=Homo sapiens OX=9606 GN=HASPIN PE=1 SV=3	Q8TF76	HASPIN	88 kDa	0	0	0	0	6	4	6	0	0	0	0	0	0	1	4	4	0	0	0
Histone acetyltransferase type B catalytic subunit OS=Homo sapiens OX=9606 GN=HAT1 PE=1 SV=1	O14929	HAT1	50 kDa	0	0	0	0	16	15	13	5	1	3	0	0	0	13	14	13	7	6	6
HAUS augmin-like complex subunit 1 OS=Homo sapiens OX=9606 GN=HAUS1 PE=1 SV=1	Q96CS2	HAUS1	32 kDa	0	0	0	1	4	3	4	2	3	1	0	0	0	0	0	0	12	9	10
HAUS augmin-like complex subunit 2 OS=Homo sapiens OX=9606 GN=HAUS2 PE=1 SV=1	Q9NVX0	HAUS2	27 kDa	0	0	0	0	2	0	1	3	3	3	0	0	0	0	0	0	5	7	8
HAUS augmin-like complex subunit 3 OS=Homo sapiens OX=9606 GN=HAUS3 PE=1 SV=1	Q68CZ6	HAUS3	70 kDa	0	0	0	0	0	0	0	6	6	7	0	0	0	0	0	0	1	1	2
HAUS augmin-like complex subunit 4 OS=Homo sapiens OX=9606 GN=HAUS4 PE=1 SV=1	Q9H6D7	HAUS4	42 kDa	0	0	0	0	0	0	1	4	5	9	0	0	0	0	0	0	4	3	4
HAUS augmin-like complex subunit 5 OS=Homo sapiens OX=9606 GN=HAUS5 PE=1 SV=2	O94927	HAUS5	72 kDa	0	0	0	0	0	0	0	3	0	1	0	0	0	0	0	0	1	0	1
HAUS augmin-like complex subunit 6 OS=Homo sapiens OX=9606 GN=HAUS6 PE=1 SV=2	Q7Z4H7	HAUS6	109 kDa	0	1	0	0	8	7	9	23	26	27	2	0	2	1	0	0	28	31	27
HAUS augmin-like complex subunit 8 OS=Homo sapiens OX=9606 GN=HAUS8 PE=1 SV=3	Q9BT25	HAUS8	45 kDa	0	0	0	0	2	3	1	8	5	7	0	0	1	0	0	0	4	3	2
Hemoglobin subunit alpha OS=Homo sapiens OX=9606 GN=HBA1 PE=1 SV=2	P69905 (+1)	HBA1	15 kDa	4	1	2	0	1	4	1	3	1	4	0	0	1	4	3	3	2	1	1
Hemoglobin subunit beta OS=Homo sapiens OX=9606 GN=HBB PE=1 SV=2	P68871 (+1)	HBB	16 kDa	0	3	0	0	0	0	1	1	0	0	0	0	0	1	0	1	0	0	0
HBS1-like protein OS=Homo sapiens OX=9606 GN=HBS1L PE=1 SV=1	Q9Y450	HBS1L	75 kDa	0	15	8	8	36	29	35	19	21	26	0	0	1	1	1	2	58	59	58
Host cell factor 1 OS=Homo sapiens OX=9606 GN=HCFC1 PE=1 SV=2	P51610	HCFC1	209 kDa	0	1	0	0	27	24	28	14	16	18	6	1	13	61	67	72	24	29	24
Host cell factor 2 OS=Homo sapiens OX=9606 GN=HCFC2 PE=1 SV=1	Q9Y5Z7	HCFC2	87 kDa	0	0	0	0	2	2	2	5	3	5	0	0	0	17	16	16	2	2	1
Histone deacetylase 1 OS=Homo sapiens OX=9606 GN=HDAC1 PE=1 SV=1	Q13547	HDAC1	55 kDa	0	0	0	0	4	3	4	2	0	0	0	0	0	4	2	2	0	0	0
Histone deacetylase 2 OS=Homo sapiens OX=9606 GN=HDAC2 PE=1 SV=2	Q92769	HDAC2	55 kDa	1	0	0	0	4	5	3	1	0	3	0	0	1	4	3	3	2	3	4
Histone deacetylase 5 OS=Homo sapiens OX=9606 GN=HDAC5 PE=1 SV=2	Q9UQL6	HDAC5	122 kDa	0	0	0	0	0	0	0	3	1	3	0	0	0	0	1	2	1	0	0
Histone deacetylase 6 OS=Homo sapiens OX=9606 GN=HDAC6 PE=1 SV=2	Q9UBN7	HDAC6	131 kDa	0	0	0	0	0	0	0	2	1	2	0	0	0	0	0	0	0	0	0
Hepatoma-derived growth factor OS=Homo sapiens OX=9606 GN=HDGF PE=1 SV=1	P51858	HDGF	27 kDa	0	0	0	0	24	17	25	4	3	3	0	0	0	33	30	29	3	2	3
Hepatoma-derived growth factor-related protein 2 OS=Homo sapiens OX=9606 GN=HDGFL2 PE=1 SV=1	Q7Z4V5	HDGFL2	74 kDa	0	0	0	0	17	7	12	0	0	0	0	0	0	12	19	13	0	1	0
Hepatoma-derived growth factor-related protein 3 OS=Homo sapiens OX=9606 GN=HDGFL3 PE=1 SV=1	Q9Y3E1	HDGFL3	23 kDa	0	0	0	0	3	1	3	0	0	0	0	0	0	6	7	7	0	0	0
Haloacid dehalogenase-like hydrolase domain-containing 5 OS=Homo sapiens OX=9606 GN=HDHD5 PE=1 SV=1	Q9BXW7	HDHD5	46 kDa	2	6	8	5	0	0	0	1	1	0	2	1	2	0	0	0	0	0	0
Vigilin OS=Homo sapiens OX=9606 GN=HDLBP PE=1 SV=2	Q00341	HDLBP	141 kDa	0	0	0	0	23	14	20	80	76	89	6	1	2	7	6	12	27	32	28
Highly divergent homeobox OS=Homo sapiens OX=9606 GN=HDX PE=1 SV=1	Q7Z353	HDX	77 kDa	0	0	0	0	3	1	3	0	0	0	0	0	0	2	1	3	1	1	4
HEAT repeat-containing protein 1 OS=Homo sapiens OX=9606 GN=HEATR1 PE=1 SV=3	Q9H583	HEATR1	242 kDa	0	0	0	0	8	2	6	0	0	0	0	0	0	15	14	17	0	0	0
HEAT repeat-containing protein 5A OS=Homo sapiens OX=9606 GN=HEATR5A PE=1 SV=2	Q86XA9	HEATR5A	222 kDa	0	0	0	0	0	0	0	3	2	2	0	0	0	0	0	0	0	0	0
HEAT repeat-containing protein 5B OS=Homo sapiens OX=9606 GN=HEATR5B PE=1 SV=2	Q9P2D3	HEATR5B	224 kDa	0	0	0	0	0	0	0	6	6	4	0	0	0	0	0	0	0	0	0
Heme-binding protein 1 OS=Homo sapiens OX=9606 GN=HEBP1 PE=1 SV=1	Q9NRV9	HEBP1	21 kDa	0	0	0	0	0	1	1	1	0	2	0	0	0	0	0	0	0	0	0
E3 ubiquitin-protein ligase HECTD1 OS=Homo sapiens OX=9606 GN=HECTD1 PE=1 SV=3	Q9ULT8	HECTD1	289 kDa	0	0	0	0	0	0	0	3	3	5	0	0	0	0	0	0	3	3	5
Probable E3 ubiquitin-protein ligase HECTD4 OS=Homo sapiens OX=9606 GN=HECTD4 PE=1 SV=5	Q9Y4D8	HECTD4	439 kDa	0	0	0	0	1	1	0	1	1	1	0	0	0	0	0	1	0	2	1
Lymphoid-specific helicase OS=Homo sapiens OX=9606 GN=HELLS PE=1 SV=1	Q9NRZ9	HELLS	97 kDa	0	0	0	0	14	13	13	27	19	32	45	26	45	64	72	72	2	4	4
Probable helicase with zinc finger domain OS=Homo sapiens OX=9606 GN=HELZ PE=1 SV=2	P42694	HELZ	219 kDa	0	0	0	0	3	5	6	19	21	22	0	0	1	0	0	0	16	13	16
Small RNA 2'-O-methyltransferase OS=Homo sapiens OX=9606 GN=HENMT1 PE=1 SV=1	Q5T8I9	HENMT1	45 kDa	0	0	0	0	0	0	0	2	0	0	0	0	0	0	0	0	0	0	0
Protein HEXIM1 OS=Homo sapiens OX=9606 GN=HEXIM1 PE=1 SV=1	O94992	HEXIM1	41 kDa	0	0	0	0	4	6	8	0	0	0	0	0	0	4	8	9	1	0	1
Hepatocyte growth factor-regulated tyrosine kinase substrate OS=Homo sapiens OX=9606 GN=HGS PE=1 SV=1	O14964	HGS	86 kDa	0	0	0	0	0	0	1	2	2	5	0	0	0	0	0	0	2	2	2
Hematopoietically-expressed homeobox protein HHEX OS=Homo sapiens OX=9606 GN=HHEX PE=1 SV=1	Q03014	HHEX	30 kDa	0	0	0	0	1	0	0	0	0	0	0	0	0	5	6	5	0	0	0
3-hydroxyisobutyryl-CoA hydrolase, mitochondrial OS=Homo sapiens OX=9606 GN=HIBCH PE=1 SV=2	Q6NVY1	HIBCH	43 kDa	0	3	0	0	0	0	0	0	0	0	0	0	1	0	0	0	0	0	0
Histidine triad nucleotide-binding protein 1 OS=Homo sapiens OX=9606 GN=HINT1 PE=1 SV=2	P49773	HINT1	14 kDa	1	0	0	0	1	2	1	2	3	4	1	0	0	1	1	1	1	2	3
Histidine triad nucleotide-binding protein 2, mitochondrial OS=Homo sapiens OX=9606 GN=HINT2 PE=1 SV=1	Q9BX68	HINT2	17 kDa	0	3	3	3	0	0	0	0	0	0	3	1	2	0	0	0	0	0	0
Huntingtin-interacting protein 1-related protein OS=Homo sapiens OX=9606 GN=HIP1R PE=1 SV=2	O75146	HIP1R	119 kDa	0	0	0	0	0	0	0	1	1	2	0	0	0	0	0	0	0	0	1
Protein HIRA OS=Homo sapiens OX=9606 GN=HIRA PE=1 SV=2	P54198	HIRA	112 kDa	0	0	0	0	4	5	4	0	0	0	0	0	0	4	3	4	0	1	1
HIRA-interacting protein 3 OS=Homo sapiens OX=9606 GN=HIRIP3 PE=1 SV=3	Q9BW71	HIRIP3	62 kDa	0	0	0	0	1	1	2	0	0	0	0	0	0	1	3	5	0	0	0
Histone H1.5 OS=Homo sapiens OX=9606 GN=HIST1H1B PE=1 SV=3	P16401	HIST1H1B	23 kDa	15	20	18	21	24	23	22	8	10	10	17	16	27	23	21	23	12	13	15
Histone H1.2 OS=Homo sapiens OX=9606 GN=HIST1H1C PE=1 SV=2	P16403	HIST1H1C	21 kDa	20	23	18	25	21	23	25	12	12	14	18	19	29	21	21	18	14	12	11
Histone H1.4 OS=Homo sapiens OX=9606 GN=HIST1H1E PE=1 SV=2	P10412	HIST1H1E	22 kDa	19	0	0	24	21	22	24	11	0	14	19	19	28	21	0	0	14	13	12
Histone H2A type 1-C OS=Homo sapiens OX=9606 GN=HIST1H2AC PE=1 SV=3	Q93077 (+2)	HIST1H2AC	14 kDa	11	2	2	0	10	17	9	4	4	5	2	5	4	16	16	15	4	5	5
Histone H2B type 1-K OS=Homo sapiens OX=9606 GN=HIST1H2BK PE=1 SV=3	O60814 (+8)	HIST1H2BK	14 kDa	23	8	12	11	26	23	25	11	5	12	8	7	11	33	36	30	9	11	12
Histone H4 OS=Homo sapiens OX=9606 GN=HIST1H4A PE=1 SV=2	P62805	HIST1H4A	11 kDa	19	12	9	15	53	51	53	13	6	7	10	4	16	85	77	72	11	16	11
Histone H2B type 3-B OS=Homo sapiens OX=9606 GN=HIST3H2BB PE=1 SV=3	Q8N257 (+4)	HIST3H2BB	14 kDa	21	0	0	0	22	20	21	0	5	0	0	0	0	35	35	31	0	0	0
Histone H3.1t OS=Homo sapiens OX=9606 GN=HIST3H3 PE=1 SV=3	Q16695	HIST3H3	16 kDa	3	2	0	1	1	3	2	2	2	3	2	0	1	3	3	3	1	1	1
Zinc finger protein 40 OS=Homo sapiens OX=9606 GN=HIVEP1 PE=1 SV=3	P15822	HIVEP1	297 kDa	0	0	0	0	16	13	14	2	1	3	0	0	0	24	28	30	4	7	6
Transcription factor HIVEP2 OS=Homo sapiens OX=9606 GN=HIVEP2 PE=1 SV=2	P31629	HIVEP2	269 kDa	0	0	0	0	1	2	2	2	0	2	0	0	0	2	3	1	2	5	2
Transcription factor HIVEP3 OS=Homo sapiens OX=9606 GN=HIVEP3 PE=2 SV=1	Q5T1R4	HIVEP3	259 kDa	0	0	0	0	2	0	0	0	0	0	0	0	0	6	4	2	0	0	0
Holliday junction recognition protein OS=Homo sapiens OX=9606 GN=HJURP PE=1 SV=2	Q8NCD3	HJURP	84 kDa	0	0	0	0	11	7	11	0	1	0	0	0	0	11	19	16	2	3	4
Hexokinase-1 OS=Homo sapiens OX=9606 GN=HK1 PE=1 SV=3	P19367	HK1	102 kDa	1	1	0	0	4	1	0	6	6	5	1	0	0	2	1	2	4	4	6
Hexokinase-2 OS=Homo sapiens OX=9606 GN=HK2 PE=1 SV=2	P52789	HK2	102 kDa	1	0	0	0	0	0	0	2	2	2	0	0	1	1	1	0	3	4	2
Biotin--protein ligase OS=Homo sapiens OX=9606 GN=HLCS PE=1 SV=1	P50747	HLCS	81 kDa	2	2	0	1	2	2	0	11	11	14	3	0	2	1	1	2	3	2	3
Helicase-like transcription factor OS=Homo sapiens OX=9606 GN=HLTF PE=1 SV=2	Q14527	HLTF	114 kDa	0	0	0	0	5	3	3	0	0	0	0	0	0	3	3	1	0	0	0
Minor histocompatibility antigen H13 OS=Homo sapiens OX=9606 GN=HM13 PE=1 SV=1	Q8TCT9	HM13	41 kDa	0	0	0	0	0	0	0	3	1	5	0	0	0	0	1	1	1	0	2
Homeobox-containing protein 1 OS=Homo sapiens OX=9606 GN=HMBOX1 PE=1 SV=1	Q6NT76	HMBOX1	47 kDa	0	0	0	0	0	0	0	0	0	0	0	0	0	2	3	1	0	0	0
Porphobilinogen deaminase OS=Homo sapiens OX=9606 GN=HMBS PE=1 SV=2	P08397	HMBS	39 kDa	0	0	0	0	1	1	0	0	1	1	0	0	0	1	1	3	0	1	1
Abasic site processing protein HMCES OS=Homo sapiens OX=9606 GN=HMCES PE=1 SV=1	Q96FZ2	HMCES	41 kDa	0	0	0	0	3	2	3	1	0	1	0	0	0	13	12	14	1	1	0
High mobility group protein 20A OS=Homo sapiens OX=9606 GN=HMG20A PE=1 SV=1	Q9NP66	HMG20A	40 kDa	0	0	0	0	3	4	5	0	0	0	0	0	0	2	1	1	1	0	1
SWI/SNF-related matrix-associated actin-dependent regulator of chromatin subfamily E member 1-related OS=Homo sapiens OX=9606 GN=HMG20B PE=1 SV=1	Q9P0W2	HMG20B	36 kDa	0	0	0	0	6	4	9	0	0	0	0	0	0	3	3	3	0	0	1
High mobility group protein HMG-I/HMG-Y OS=Homo sapiens OX=9606 GN=HMGA1 PE=1 SV=3	P17096	HMGA1	12 kDa	0	0	0	0	2	2	1	0	0	0	0	0	0	9	10	8	0	1	1
High mobility group protein HMGI-C OS=Homo sapiens OX=9606 GN=HMGA2 PE=1 SV=1	P52926	HMGA2	12 kDa	0	0	0	0	2	2	2	0	0	0	0	0	0	8	7	8	0	0	0
High mobility group protein B1 OS=Homo sapiens OX=9606 GN=HMGB1 PE=1 SV=3	P09429	HMGB1	25 kDa	0	1	0	0	33	31	27	0	0	0	0	0	1	56	58	51	2	3	2
High mobility group protein B2 OS=Homo sapiens OX=9606 GN=HMGB2 PE=1 SV=2	P26583	HMGB2	24 kDa	1	0	0	0	8	8	8	0	0	0	0	0	0	14	17	15	0	0	0
High mobility group protein B3 OS=Homo sapiens OX=9606 GN=HMGB3 PE=1 SV=4	O15347	HMGB3	23 kDa	0	0	0	0	7	5	6	0	0	0	0	0	0	3	5	4	1	1	1
3-hydroxy-3-methylglutaryl-coenzyme A reductase OS=Homo sapiens OX=9606 GN=HMGCR PE=1 SV=1	P04035	HMGCR	97 kDa	0	0	0	0	0	0	0	0	1	2	0	0	0	0	0	0	1	0	0
Hydroxymethylglutaryl-CoA synthase, cytoplasmic OS=Homo sapiens OX=9606 GN=HMGCS1 PE=1 SV=2	Q01581	HMGCS1	57 kDa	0	0	0	0	0	0	0	4	5	5	0	0	0	0	0	0	0	0	0
Non-histone chromosomal protein HMG-14 OS=Homo sapiens OX=9606 GN=HMGN1 PE=1 SV=3	P05114	HMGN1	11 kDa	1	0	0	0	1	2	0	0	0	0	0	0	0	5	5	4	0	0	0
Non-histone chromosomal protein HMG-17 OS=Homo sapiens OX=9606 GN=HMGN2 PE=1 SV=3	P05204	HMGN2	9 kDa	1	2	0	1	9	13	11	3	3	2	1	2	2	14	16	19	1	5	9
HMG domain-containing protein 4 OS=Homo sapiens OX=9606 GN=HMGXB4 PE=1 SV=2	Q9UGU5	HMGXB4	66 kDa	0	0	0	0	19	14	14	0	0	0	0	0	0	12	11	10	2	2	1
Hyaluronan mediated motility receptor OS=Homo sapiens OX=9606 GN=HMMR PE=1 SV=2	O75330	HMMR	84 kDa	0	0	0	0	7	8	6	17	13	27	0	0	0	4	3	4	11	13	13
Heme oxygenase 2 OS=Homo sapiens OX=9606 GN=HMOX2 PE=1 SV=2	P30519	HMOX2	36 kDa	0	0	0	0	0	0	0	0	0	0	0	0	0	0	0	0	0	1	2
Heterogeneous nuclear ribonucleoprotein A0 OS=Homo sapiens OX=9606 GN=HNRNPA0 PE=1 SV=1	Q13151	HNRNPA0	31 kDa	3	0	0	0	14	10	9	3	5	5	2	0	1	13	18	16	5	6	6
Heterogeneous nuclear ribonucleoprotein A1 OS=Homo sapiens OX=9606 GN=HNRNPA1 PE=1 SV=5	P09651	HNRNPA1	39 kDa	8	6	2	3	48	34	33	31	36	37	27	11	21	156	212	129	16	20	20
Heterogeneous nuclear ribonucleoproteins A2/B1 OS=Homo sapiens OX=9606 GN=HNRNPA2B1 PE=1 SV=2	P22626	HNRNPA2B1	37 kDa	10	5	3	1	33	27	24	7	12	13	7	0	3	56	76	48	16	21	18
Heterogeneous nuclear ribonucleoprotein A3 OS=Homo sapiens OX=9606 GN=HNRNPA3 PE=1 SV=2	P51991	HNRNPA3	40 kDa	0	1	0	0	11	6	9	4	4	11	1	0	3	16	25	16	4	5	7
Heterogeneous nuclear ribonucleoprotein A/B OS=Homo sapiens OX=9606 GN=HNRNPAB PE=1 SV=2	Q99729	HNRNPAB	36 kDa	2	0	1	0	7	7	8	4	5	1	1	0	0	6	7	7	3	3	4
Heterogeneous nuclear ribonucleoproteins C1/C2 OS=Homo sapiens OX=9606 GN=HNRNPC PE=1 SV=4	P07910	HNRNPC	34 kDa	3	1	0	1	31	30	28	3	1	3	1	1	2	11	5	8	9	8	8
Heterogeneous nuclear ribonucleoprotein D0 OS=Homo sapiens OX=9606 GN=HNRNPD PE=1 SV=1	Q14103	HNRNPD	38 kDa	4	0	0	0	11	11	11	3	5	2	0	0	1	6	8	8	5	5	5
Heterogeneous nuclear ribonucleoprotein D-like OS=Homo sapiens OX=9606 GN=HNRNPDL PE=1 SV=3	O14979	HNRNPDL	46 kDa	0	0	0	0	7	9	6	0	0	0	0	0	0	4	4	5	3	4	5
Heterogeneous nuclear ribonucleoprotein F OS=Homo sapiens OX=9606 GN=HNRNPF PE=1 SV=3	P52597	HNRNPF	46 kDa	0	3	2	0	14	20	9	4	0	4	2	0	2	7	8	7	8	6	8
Heterogeneous nuclear ribonucleoprotein H OS=Homo sapiens OX=9606 GN=HNRNPH1 PE=1 SV=4	P31943	HNRNPH1	49 kDa	4	3	2	4	20	18	17	4	4	6	3	1	3	8	7	5	14	15	13
Heterogeneous nuclear ribonucleoprotein H3 OS=Homo sapiens OX=9606 GN=HNRNPH3 PE=1 SV=2	P31942	HNRNPH3	37 kDa	0	1	0	0	5	6	5	3	5	4	2	0	0	6	8	5	4	5	5
Heterogeneous nuclear ribonucleoprotein K OS=Homo sapiens OX=9606 GN=HNRNPK PE=1 SV=1	P61978	HNRNPK	51 kDa	7	7	6	4	46	59	44	13	10	13	13	8	15	39	42	38	26	25	28
Heterogeneous nuclear ribonucleoprotein L OS=Homo sapiens OX=9606 GN=HNRNPL PE=1 SV=2	P14866	HNRNPL	64 kDa	4	2	1	1	11	10	10	7	4	6	3	0	4	7	11	12	3	5	5
Heterogeneous nuclear ribonucleoprotein M OS=Homo sapiens OX=9606 GN=HNRNPM PE=1 SV=3	P52272	HNRNPM	78 kDa	2	2	2	0	20	13	16	2	1	6	4	1	2	8	11	11	16	14	14
Heterogeneous nuclear ribonucleoprotein R OS=Homo sapiens OX=9606 GN=HNRNPR PE=1 SV=1	O43390	HNRNPR	71 kDa	4	3	1	0	27	28	32	6	8	8	5	0	1	19	27	27	15	13	13
Heterogeneous nuclear ribonucleoprotein U OS=Homo sapiens OX=9606 GN=HNRNPU PE=1 SV=6	Q00839	HNRNPU	91 kDa	5	5	4	3	34	27	28	14	11	13	8	3	7	45	54	55	14	14	16
Heterogeneous nuclear ribonucleoprotein U-like protein 1 OS=Homo sapiens OX=9606 GN=HNRNPUL1 PE=1 SV=2	Q9BUJ2	HNRNPUL1	96 kDa	2	0	0	0	6	5	6	4	2	7	0	0	0	27	30	24	4	1	2
Heterogeneous nuclear ribonucleoprotein U-like protein 2 OS=Homo sapiens OX=9606 GN=HNRNPUL2 PE=1 SV=1	Q1KMD3	HNRNPUL2	85 kDa	0	0	0	1	3	2	2	0	0	1	1	0	3	11	17	14	0	1	0
Homer protein homolog 3 OS=Homo sapiens OX=9606 GN=HOMER3 PE=1 SV=2	Q9NSC5	HOMER3	40 kDa	0	0	0	0	0	0	0	0	0	0	0	0	0	0	0	0	0	3	4
Homeobox protein Hox-B4 OS=Homo sapiens OX=9606 GN=HOXB4 PE=1 SV=2	P17483	HOXB4	28 kDa	0	0	0	0	1	0	0	0	0	0	0	0	0	2	2	1	0	0	0
Homeobox protein Hox-C8 OS=Homo sapiens OX=9606 GN=HOXC8 PE=1 SV=2	P31273	HOXC8	28 kDa	0	0	0	0	0	0	0	0	0	0	0	0	0	0	0	0	1	1	3
Heterochromatin protein 1-binding protein 3 OS=Homo sapiens OX=9606 GN=HP1BP3 PE=1 SV=1	Q5SSJ5	HP1BP3	61 kDa	2	1	0	0	20	20	23	10	10	10	6	4	7	61	70	59	6	6	6
Hippocalcin-like protein 1 OS=Homo sapiens OX=9606 GN=HPCAL1 PE=1 SV=3	P37235	HPCAL1	22 kDa	0	0	0	0	4	3	4	0	0	0	0	0	0	0	0	0	7	4	3
Histone PARylation factor 1 OS=Homo sapiens OX=9606 GN=HPF1 PE=1 SV=2	Q9NWY4	HPF1	39 kDa	0	0	0	0	0	1	2	0	0	0	0	0	0	4	4	2	0	1	1
Hornerin OS=Homo sapiens OX=9606 GN=HRNR PE=1 SV=2	Q86YZ3	HRNR	282 kDa	25	20	21	24	10	19	14	15	16	17	28	13	26	24	22	19	13	13	17
HCLS1-binding protein 3 OS=Homo sapiens OX=9606 GN=HS1BP3 PE=1 SV=1	Q53T59	HS1BP3	43 kDa	0	0	0	0	0	0	0	3	5	6	0	0	0	1	0	0	2	2	1
3-hydroxyacyl-CoA dehydrogenase type-2 OS=Homo sapiens OX=9606 GN=HSD17B10 PE=1 SV=3	Q99714	HSD17B10	27 kDa	3	6	2	2	0	0	0	1	0	1	12	4	7	0	0	0	0	1	0
Peroxisomal multifunctional enzyme type 2 OS=Homo sapiens OX=9606 GN=HSD17B4 PE=1 SV=3	P51659	HSD17B4	80 kDa	0	1	1	0	4	2	6	2	3	3	0	0	0	2	1	1	8	5	4
Hydroxysteroid dehydrogenase-like protein 2 OS=Homo sapiens OX=9606 GN=HSDL2 PE=1 SV=1	Q6YN16	HSDL2	45 kDa	1	15	9	12	0	0	0	0	0	0	8	4	7	0	1	0	1	1	0
Heat shock factor protein 1 OS=Homo sapiens OX=9606 GN=HSF1 PE=1 SV=1	Q00613	HSF1	57 kDa	0	0	0	0	0	0	1	0	0	0	0	0	0	1	1	0	2	1	0
Heat shock protein HSP 90-alpha OS=Homo sapiens OX=9606 GN=HSP90AA1 PE=1 SV=5	P07900	HSP90AA1	85 kDa	17	16	9	10	17	14	11	25	21	33	13	7	15	11	11	13	24	27	24
Heat shock protein HSP 90-beta OS=Homo sapiens OX=9606 GN=HSP90AB1 PE=1 SV=4	P08238	HSP90AB1	83 kDa	22	19	13	14	25	14	15	35	26	44	16	9	20	8	12	17	38	44	44
Endoplasmin OS=Homo sapiens OX=9606 GN=HSP90B1 PE=1 SV=1	P14625	HSP90B1	92 kDa	11	6	5	0	5	5	3	11	9	12	5	0	4	4	2	6	5	7	7
Heat shock 70 kDa protein 1A OS=Homo sapiens OX=9606 GN=HSPA1A PE=1 SV=1	P0DMV8 (+1)	HSPA1A	70 kDa	8	7	6	4	12	14	9	16	15	23	8	0	9	8	10	12	22	23	25
Heat shock 70 kDa protein 4 OS=Homo sapiens OX=9606 GN=HSPA4 PE=1 SV=4	P34932	HSPA4	94 kDa	5	4	1	1	6	4	5	21	21	25	4	0	4	10	9	11	9	7	10
Endoplasmic reticulum chaperone BiP OS=Homo sapiens OX=9606 GN=HSPA5 PE=1 SV=2	P11021	HSPA5	72 kDa	13	5	3	5	8	10	6	23	15	23	6	4	7	8	8	11	10	15	17
Heat shock cognate 71 kDa protein OS=Homo sapiens OX=9606 GN=HSPA8 PE=1 SV=1	P11142	HSPA8	71 kDa	17	18	15	16	41	43	35	66	58	73	15	12	26	31	40	47	89	95	94
Stress-70 protein, mitochondrial OS=Homo sapiens OX=9606 GN=HSPA9 PE=1 SV=2	P38646	HSPA9	74 kDa	23	33	27	33	0	2	1	12	6	12	31	28	40	4	3	7	1	3	4
Heat shock protein beta-1 OS=Homo sapiens OX=9606 GN=HSPB1 PE=1 SV=2	P04792	HSPB1	23 kDa	8	4	2	1	3	3	5	8	7	9	4	0	1	3	2	4	6	8	8
60 kDa heat shock protein, mitochondrial OS=Homo sapiens OX=9606 GN=HSPD1 PE=1 SV=2	P10809	HSPD1	61 kDa	8	22	27	27	3	1	3	7	6	9	18	9	17	6	3	4	8	7	7
10 kDa heat shock protein, mitochondrial OS=Homo sapiens OX=9606 GN=HSPE1 PE=1 SV=2	P61604	HSPE1	11 kDa	2	44	41	45	1	0	1	5	5	5	27	27	19	2	2	2	2	2	1
Basement membrane-specific heparan sulfate proteoglycan core protein OS=Homo sapiens OX=9606 GN=HSPG2 PE=1 SV=4	P98160	HSPG2	469 kDa	0	0	0	0	0	0	1	2	3	5	0	0	1	0	0	0	7	10	17
Heat shock protein 105 kDa OS=Homo sapiens OX=9606 GN=HSPH1 PE=1 SV=1	Q92598	HSPH1	97 kDa	1	4	0	3	12	7	9	26	21	26	4	2	3	5	6	6	29	35	36
HIV Tat-specific factor 1 OS=Homo sapiens OX=9606 GN=HTATSF1 PE=1 SV=1	O43719	HTATSF1	86 kDa	0	0	0	0	7	8	5	0	1	0	0	0	1	9	12	10	1	2	1
Huntingtin OS=Homo sapiens OX=9606 GN=HTT PE=1 SV=2	P42858	HTT	348 kDa	1	1	0	1	0	0	0	0	2	0	0	0	0	0	0	0	1	0	0
E3 ubiquitin-protein ligase HUWE1 OS=Homo sapiens OX=9606 GN=HUWE1 PE=1 SV=3	Q7Z6Z7	HUWE1	482 kDa	0	1	0	0	14	8	12	3	4	4	0	0	0	1	3	1	10	6	7
Isoleucine--tRNA ligase, cytoplasmic OS=Homo sapiens OX=9606 GN=IARS PE=1 SV=2	P41252	IARS	145 kDa	1	0	0	0	2	2	2	6	5	5	0	0	0	0	0	0	6	8	11
Isoleucine--tRNA ligase, mitochondrial OS=Homo sapiens OX=9606 GN=IARS2 PE=1 SV=2	Q9NSE4	IARS2	114 kDa	1	19	14	12	0	0	0	5	4	8	25	18	31	0	0	0	0	0	1
Putative transferase CAF17, mitochondrial OS=Homo sapiens OX=9606 GN=IBA57 PE=1 SV=1	Q5T440	IBA57	38 kDa	0	4	2	1	0	0	0	0	0	0	0	0	0	0	0	0	0	0	0
Inhibitor of Bruton tyrosine kinase OS=Homo sapiens OX=9606 GN=IBTK PE=1 SV=3	Q9P2D0	IBTK	151 kDa	0	0	0	0	4	0	2	0	1	2	0	0	0	0	0	0	6	3	5
Little elongation complex subunit 1 OS=Homo sapiens OX=9606 GN=ICE1 PE=1 SV=5	Q9Y2F5	ICE1	248 kDa	0	0	0	0	0	0	0	0	0	0	0	0	0	0	3	2	0	0	0
Little elongation complex subunit 2 OS=Homo sapiens OX=9606 GN=ICE2 PE=1 SV=2	Q659A1	ICE2	110 kDa	0	0	0	0	7	6	5	1	2	1	0	0	0	10	11	11	2	4	6
Isocitrate dehydrogenase [NADP] cytoplasmic OS=Homo sapiens OX=9606 GN=IDH1 PE=1 SV=2	O75874	IDH1	47 kDa	0	0	0	0	0	0	0	2	1	3	0	0	0	0	0	0	1	1	2
Isocitrate dehydrogenase [NADP], mitochondrial OS=Homo sapiens OX=9606 GN=IDH2 PE=1 SV=2	P48735	IDH2	51 kDa	6	2	4	2	0	0	0	1	0	1	4	3	9	0	0	0	0	0	0
Isocitrate dehydrogenase [NAD] subunit alpha, mitochondrial OS=Homo sapiens OX=9606 GN=IDH3A PE=1 SV=1	P50213	IDH3A	40 kDa	3	4	1	4	0	0	0	0	0	0	0	0	1	0	0	0	0	0	0
Isocitrate dehydrogenase [NAD] subunit beta, mitochondrial OS=Homo sapiens OX=9606 GN=IDH3B PE=1 SV=2	O43837	IDH3B	42 kDa	0	6	5	4	0	0	0	0	0	0	5	1	4	0	0	0	0	0	0
Isopentenyl-diphosphate Delta-isomerase 1 OS=Homo sapiens OX=9606 GN=IDI1 PE=1 SV=2	Q13907	IDI1	26 kDa	0	0	0	0	0	0	0	4	6	8	0	0	0	1	1	1	0	0	0
Gamma-interferon-inducible protein 16 OS=Homo sapiens OX=9606 GN=IFI16 PE=1 SV=3	Q16666	IFI16	88 kDa	1	0	0	0	23	18	23	69	55	80	80	132	122	54	62	63	4	3	3
Interferon-induced protein with tetratricopeptide repeats 3 OS=Homo sapiens OX=9606 GN=IFIT3 PE=1 SV=1	O14879	IFIT3	56 kDa	0	0	0	0	4	2	2	4	2	3	0	0	0	0	0	0	10	14	12
Interferon-induced protein with tetratricopeptide repeats 5 OS=Homo sapiens OX=9606 GN=IFIT5 PE=1 SV=1	Q13325	IFIT5	56 kDa	0	0	0	0	0	0	0	3	3	4	0	0	0	0	0	0	0	0	0
Interferon gamma receptor 1 OS=Homo sapiens OX=9606 GN=IFNGR1 PE=1 SV=1	P15260	IFNGR1	54 kDa	0	0	0	0	0	0	0	3	3	4	0	0	0	0	0	0	0	0	0
Interferon-related developmental regulator 1 OS=Homo sapiens OX=9606 GN=IFRD1 PE=1 SV=4	O00458	IFRD1	50 kDa	0	0	0	0	1	2	0	1	2	2	0	0	0	1	2	2	1	1	2
Interferon-related developmental regulator 2 OS=Homo sapiens OX=9606 GN=IFRD2 PE=1 SV=3	Q12894	IFRD2	55 kDa	0	0	0	0	0	0	0	1	1	2	0	0	0	3	3	3	0	0	0
Intraflagellar transport protein 172 homolog OS=Homo sapiens OX=9606 GN=IFT172 PE=1 SV=2	Q9UG01	IFT172	198 kDa	0	0	0	0	0	0	0	3	1	3	0	0	0	0	0	0	0	0	0
Intraflagellar transport protein 27 homolog OS=Homo sapiens OX=9606 GN=IFT27 PE=1 SV=1	Q9BW83	IFT27	20 kDa	0	0	0	0	0	0	0	1	2	1	0	0	0	0	0	0	0	0	0
Intraflagellar transport protein 52 homolog OS=Homo sapiens OX=9606 GN=IFT52 PE=1 SV=3	Q9Y366	IFT52	50 kDa	0	0	0	0	1	0	0	1	1	1	0	0	0	0	0	0	1	2	3
Intraflagellar transport protein 57 homolog OS=Homo sapiens OX=9606 GN=IFT57 PE=1 SV=1	Q9NWB7	IFT57	49 kDa	0	0	0	0	0	0	0	2	1	3	0	0	0	0	0	0	0	0	0
Intraflagellar transport protein 74 homolog OS=Homo sapiens OX=9606 GN=IFT74 PE=1 SV=1	Q96LB3	IFT74	69 kDa	0	0	0	0	2	0	1	1	1	1	0	0	0	0	0	0	4	5	5
Immunoglobulin-binding protein 1 OS=Homo sapiens OX=9606 GN=IGBP1 PE=1 SV=1	P78318	IGBP1	39 kDa	0	0	0	0	2	2	3	4	7	8	1	0	2	6	5	3	5	4	6
Insulin-like growth factor 2 mRNA-binding protein 1 OS=Homo sapiens OX=9606 GN=IGF2BP1 PE=1 SV=2	Q9NZI8	IGF2BP1	63 kDa	0	0	0	0	1	0	1	0	0	0	0	0	0	0	0	0	1	1	2
Insulin-like growth factor 2 mRNA-binding protein 2 OS=Homo sapiens OX=9606 GN=IGF2BP2 PE=1 SV=2	Q9Y6M1	IGF2BP2	66 kDa	1	0	0	0	14	10	9	9	7	10	0	0	0	1	1	0	11	12	12
Insulin-like growth factor 2 mRNA-binding protein 3 OS=Homo sapiens OX=9606 GN=IGF2BP3 PE=1 SV=2	O00425	IGF2BP3	64 kDa	2	0	0	0	12	6	9	5	3	5	0	0	0	0	2	1	5	8	8
Cation-independent mannose-6-phosphate receptor OS=Homo sapiens OX=9606 GN=IGF2R PE=1 SV=3	P11717	IGF2R	274 kDa	0	5	0	0	45	36	32	76	82	87	4	1	3	3	7	3	67	75	72
Immunoglobulin heavy constant alpha 1 OS=Homo sapiens OX=9606 GN=IGHA1 PE=1 SV=2	P01876	IGHA1	38 kDa	1	1	3	0	0	0	1	0	0	1	1	0	6	1	0	0	0	0	0
DNA-binding protein SMUBP-2 OS=Homo sapiens OX=9606 GN=IGHMBP2 PE=1 SV=3	P38935	IGHMBP2	109 kDa	0	0	0	0	2	1	3	0	0	3	0	0	0	1	1	0	4	4	1
Protein Red OS=Homo sapiens OX=9606 GN=IK PE=1 SV=3	Q13123	IK	66 kDa	0	1	1	1	46	40	44	6	4	7	3	1	1	35	44	45	17	18	16
NF-kappa-B essential modulator OS=Homo sapiens OX=9606 GN=IKBKG PE=1 SV=2	Q9Y6K9	IKBKG	48 kDa	0	0	0	0	0	0	1	1	1	4	0	0	0	0	0	0	2	1	2
Zinc finger protein Eos OS=Homo sapiens OX=9606 GN=IKZF4 PE=1 SV=2	Q9H2S9	IKZF4	64 kDa	0	0	0	0	1	1	3	0	0	0	0	0	0	0	0	0	0	0	0
Interleukin-1 receptor accessory protein OS=Homo sapiens OX=9606 GN=IL1RAP PE=1 SV=2	Q9NPH3	IL1RAP	65 kDa	0	0	0	0	0	0	0	0	2	1	0	0	0	0	0	0	0	0	0
Interleukin-6 receptor subunit beta OS=Homo sapiens OX=9606 GN=IL6ST PE=1 SV=2	P40189	IL6ST	104 kDa	0	0	0	0	1	1	1	1	1	3	0	0	0	0	0	0	1	1	2
Interleukin enhancer-binding factor 2 OS=Homo sapiens OX=9606 GN=ILF2 PE=1 SV=2	Q12905	ILF2	43 kDa	0	0	0	0	0	0	0	1	0	2	0	0	0	0	1	0	0	0	0
Interleukin enhancer-binding factor 3 OS=Homo sapiens OX=9606 GN=ILF3 PE=1 SV=3	Q12906	ILF3	95 kDa	3	2	0	0	25	18	25	4	5	7	2	0	1	22	24	32	2	3	3
Integrin-linked protein kinase OS=Homo sapiens OX=9606 GN=ILK PE=1 SV=2	Q13418	ILK	51 kDa	0	0	0	0	3	3	1	4	2	2	0	0	0	0	0	0	10	9	10
Integrin-linked kinase-associated serine/threonine phosphatase 2C OS=Homo sapiens OX=9606 GN=ILKAP PE=1 SV=1	Q9H0C8	ILKAP	43 kDa	0	0	0	0	11	8	4	4	9	9	1	0	4	41	52	43	2	3	3
Protein ILRUN OS=Homo sapiens OX=9606 GN=ILRUN PE=1 SV=2	Q9H6K1	ILRUN	33 kDa	0	0	0	0	0	1	1	2	2	2	0	0	0	1	1	1	1	0	0
MICOS complex subunit MIC60 OS=Homo sapiens OX=9606 GN=IMMT PE=1 SV=1	Q16891	IMMT	84 kDa	0	6	1	2	0	0	0	1	1	0	0	0	1	0	1	0	0	1	0
U3 small nucleolar ribonucleoprotein protein IMP3 OS=Homo sapiens OX=9606 GN=IMP3 PE=1 SV=1	Q9NV31	IMP3	22 kDa	0	0	0	0	3	3	3	0	0	0	0	0	0	6	8	8	0	0	0
Inositol monophosphatase 2 OS=Homo sapiens OX=9606 GN=IMPA2 PE=1 SV=1	O14732	IMPA2	31 kDa	0	0	0	0	2	2	2	0	0	0	0	0	0	0	0	0	2	2	2
Inosine-5'-monophosphate dehydrogenase 2 OS=Homo sapiens OX=9606 GN=IMPDH2 PE=1 SV=2	P12268	IMPDH2	56 kDa	0	0	0	0	0	0	0	4	6	7	0	0	0	1	1	2	0	0	1
Inner centromere protein OS=Homo sapiens OX=9606 GN=INCENP PE=1 SV=3	Q9NQS7	INCENP	105 kDa	0	0	0	0	9	12	8	8	8	9	9	3	6	23	25	24	0	0	1
Inverted formin-2 OS=Homo sapiens OX=9606 GN=INF2 PE=1 SV=2	Q27J81	INF2	136 kDa	0	0	0	0	1	1	1	17	21	21	2	0	0	0	1	0	1	4	4
Inhibitor of growth protein 3 OS=Homo sapiens OX=9606 GN=ING3 PE=1 SV=2	Q9NXR8	ING3	47 kDa	0	0	0	0	3	2	4	0	0	0	0	0	0	7	10	7	0	0	0
Chromatin-remodeling ATPase INO80 OS=Homo sapiens OX=9606 GN=INO80 PE=1 SV=2	Q9ULG1	INO80	177 kDa	0	0	0	0	2	0	2	0	0	0	0	0	0	4	7	7	0	0	0
INO80 complex subunit C OS=Homo sapiens OX=9606 GN=INO80C PE=1 SV=1	Q6PI98	INO80C	21 kDa	0	0	0	0	2	3	2	0	0	0	0	0	0	0	1	0	0	0	0
INO80 complex subunit D OS=Homo sapiens OX=9606 GN=INO80D PE=1 SV=3	Q53TQ3	INO80D	113 kDa	0	0	0	0	0	0	0	0	0	0	0	0	0	2	3	1	0	0	0
Type II inositol 1,4,5-trisphosphate 5-phosphatase OS=Homo sapiens OX=9606 GN=INPP5B PE=1 SV=4	P32019	INPP5B	113 kDa	0	0	0	0	0	0	0	3	2	1	0	0	0	0	1	1	0	0	0
Phosphatidylinositide phosphatase SAC2 OS=Homo sapiens OX=9606 GN=INPP5F PE=1 SV=3	Q9Y2H2	INPP5F	128 kDa	0	0	0	0	0	0	0	2	3	2	0	0	0	0	0	0	2	4	3
Phosphatidylinositol 3,4,5-trisphosphate 5-phosphatase 2 OS=Homo sapiens OX=9606 GN=INPPL1 PE=1 SV=2	O15357	INPPL1	139 kDa	0	0	0	0	3	0	2	13	12	15	0	0	0	0	0	0	12	13	13
Integrator complex subunit 1 OS=Homo sapiens OX=9606 GN=INTS1 PE=1 SV=2	Q8N201	INTS1	244 kDa	0	0	0	0	38	31	33	0	0	1	0	0	0	8	9	11	18	15	14
Integrator complex subunit 10 OS=Homo sapiens OX=9606 GN=INTS10 PE=1 SV=2	Q9NVR2	INTS10	82 kDa	0	0	0	0	0	0	0	0	0	0	0	0	0	0	0	2	0	0	0
Integrator complex subunit 12 OS=Homo sapiens OX=9606 GN=INTS12 PE=1 SV=1	Q96CB8	INTS12	49 kDa	0	1	0	0	14	11	12	3	2	1	0	0	0	20	24	20	5	3	3
Integrator complex subunit 13 OS=Homo sapiens OX=9606 GN=INTS13 PE=1 SV=2	Q9NVM9	INTS13	80 kDa	0	0	0	0	6	3	5	3	1	3	1	0	0	8	8	7	0	1	2
Integrator complex subunit 14 OS=Homo sapiens OX=9606 GN=INTS14 PE=1 SV=2	Q96SY0	INTS14	57 kDa	0	0	0	0	15	7	14	0	0	0	0	0	0	0	0	0	2	5	3
Integrator complex subunit 3 OS=Homo sapiens OX=9606 GN=INTS3 PE=1 SV=1	Q68E01	INTS3	118 kDa	0	0	0	0	2	1	1	1	0	0	0	0	0	5	7	8	0	0	0
Integrator complex subunit 4 OS=Homo sapiens OX=9606 GN=INTS4 PE=1 SV=2	Q96HW7	INTS4	108 kDa	0	0	0	0	0	0	0	0	0	0	0	0	0	2	1	1	0	0	0
Integrator complex subunit 6 OS=Homo sapiens OX=9606 GN=INTS6 PE=1 SV=1	Q9UL03	INTS6	100 kDa	0	0	0	0	2	0	2	0	0	0	0	0	0	1	1	1	0	0	0
Integrator complex subunit 9 OS=Homo sapiens OX=9606 GN=INTS9 PE=1 SV=2	Q9NV88	INTS9	74 kDa	0	0	0	0	4	2	4	0	0	1	0	0	0	1	0	0	4	3	2
Inositol hexakisphosphate kinase 1 OS=Homo sapiens OX=9606 GN=IP6K1 PE=1 SV=3	Q92551	IP6K1	50 kDa	0	0	0	0	4	1	2	6	5	5	0	0	0	0	1	1	5	7	5
Inositol polyphosphate multikinase OS=Homo sapiens OX=9606 GN=IPMK PE=1 SV=1	Q8NFU5	IPMK	47 kDa	0	0	0	0	4	3	0	1	0	2	0	0	0	0	3	4	2	3	3
Importin-5 OS=Homo sapiens OX=9606 GN=IPO5 PE=1 SV=4	O00410	IPO5	124 kDa	0	3	1	1	3	3	1	4	3	8	3	0	0	1	1	1	2	2	3
Importin-7 OS=Homo sapiens OX=9606 GN=IPO7 PE=1 SV=1	O95373	IPO7	120 kDa	2	1	0	1	19	16	21	21	15	15	7	2	6	66	71	80	13	12	17
Importin-8 OS=Homo sapiens OX=9606 GN=IPO8 PE=1 SV=2	O15397	IPO8	120 kDa	0	0	0	0	2	2	1	5	2	5	1	0	0	4	4	4	1	1	0
Importin-9 OS=Homo sapiens OX=9606 GN=IPO9 PE=1 SV=3	Q96P70	IPO9	116 kDa	0	1	0	0	0	2	1	3	5	4	5	2	2	7	6	7	1	0	0
IQ domain-containing protein C OS=Homo sapiens OX=9606 GN=IQCC PE=1 SV=2	Q4KMZ1	IQCC	53 kDa	0	0	0	0	0	0	0	2	2	1	0	0	0	0	0	0	0	0	0
IQCJ-SCHIP1 readthrough transcript protein OS=Homo sapiens OX=9606 GN=IQCJ-SCHIP1 PE=1 SV=2	B3KU38 (+1)	IQCJ-SCHIP1	62 kDa	0	0	0	0	0	0	0	1	0	3	0	0	0	0	0	0	1	1	1
Ras GTPase-activating-like protein IQGAP1 OS=Homo sapiens OX=9606 GN=IQGAP1 PE=1 SV=1	P46940	IQGAP1	189 kDa	4	1	1	0	7	2	2	14	9	13	3	0	1	2	4	3	9	8	10
Ras GTPase-activating-like protein IQGAP3 OS=Homo sapiens OX=9606 GN=IQGAP3 PE=1 SV=2	Q86VI3	IQGAP3	185 kDa	0	0	0	0	0	0	0	0	0	0	0	0	0	0	0	0	1	3	0
IQ motif and SEC7 domain-containing protein 1 OS=Homo sapiens OX=9606 GN=IQSEC1 PE=1 SV=1	Q6DN90	IQSEC1	108 kDa	0	1	0	1	0	1	0	2	3	4	0	0	0	0	0	0	1	1	3
Interleukin-1 receptor-associated kinase 1 OS=Homo sapiens OX=9606 GN=IRAK1 PE=1 SV=2	P51617	IRAK1	77 kDa	0	0	0	0	0	0	0	0	0	0	0	0	0	0	0	0	1	4	2
Interleukin-1 receptor-associated kinase-like 2 OS=Homo sapiens OX=9606 GN=IRAK2 PE=1 SV=2	O43187	IRAK2	69 kDa	0	0	0	0	0	0	2	0	0	0	0	0	0	0	0	0	1	2	2
Interleukin-1 receptor-associated kinase 4 OS=Homo sapiens OX=9606 GN=IRAK4 PE=1 SV=1	Q9NWZ3	IRAK4	52 kDa	0	0	0	0	0	0	0	5	7	8	0	0	0	4	3	5	0	0	0
Iron-responsive element-binding protein 2 OS=Homo sapiens OX=9606 GN=IREB2 PE=1 SV=4	P48200	IREB2	105 kDa	0	0	0	0	0	1	1	2	0	0	0	0	0	0	0	0	0	0	0
Interferon regulatory factor 2-binding protein 1 OS=Homo sapiens OX=9606 GN=IRF2BP1 PE=1 SV=1	Q8IU81	IRF2BP1	62 kDa	0	0	0	0	3	3	3	0	0	0	0	0	0	2	3	2	2	2	4
Interferon regulatory factor 2-binding protein 2 OS=Homo sapiens OX=9606 GN=IRF2BP2 PE=1 SV=2	Q7Z5L9	IRF2BP2	61 kDa	0	0	0	0	7	5	5	1	1	1	0	0	0	5	6	4	4	5	3
Probable E3 ubiquitin-protein ligase IRF2BPL OS=Homo sapiens OX=9606 GN=IRF2BPL PE=1 SV=1	Q9H1B7	IRF2BPL	83 kDa	0	0	0	0	3	1	1	0	0	0	0	0	0	2	2	4	0	1	1
Immunity-related GTPase family Q protein OS=Homo sapiens OX=9606 GN=IRGQ PE=1 SV=1	Q8WZA9	IRGQ	63 kDa	0	0	0	0	0	0	0	3	2	5	0	0	0	0	1	2	0	0	0
Insulin receptor substrate 1 OS=Homo sapiens OX=9606 GN=IRS1 PE=1 SV=1	P35568	IRS1	132 kDa	0	0	0	0	0	0	0	0	0	0	0	0	0	0	0	0	2	1	0
Insulin receptor substrate 2 OS=Homo sapiens OX=9606 GN=IRS2 PE=1 SV=2	Q9Y4H2	IRS2	137 kDa	0	0	0	0	1	1	0	5	7	5	0	0	0	0	0	1	5	3	4
Iroquois-class homeodomain protein IRX-2 OS=Homo sapiens OX=9606 GN=IRX2 PE=1 SV=2	Q9BZI1	IRX2	49 kDa	0	0	0	0	0	0	0	0	0	0	0	0	0	9	9	11	0	0	0
Iron-sulfur cluster assembly enzyme ISCU, mitochondrial OS=Homo sapiens OX=9606 GN=ISCU PE=1 SV=2	Q9H1K1	ISCU	18 kDa	0	2	3	3	0	0	0	0	0	0	8	1	6	0	0	0	0	0	0
Interferon-stimulated 20 kDa exonuclease-like 2 OS=Homo sapiens OX=9606 GN=ISG20L2 PE=1 SV=1	Q9H9L3	ISG20L2	39 kDa	0	0	0	0	16	8	7	0	0	0	0	0	0	4	11	6	0	0	0
IST1 homolog OS=Homo sapiens OX=9606 GN=IST1 PE=1 SV=1	P53990	IST1	40 kDa	0	1	0	0	7	9	5	14	15	15	1	0	0	1	4	3	14	15	18
Pre-mRNA-splicing factor ISY1 homolog OS=Homo sapiens OX=9606 GN=ISY1 PE=1 SV=3	Q9ULR0	ISY1	33 kDa	0	0	0	0	6	3	4	4	4	8	0	0	0	6	6	8	2	3	4
E3 ubiquitin-protein ligase Itchy homolog OS=Homo sapiens OX=9606 GN=ITCH PE=1 SV=2	Q96J02	ITCH	103 kDa	0	0	0	0	0	0	1	3	2	3	0	0	0	0	0	0	8	6	4
Integrin alpha-3 OS=Homo sapiens OX=9606 GN=ITGA3 PE=1 SV=5	P26006	ITGA3	117 kDa	2	0	0	0	1	3	4	12	10	12	1	1	2	0	1	2	4	5	4
Integrin alpha-5 OS=Homo sapiens OX=9606 GN=ITGA5 PE=1 SV=2	P08648	ITGA5	115 kDa	0	0	0	0	1	0	0	3	2	3	0	0	0	0	0	0	0	0	0
Integrin beta-1 OS=Homo sapiens OX=9606 GN=ITGB1 PE=1 SV=2	P05556	ITGB1	88 kDa	1	1	1	0	20	13	20	65	68	82	6	2	7	16	17	16	14	20	17
Integrin beta-1-binding protein 1 OS=Homo sapiens OX=9606 GN=ITGB1BP1 PE=1 SV=1	O14713	ITGB1BP1	22 kDa	0	0	0	0	0	2	1	0	1	0	0	0	0	0	1	1	0	0	0
Integrin beta-3 OS=Homo sapiens OX=9606 GN=ITGB3 PE=1 SV=2	P05106	ITGB3	87 kDa	0	0	0	0	0	0	0	1	1	3	0	0	0	0	0	0	0	0	0
Integrin beta-4 OS=Homo sapiens OX=9606 GN=ITGB4 PE=1 SV=5	P16144	ITGB4	202 kDa	0	0	0	0	0	0	0	0	1	0	0	0	0	0	0	0	3	1	1
Inositol-tetrakisphosphate 1-kinase OS=Homo sapiens OX=9606 GN=ITPK1 PE=1 SV=2	Q13572	ITPK1	46 kDa	0	0	0	0	0	0	0	3	3	4	0	0	0	0	1	0	0	2	0
Inositol-trisphosphate 3-kinase C OS=Homo sapiens OX=9606 GN=ITPKC PE=1 SV=1	Q96DU7	ITPKC	75 kDa	0	0	0	0	0	0	0	3	3	2	0	0	0	0	0	0	0	0	0
Protein ITPRID2 OS=Homo sapiens OX=9606 GN=ITPRID2 PE=1 SV=3	P28290	ITPRID2	138 kDa	0	0	0	0	0	0	0	7	10	11	0	0	0	0	0	0	12	14	11
Intersectin-1 OS=Homo sapiens OX=9606 GN=ITSN1 PE=1 SV=3	Q15811	ITSN1	195 kDa	0	0	0	0	1	0	0	4	4	6	0	0	0	0	0	0	3	5	4
Isovaleryl-CoA dehydrogenase, mitochondrial OS=Homo sapiens OX=9606 GN=IVD PE=1 SV=2	P26440	IVD	47 kDa	0	1	1	2	0	0	0	0	0	0	0	0	0	0	0	0	0	0	0
Influenza virus NS1A-binding protein OS=Homo sapiens OX=9606 GN=IVNS1ABP PE=1 SV=3	Q9Y6Y0	IVNS1ABP	72 kDa	0	0	0	0	0	0	0	2	2	2	0	0	0	0	1	0	0	0	0
Protein IWS1 homolog OS=Homo sapiens OX=9606 GN=IWS1 PE=1 SV=2	Q96ST2	IWS1	92 kDa	0	0	0	0	5	4	4	0	0	1	0	0	0	9	11	10	0	0	0
Protein Jade-1 OS=Homo sapiens OX=9606 GN=JADE1 PE=1 SV=1	Q6IE81	JADE1	96 kDa	0	0	0	0	7	7	6	0	0	0	0	0	0	9	8	7	0	1	2
E3 ubiquitin-protein ligase Jade-2 OS=Homo sapiens OX=9606 GN=JADE2 PE=1 SV=2	Q9NQC1	JADE2	87 kDa	0	0	0	0	1	0	3	0	0	0	0	0	0	1	2	1	0	0	0
Protein Jade-3 OS=Homo sapiens OX=9606 GN=JADE3 PE=1 SV=1	Q92613	JADE3	94 kDa	0	0	0	0	0	1	2	0	0	0	0	0	0	1	3	2	0	0	0
Protein jagged-1 OS=Homo sapiens OX=9606 GN=JAG1 PE=1 SV=3	P78504	JAG1	134 kDa	0	0	0	0	6	4	5	21	21	26	0	0	0	0	0	1	1	1	2
Tyrosine-protein kinase JAK1 OS=Homo sapiens OX=9606 GN=JAK1 PE=1 SV=2	P23458	JAK1	133 kDa	0	0	0	0	1	0	0	1	1	1	0	0	0	0	0	0	0	0	2
Junctional protein associated with coronary artery disease OS=Homo sapiens OX=9606 GN=JCAD PE=1 SV=3	Q9P266	JCAD	148 kDa	0	0	0	0	1	0	1	4	7	6	0	0	0	0	0	0	4	2	1
Probable JmjC domain-containing histone demethylation protein 2C OS=Homo sapiens OX=9606 GN=JMJD1C PE=1 SV=2	Q15652	JMJD1C	285 kDa	0	0	0	0	10	11	14	0	0	1	0	0	0	17	20	21	11	9	13
Bifunctional arginine demethylase and lysyl-hydroxylase JMJD6 OS=Homo sapiens OX=9606 GN=JMJD6 PE=1 SV=1	Q6NYC1	JMJD6	46 kDa	0	0	0	0	1	0	1	0	0	0	0	0	0	0	1	2	0	0	0
Junction-mediating and -regulatory protein OS=Homo sapiens OX=9606 GN=JMY PE=1 SV=2	Q8N9B5	JMY	111 kDa	0	0	0	0	0	0	1	2	1	0	0	0	0	0	0	0	0	0	0
Junctophilin-2 OS=Homo sapiens OX=9606 GN=JPH2 PE=1 SV=2	Q9BR39	JPH2	74 kDa	0	0	0	0	0	0	0	1	2	0	0	0	0	0	0	0	0	0	0
Jupiter microtubule associated homolog 1 OS=Homo sapiens OX=9606 GN=JPT1 PE=1 SV=3	Q9UK76	JPT1	16 kDa	0	0	0	0	5	5	4	22	23	22	1	1	1	13	14	14	4	7	5
Jupiter microtubule associated homolog 2 OS=Homo sapiens OX=9606 GN=JPT2 PE=1 SV=1	Q9H910	JPT2	20 kDa	0	0	0	0	10	7	6	28	22	30	3	3	6	23	21	21	8	11	10
Jerky protein homolog OS=Homo sapiens OX=9606 GN=JRK PE=1 SV=3	O75564	JRK	62 kDa	0	0	0	0	4	2	2	0	0	0	0	0	0	0	0	0	0	0	0
Jerky protein homolog-like OS=Homo sapiens OX=9606 GN=JRKL PE=2 SV=2	Q9Y4A0	JRKL	60 kDa	0	0	0	0	0	0	0	0	0	0	0	0	0	2	3	3	0	0	0
Transcription factor AP-1 OS=Homo sapiens OX=9606 GN=JUN PE=1 SV=2	P05412	JUN	36 kDa	0	0	0	0	12	11	9	0	0	0	0	0	0	13	16	11	3	2	2
Transcription factor jun-B OS=Homo sapiens OX=9606 GN=JUNB PE=1 SV=1	P17275	JUNB	36 kDa	0	0	0	0	10	9	7	10	9	14	7	1	3	26	26	29	6	7	5
Transcription factor jun-D OS=Homo sapiens OX=9606 GN=JUND PE=1 SV=3	P17535	JUND	35 kDa	0	0	0	0	7	5	5	2	0	2	0	0	0	11	12	14	2	3	2
Junction plakoglobin OS=Homo sapiens OX=9606 GN=JUP PE=1 SV=3	P14923	JUP	82 kDa	11	16	21	13	9	9	14	16	15	15	17	8	11	16	18	10	12	9	12
KN motif and ankyrin repeat domain-containing protein 1 OS=Homo sapiens OX=9606 GN=KANK1 PE=1 SV=3	Q14678	KANK1	147 kDa	0	0	0	0	0	0	1	3	3	5	0	0	0	0	0	0	0	0	0
KN motif and ankyrin repeat domain-containing protein 2 OS=Homo sapiens OX=9606 GN=KANK2 PE=1 SV=1	Q63ZY3	KANK2	91 kDa	0	0	0	0	1	0	1	30	20	32	1	0	2	2	3	3	6	8	7
KAT8 regulatory NSL complex subunit 1 OS=Homo sapiens OX=9606 GN=KANSL1 PE=1 SV=2	Q7Z3B3	KANSL1	121 kDa	0	0	0	0	5	4	8	0	0	0	0	0	0	12	9	10	0	1	3
KAT8 regulatory NSL complex subunit 2 OS=Homo sapiens OX=9606 GN=KANSL2 PE=1 SV=3	Q9H9L4	KANSL2	55 kDa	0	0	0	0	2	2	0	0	0	0	0	0	0	0	0	1	0	0	0
KAT8 regulatory NSL complex subunit 3 OS=Homo sapiens OX=9606 GN=KANSL3 PE=1 SV=2	Q9P2N6	KANSL3	96 kDa	0	0	0	0	3	1	3	0	0	0	0	0	0	10	10	15	0	1	2
Lysine--tRNA ligase OS=Homo sapiens OX=9606 GN=KARS PE=1 SV=3	Q15046	KARS	68 kDa	0	3	1	0	0	2	1	8	6	6	3	0	1	0	1	0	4	3	2
Cysteine-rich protein 2-binding protein OS=Homo sapiens OX=9606 GN=KAT14 PE=1 SV=3	Q9H8E8	KAT14	89 kDa	0	0	0	0	0	0	0	0	0	0	0	0	0	2	2	2	0	0	0
Histone acetyltransferase KAT2B OS=Homo sapiens OX=9606 GN=KAT2B PE=1 SV=3	Q92831	KAT2B	93 kDa	0	0	0	0	0	0	0	1	0	2	0	0	0	0	0	0	1	1	0
Histone acetyltransferase KAT5 OS=Homo sapiens OX=9606 GN=KAT5 PE=1 SV=2	Q92993	KAT5	59 kDa	0	0	0	0	4	2	2	0	0	0	0	0	0	1	0	0	1	0	2
Histone acetyltransferase KAT6A OS=Homo sapiens OX=9606 GN=KAT6A PE=1 SV=2	Q92794	KAT6A	225 kDa	0	1	0	0	5	4	4	0	0	0	0	0	0	5	3	8	0	0	0
Histone acetyltransferase KAT6B OS=Homo sapiens OX=9606 GN=KAT6B PE=1 SV=3	Q8WYB5	KAT6B	231 kDa	0	0	0	0	0	2	3	0	0	0	0	0	0	3	3	5	0	0	0
Histone acetyltransferase KAT7 OS=Homo sapiens OX=9606 GN=KAT7 PE=1 SV=1	O95251	KAT7	71 kDa	0	0	0	0	8	7	6	1	0	0	0	0	0	4	8	8	0	0	1
Histone acetyltransferase KAT8 OS=Homo sapiens OX=9606 GN=KAT8 PE=1 SV=2	Q9H7Z6	KAT8	52 kDa	0	0	0	0	4	2	2	0	0	0	0	0	0	2	2	3	0	1	0
Katanin p60 ATPase-containing subunit A-like 1 OS=Homo sapiens OX=9606 GN=KATNAL1 PE=1 SV=1	Q9BW62	KATNAL1	55 kDa	0	0	0	0	0	0	0	6	3	7	0	0	0	0	1	0	3	2	1
Katanin p80 WD40 repeat-containing subunit B1 OS=Homo sapiens OX=9606 GN=KATNB1 PE=1 SV=1	Q9BVA0	KATNB1	72 kDa	0	0	0	0	1	0	0	2	1	2	0	0	0	0	1	0	0	0	0
Kazrin OS=Homo sapiens OX=9606 GN=KAZN PE=1 SV=2	Q674X7	KAZN	86 kDa	0	0	0	0	0	0	0	2	3	3	0	0	0	0	0	0	0	0	0
BTB/POZ domain-containing adapter for CUL3-mediated RhoA degradation protein 3 OS=Homo sapiens OX=9606 GN=KCTD10 PE=1 SV=1	Q9H3F6	KCTD10	35 kDa	0	0	0	0	0	0	0	2	1	2	0	0	0	0	0	0	0	0	0
BTB/POZ domain-containing protein KCTD12 OS=Homo sapiens OX=9606 GN=KCTD12 PE=1 SV=1	Q96CX2	KCTD12	36 kDa	0	0	0	0	0	0	0	3	2	6	0	0	0	0	0	0	0	0	0
BTB/POZ domain-containing protein KCTD3 OS=Homo sapiens OX=9606 GN=KCTD3 PE=1 SV=2	Q9Y597	KCTD3	89 kDa	0	0	0	0	0	0	0	2	3	4	0	0	0	0	0	0	0	1	1
ER lumen protein-retaining receptor 2 OS=Homo sapiens OX=9606 GN=KDELR2 PE=1 SV=1	P33947 (+1)	KDELR2	24 kDa	1	1	1	1	1	1	1	1	2	2	1	0	1	1	1	1	1	1	1
Lysine-specific histone demethylase 1A OS=Homo sapiens OX=9606 GN=KDM1A PE=1 SV=2	O60341	KDM1A	93 kDa	0	0	0	0	1	0	1	1	1	1	0	0	0	3	4	4	0	1	0
Lysine-specific demethylase 2A OS=Homo sapiens OX=9606 GN=KDM2A PE=1 SV=3	Q9Y2K7	KDM2A	133 kDa	0	0	0	0	11	11	7	0	0	0	0	0	0	12	13	15	4	2	2
Lysine-specific demethylase 2B OS=Homo sapiens OX=9606 GN=KDM2B PE=1 SV=1	Q8NHM5	KDM2B	153 kDa	0	0	0	0	1	1	0	0	0	0	0	0	0	1	1	2	0	0	0
Lysine-specific demethylase 3A OS=Homo sapiens OX=9606 GN=KDM3A PE=1 SV=4	Q9Y4C1	KDM3A	147 kDa	0	0	0	0	15	10	15	0	0	2	0	0	0	8	11	10	6	7	8
Lysine-specific demethylase 3B OS=Homo sapiens OX=9606 GN=KDM3B PE=1 SV=2	Q7LBC6	KDM3B	192 kDa	0	0	0	0	18	13	17	3	1	1	1	0	0	19	22	22	19	14	15
Lysine-specific demethylase 4A OS=Homo sapiens OX=9606 GN=KDM4A PE=1 SV=2	O75164	KDM4A	121 kDa	0	0	0	0	5	3	4	0	0	1	0	0	0	1	0	0	2	1	1
Lysine-specific demethylase 4C OS=Homo sapiens OX=9606 GN=KDM4C PE=1 SV=2	Q9H3R0	KDM4C	120 kDa	0	0	0	0	0	0	0	0	0	0	0	0	0	3	5	5	0	0	0
Lysine-specific demethylase 4D OS=Homo sapiens OX=9606 GN=KDM4D PE=1 SV=3	Q6B0I6	KDM4D	59 kDa	0	0	0	0	0	0	0	0	0	0	0	0	0	0	0	2	0	0	0
Lysine-specific demethylase 5A OS=Homo sapiens OX=9606 GN=KDM5A PE=1 SV=3	P29375	KDM5A	192 kDa	0	0	0	0	6	4	7	2	1	1	1	0	0	12	11	10	1	0	2
Lysine-specific demethylase 5B OS=Homo sapiens OX=9606 GN=KDM5B PE=1 SV=3	Q9UGL1	KDM5B	176 kDa	0	0	0	0	2	1	2	0	0	0	0	0	0	1	0	2	0	0	0
Lysine-specific demethylase 6A OS=Homo sapiens OX=9606 GN=KDM6A PE=1 SV=2	O15550	KDM6A	154 kDa	0	0	0	0	0	0	0	0	0	0	0	0	0	2	2	4	0	0	0
Kelch-like ECH-associated protein 1 OS=Homo sapiens OX=9606 GN=KEAP1 PE=1 SV=2	Q14145	KEAP1	70 kDa	0	1	0	0	0	0	0	0	1	0	0	0	0	0	0	0	1	1	3
KH homology domain-containing protein 4 OS=Homo sapiens OX=9606 GN=KHDC4 PE=1 SV=1	Q7Z7F0	KHDC4	65 kDa	0	0	0	0	3	6	6	2	1	1	0	0	0	10	10	11	3	2	1
KH domain-containing, RNA-binding, signal transduction-associated protein 1 OS=Homo sapiens OX=9606 GN=KHDRBS1 PE=1 SV=1	Q07666	KHDRBS1	48 kDa	1	1	0	0	2	3	5	1	2	0	2	0	2	4	3	3	0	2	0
Far upstream element-binding protein 2 OS=Homo sapiens OX=9606 GN=KHSRP PE=1 SV=4	Q92945	KHSRP	73 kDa	5	2	0	1	19	16	17	6	4	8	2	1	3	10	18	15	12	16	12
Uncharacterized protein KIAA0232 OS=Homo sapiens OX=9606 GN=KIAA0232 PE=1 SV=5	Q92628	KIAA0232	155 kDa	0	0	0	0	0	0	0	1	2	1	0	0	0	0	0	0	1	1	1
Protein TALPID3 OS=Homo sapiens OX=9606 GN=KIAA0586 PE=1 SV=4	Q9BVV6	KIAA0586	169 kDa	0	0	0	0	1	1	1	4	4	5	0	0	0	0	0	0	4	5	5
Protein moonraker OS=Homo sapiens OX=9606 GN=KIAA0753 PE=1 SV=3	Q2KHM9	KIAA0753	109 kDa	0	0	0	0	1	0	1	0	0	1	0	0	0	0	0	0	2	2	1
Uncharacterized protein KIAA0754 OS=Homo sapiens OX=9606 GN=KIAA0754 PE=2 SV=4	O94854	KIAA0754	135 kDa	0	0	0	0	0	0	1	1	3	4	0	0	0	0	0	0	6	5	5
Uncharacterized protein KIAA0930 OS=Homo sapiens OX=9606 GN=KIAA0930 PE=1 SV=1	Q6ICG6	KIAA0930	46 kDa	0	0	0	0	0	1	1	0	0	0	0	0	0	0	0	0	1	1	2
Uncharacterized protein KIAA1143 OS=Homo sapiens OX=9606 GN=KIAA1143 PE=1 SV=2	Q96AT1	KIAA1143	17 kDa	0	0	0	0	9	8	8	1	3	4	0	0	1	18	17	18	1	3	4
Putative monooxygenase p33MONOX OS=Homo sapiens OX=9606 GN=KIAA1191 PE=1 SV=1	Q96A73	KIAA1191	33 kDa	0	0	0	0	0	0	1	7	7	9	0	0	0	0	0	0	5	5	3
Sickle tail protein homolog OS=Homo sapiens OX=9606 GN=KIAA1217 PE=1 SV=2	Q5T5P2	KIAA1217	214 kDa	0	1	0	0	5	5	3	18	15	17	3	0	3	2	2	3	22	23	23
Uncharacterized protein KIAA1522 OS=Homo sapiens OX=9606 GN=KIAA1522 PE=1 SV=2	Q9P206	KIAA1522	107 kDa	0	0	0	0	1	1	1	2	2	3	0	0	0	0	0	0	1	3	2
Uncharacterized protein KIAA1671 OS=Homo sapiens OX=9606 GN=KIAA1671 PE=1 SV=2	Q9BY89	KIAA1671	197 kDa	0	0	0	0	0	0	0	17	11	15	0	0	1	0	0	0	11	7	12
Uncharacterized protein KIAA1958 OS=Homo sapiens OX=9606 GN=KIAA1958 PE=1 SV=1	Q8N8K9	KIAA1958	79 kDa	0	0	0	0	0	0	0	0	0	0	0	0	0	0	1	2	0	0	0
Kinase D-interacting substrate of 220 kDa OS=Homo sapiens OX=9606 GN=KIDINS220 PE=1 SV=3	Q9ULH0	KIDINS220	197 kDa	0	0	0	0	0	0	0	5	3	5	0	0	0	0	0	0	1	5	2
Kinesin-like protein KIF11 OS=Homo sapiens OX=9606 GN=KIF11 PE=1 SV=2	P52732	KIF11	119 kDa	0	1	0	0	1	2	1	21	16	24	3	1	2	2	1	1	25	28	27
Kinesin-like protein KIF13A OS=Homo sapiens OX=9606 GN=KIF13A PE=1 SV=2	Q9H1H9	KIF13A	202 kDa	0	0	0	0	1	0	2	10	14	15	0	0	0	0	0	0	8	9	13
Kinesin-like protein KIF14 OS=Homo sapiens OX=9606 GN=KIF14 PE=1 SV=1	Q15058	KIF14	186 kDa	0	0	0	0	2	0	2	7	8	8	0	0	0	0	0	0	7	9	12
Kinesin-like protein KIF16B OS=Homo sapiens OX=9606 GN=KIF16B PE=1 SV=2	Q96L93	KIF16B	152 kDa	0	0	0	0	3	0	2	3	4	7	0	0	1	0	0	0	8	9	9
Kinesin-like protein KIF18A OS=Homo sapiens OX=9606 GN=KIF18A PE=1 SV=2	Q8NI77	KIF18A	102 kDa	0	0	0	0	3	4	6	0	0	0	0	0	0	5	11	5	0	3	3
Kinesin-like protein KIF18B OS=Homo sapiens OX=9606 GN=KIF18B PE=1 SV=4	Q86Y91	KIF18B	93 kDa	0	0	0	0	5	3	3	0	0	0	0	0	0	17	19	23	0	0	0
Kinesin-like protein KIF1B OS=Homo sapiens OX=9606 GN=KIF1B PE=1 SV=5	O60333	KIF1B	204 kDa	0	2	1	0	8	5	7	5	9	10	1	0	0	0	0	0	18	14	21
KIF1-binding protein OS=Homo sapiens OX=9606 GN=KIF1BP PE=1 SV=1	Q96EK5	KIF1BP	72 kDa	0	0	1	0	1	0	1	0	0	0	0	0	0	0	0	0	2	2	3
Kinesin-like protein KIF1C OS=Homo sapiens OX=9606 GN=KIF1C PE=1 SV=3	O43896	KIF1C	123 kDa	0	0	0	0	6	3	6	0	4	5	0	0	0	0	0	0	8	0	8
Kinesin-like protein KIF20A OS=Homo sapiens OX=9606 GN=KIF20A PE=1 SV=1	O95235	KIF20A	100 kDa	0	0	0	0	5	9	6	1	2	1	0	0	0	5	5	7	2	2	2
Kinesin-like protein KIF20B OS=Homo sapiens OX=9606 GN=KIF20B PE=1 SV=3	Q96Q89	KIF20B	211 kDa	0	0	1	0	19	11	13	0	0	3	1	0	1	18	25	28	4	5	6
Kinesin-like protein KIF22 OS=Homo sapiens OX=9606 GN=KIF22 PE=1 SV=5	Q14807	KIF22	73 kDa	0	0	0	0	11	9	11	1	1	1	0	0	0	32	37	37	1	2	2
Kinesin-like protein KIF23 OS=Homo sapiens OX=9606 GN=KIF23 PE=1 SV=3	Q02241	KIF23	110 kDa	0	0	0	0	23	13	13	6	5	7	1	0	2	14	16	16	14	16	13
Kinesin-like protein KIF24 OS=Homo sapiens OX=9606 GN=KIF24 PE=1 SV=2	Q5T7B8	KIF24	152 kDa	0	0	0	0	0	0	0	2	1	1	0	0	0	0	0	0	1	1	1
Kinesin-like protein KIF2A OS=Homo sapiens OX=9606 GN=KIF2A PE=1 SV=3	O00139	KIF2A	80 kDa	0	0	0	0	7	7	6	1	1	1	0	0	0	2	3	2	2	4	5
Kinesin-like protein KIF2C OS=Homo sapiens OX=9606 GN=KIF2C PE=1 SV=2	Q99661	KIF2C	81 kDa	0	0	0	0	6	7	5	3	3	5	0	0	0	7	13	8	5	5	5
Kinesin-like protein KIF3B OS=Homo sapiens OX=9606 GN=KIF3B PE=1 SV=1	O15066	KIF3B	85 kDa	0	1	0	0	4	2	3	9	10	11	1	0	0	0	0	0	3	9	9
Chromosome-associated kinesin KIF4A OS=Homo sapiens OX=9606 GN=KIF4A PE=1 SV=3	O95239	KIF4A	140 kDa	0	0	0	0	29	23	27	1	0	1	2	0	1	33	35	43	13	13	14
Kinesin heavy chain isoform 5A OS=Homo sapiens OX=9606 GN=KIF5A PE=1 SV=2	Q12840	KIF5A	117 kDa	0	0	0	0	0	0	0	0	8	12	0	0	0	0	0	0	0	0	0
Kinesin-1 heavy chain OS=Homo sapiens OX=9606 GN=KIF5B PE=1 SV=1	P33176	KIF5B	110 kDa	3	1	0	1	0	1	1	29	28	35	10	2	8	1	3	4	9	9	8
Kinesin-like protein KIF7 OS=Homo sapiens OX=9606 GN=KIF7 PE=1 SV=2	Q2M1P5	KIF7	151 kDa	0	0	0	0	0	0	0	3	4	6	0	0	0	0	0	0	1	2	1
Kinesin-like protein KIFC1 OS=Homo sapiens OX=9606 GN=KIFC1 PE=1 SV=2	Q9BW19	KIFC1	74 kDa	0	0	0	1	6	6	5	0	1	0	0	0	0	17	18	18	0	1	2
Kinesin-like protein KIFC3 OS=Homo sapiens OX=9606 GN=KIFC3 PE=1 SV=4	Q9BVG8	KIFC3	93 kDa	0	4	1	0	0	0	0	2	2	2	4	0	4	0	0	0	1	2	3
DNA/RNA-binding protein KIN17 OS=Homo sapiens OX=9606 GN=KIN PE=1 SV=2	O60870	KIN	45 kDa	0	0	0	0	16	12	13	0	0	0	0	0	0	18	20	17	1	2	2
Kin of IRRE-like protein 1 OS=Homo sapiens OX=9606 GN=KIRREL1 PE=1 SV=2	Q96J84	KIRREL1	84 kDa	0	0	0	0	6	3	4	5	6	4	0	0	0	0	0	0	6	7	5
Centrosomal protein kizuna OS=Homo sapiens OX=9606 GN=KIZ PE=1 SV=2	Q2M2Z5	KIZ	75 kDa	0	0	0	0	0	0	0	6	5	6	0	0	0	0	0	0	0	0	0
Kinesin light chain 1 OS=Homo sapiens OX=9606 GN=KLC1 PE=1 SV=2	Q07866	KLC1	65 kDa	0	0	0	0	2	3	2	22	20	21	2	1	0	3	2	0	12	9	11
Kinesin light chain 2 OS=Homo sapiens OX=9606 GN=KLC2 PE=1 SV=1	Q9H0B6	KLC2	69 kDa	0	0	0	0	0	0	0	7	6	6	0	0	0	0	0	0	9	9	8
Kinesin light chain 3 OS=Homo sapiens OX=9606 GN=KLC3 PE=1 SV=2	Q6P597	KLC3	55 kDa	0	0	0	0	0	0	0	0	0	1	0	0	0	0	0	0	2	0	1
Kinesin light chain 4 OS=Homo sapiens OX=9606 GN=KLC4 PE=1 SV=3	Q9NSK0	KLC4	69 kDa	0	0	0	0	0	0	0	0	0	6	0	0	0	0	0	0	0	1	4
Krueppel-like factor 10 OS=Homo sapiens OX=9606 GN=KLF10 PE=1 SV=1	Q13118	KLF10	53 kDa	0	0	0	0	2	2	1	1	1	0	0	0	1	5	5	4	0	0	0
Krueppel-like factor 12 OS=Homo sapiens OX=9606 GN=KLF12 PE=1 SV=2	Q9Y4X4	KLF12	44 kDa	0	0	0	0	0	0	1	0	0	0	0	0	0	2	1	0	0	0	0
Kelch-like protein 11 OS=Homo sapiens OX=9606 GN=KLHL11 PE=1 SV=1	Q9NVR0	KLHL11	80 kDa	0	0	0	0	1	1	0	1	0	0	0	0	0	0	0	0	1	2	1
Kelch-like protein 22 OS=Homo sapiens OX=9606 GN=KLHL22 PE=1 SV=2	Q53GT1	KLHL22	72 kDa	0	0	0	0	3	2	2	0	0	0	0	0	0	0	0	0	2	3	4
Kelch-like protein 9 OS=Homo sapiens OX=9606 GN=KLHL9 PE=1 SV=2	Q9P2J3	KLHL9	69 kDa	0	0	0	0	0	0	0	13	13	14	0	0	0	1	3	1	0	0	0
Histone-lysine N-methyltransferase 2A OS=Homo sapiens OX=9606 GN=KMT2A PE=1 SV=5	Q03164	KMT2A	432 kDa	0	0	0	0	43	31	29	0	3	3	1	0	1	51	67	75	9	13	20
Histone-lysine N-methyltransferase 2B OS=Homo sapiens OX=9606 GN=KMT2B PE=1 SV=1	Q9UMN6	KMT2B	294 kDa	0	0	0	0	2	1	1	0	0	0	0	0	0	4	6	3	3	3	4
Histone-lysine N-methyltransferase 2C OS=Homo sapiens OX=9606 GN=KMT2C PE=1 SV=3	Q8NEZ4	KMT2C	541 kDa	0	0	0	0	6	5	4	0	0	0	0	0	0	5	3	5	3	0	3
Histone-lysine N-methyltransferase 2D OS=Homo sapiens OX=9606 GN=KMT2D PE=1 SV=2	O14686	KMT2D	593 kDa	0	0	0	0	2	2	2	1	0	1	0	0	0	0	3	3	3	2	4
Inactive histone-lysine N-methyltransferase 2E OS=Homo sapiens OX=9606 GN=KMT2E PE=1 SV=1	Q8IZD2	KMT2E	205 kDa	0	0	0	0	0	0	0	1	0	0	0	0	0	11	11	11	0	0	0
Histone-lysine N-methyltransferase KMT5B OS=Homo sapiens OX=9606 GN=KMT5B PE=1 SV=5	Q4FZB7	KMT5B	99 kDa	0	0	0	0	4	6	7	0	0	0	0	0	0	2	3	3	0	1	0
Histone-lysine N-methyltransferase KMT5C OS=Homo sapiens OX=9606 GN=KMT5C PE=1 SV=1	Q86Y97	KMT5C	52 kDa	0	0	0	0	0	0	0	0	0	0	0	0	0	0	1	2	0	0	0
Kinetochore scaffold 1 OS=Homo sapiens OX=9606 GN=KNL1 PE=1 SV=3	Q8NG31	KNL1	265 kDa	0	0	2	0	24	20	21	19	18	22	1	1	2	12	20	17	46	46	52
Lysine-rich nucleolar protein 1 OS=Homo sapiens OX=9606 GN=KNOP1 PE=1 SV=1	Q1ED39	KNOP1	52 kDa	0	0	0	0	60	51	60	3	2	2	2	0	0	40	52	48	12	20	13
Small kinetochore-associated protein OS=Homo sapiens OX=9606 GN=KNSTRN PE=1 SV=2	Q9Y448	KNSTRN	35 kDa	0	0	0	0	5	5	3	8	4	11	0	0	0	2	2	2	3	7	9
Importin subunit alpha-1 OS=Homo sapiens OX=9606 GN=KPNA2 PE=1 SV=1	P52292	KPNA2	58 kDa	1	0	1	0	5	3	2	4	5	5	1	0	0	1	2	4	5	5	3
Importin subunit alpha-4 OS=Homo sapiens OX=9606 GN=KPNA3 PE=1 SV=2	O00505	KPNA3	58 kDa	0	0	0	0	2	1	1	16	14	19	0	0	1	21	19	24	0	0	0
Importin subunit alpha-7 OS=Homo sapiens OX=9606 GN=KPNA6 PE=1 SV=1	O60684	KPNA6	60 kDa	0	0	0	0	4	1	1	3	1	4	0	0	0	1	1	2	3	2	2
Importin subunit beta-1 OS=Homo sapiens OX=9606 GN=KPNB1 PE=1 SV=2	Q14974	KPNB1	97 kDa	4	5	1	0	7	4	6	11	7	16	3	1	0	5	5	5	7	4	9
Keratinocyte proline-rich protein OS=Homo sapiens OX=9606 GN=KPRP PE=1 SV=1	Q5T749	KPRP	64 kDa	32	20	20	18	10	8	14	14	10	14	18	5	13	19	24	13	9	9	7
Protein KRI1 homolog OS=Homo sapiens OX=9606 GN=KRI1 PE=1 SV=3	Q8N9T8	KRI1	83 kDa	0	0	0	0	15	11	11	0	0	0	0	0	0	5	6	6	0	1	1
KRR1 small subunit processome component homolog OS=Homo sapiens OX=9606 GN=KRR1 PE=1 SV=4	Q13601	KRR1	44 kDa	1	0	0	0	8	8	10	0	0	0	0	0	0	10	8	6	0	1	0
Keratin, type II cytoskeletal 1 OS=Homo sapiens OX=9606 GN=KRT1 PE=1 SV=6	P04264	KRT1	66 kDa	406	237	349	414	176	182	172	199	204	214	273	597	391	212	229	181	206	159	178
Keratin, type I cytoskeletal 10 OS=Homo sapiens OX=9606 GN=KRT10 PE=1 SV=6	P13645 (+1)	KRT10	59 kDa	317	172	219	314	100	111	117	113	116	121	173	445	258	143	149	122	150	98	113
Keratin, type I cytoskeletal 13 OS=Homo sapiens OX=9606 GN=KRT13 PE=1 SV=4	P13646	KRT13	50 kDa	0	49	50	50	0	0	21	32	33	0	0	92	44	39	0	28	0	24	21
Keratin, type I cytoskeletal 14 OS=Homo sapiens OX=9606 GN=KRT14 PE=1 SV=4	P02533	KRT14	52 kDa	56	40	61	70	30	33	44	46	42	34	38	92	52	47	63	46	38	31	34
Keratin, type I cytoskeletal 16 OS=Homo sapiens OX=9606 GN=KRT16 PE=1 SV=4	P08779	KRT16	51 kDa	61	37	60	60	23	35	39	36	32	19	28	88	59	48	64	46	38	28	32
Keratin, type I cytoskeletal 17 OS=Homo sapiens OX=9606 GN=KRT17 PE=1 SV=2	Q04695	KRT17	48 kDa	19	16	18	23	12	17	16	60	56	60	13	48	16	20	33	22	18	18	18
Keratin, type I cytoskeletal 18 OS=Homo sapiens OX=9606 GN=KRT18 PE=1 SV=2	P05783	KRT18	48 kDa	7	4	4	3	6	8	8	47	49	57	10	3	12	5	3	7	19	21	22
Keratin, type I cytoskeletal 27 OS=Homo sapiens OX=9606 GN=KRT27 PE=1 SV=2	Q7Z3Y8	KRT27	50 kDa	33	0	0	25	0	11	0	0	9	10	0	0	21	0	14	0	0	0	11
Keratin, type I cuticular Ha1 OS=Homo sapiens OX=9606 GN=KRT31 PE=1 SV=3	Q15323	KRT31	47 kDa	0	0	0	23	0	4	0	0	0	0	0	18	0	6	0	2	1	0	0
Keratin, type I cuticular Ha3-II OS=Homo sapiens OX=9606 GN=KRT33B PE=1 SV=3	Q14525 (+1)	KRT33B	46 kDa	0	0	0	19	0	4	0	0	0	0	0	0	0	8	0	0	0	0	0
Keratin, type I cuticular Ha4 OS=Homo sapiens OX=9606 GN=KRT34 PE=1 SV=2	O76011 (+1)	KRT34	49 kDa	0	0	0	20	0	4	0	0	0	0	0	7	0	5	0	2	0	0	0
Keratin, type I cuticular Ha6 OS=Homo sapiens OX=9606 GN=KRT36 PE=2 SV=1	O76013 (+1)	KRT36	52 kDa	0	0	0	5	0	0	0	0	0	0	0	0	0	0	0	0	0	0	0
Keratin, type II cytoskeletal 4 OS=Homo sapiens OX=9606 GN=KRT4 PE=1 SV=4	P19013	KRT4	57 kDa	56	46	52	52	0	45	28	40	0	0	0	0	46	46	39	39	0	0	0
Keratin, type II cytoskeletal 5 OS=Homo sapiens OX=9606 GN=KRT5 PE=1 SV=3	P13647	KRT5	62 kDa	133	108	119	134	48	64	63	53	57	44	95	137	136	74	76	66	56	40	51
Keratin, type II cytoskeletal 6B OS=Homo sapiens OX=9606 GN=KRT6B PE=1 SV=5	P04259	KRT6B	60 kDa	124	102	102	121	46	61	60	48	49	47	85	151	129	81	85	74	61	50	53
Keratin, type II cytoskeletal 6C OS=Homo sapiens OX=9606 GN=KRT6C PE=1 SV=3	P48668	KRT6C	60 kDa	124	100	104	121	46	62	60	48	51	46	83	135	133	80	86	75	57	47	54
Keratin, type II cytoskeletal 7 OS=Homo sapiens OX=9606 GN=KRT7 PE=1 SV=5	P08729	KRT7	51 kDa	59	52	54	53	0	0	0	49	42	41	49	0	44	39	0	32	57	52	53
Keratin, type II cytoskeletal 71 OS=Homo sapiens OX=9606 GN=KRT71 PE=1 SV=3	Q3SY84	KRT71	57 kDa	2	0	2	2	0	2	0	0	0	1	0	0	1	0	4	4	1	0	0
Keratin, type II cytoskeletal 2 oral OS=Homo sapiens OX=9606 GN=KRT76 PE=1 SV=2	Q01546	KRT76	66 kDa	0	0	0	0	0	0	0	0	0	0	0	0	0	58	0	0	0	0	0
Keratin, type II cytoskeletal 1b OS=Homo sapiens OX=9606 GN=KRT77 PE=2 SV=3	Q7Z794	KRT77	62 kDa	34	30	34	27	13	11	12	18	18	18	21	79	26	19	21	18	17	13	12
Keratin, type II cytoskeletal 78 OS=Homo sapiens OX=9606 GN=KRT78 PE=1 SV=2	Q8N1N4	KRT78	57 kDa	12	9	10	10	5	6	7	3	5	4	8	6	10	8	8	6	4	4	3
Keratin, type II cytoskeletal 8 OS=Homo sapiens OX=9606 GN=KRT8 PE=1 SV=7	P05787	KRT8	54 kDa	87	64	71	80	47	59	51	80	78	77	66	92	99	53	50	45	78	64	67
Keratin, type II cytoskeletal 80 OS=Homo sapiens OX=9606 GN=KRT80 PE=1 SV=2	Q6KB66	KRT80	51 kDa	55	0	47	49	28	43	27	34	33	29	47	24	42	0	36	31	34	27	28
Keratin, type II cuticular Hb5 OS=Homo sapiens OX=9606 GN=KRT85 PE=1 SV=1	P78386 (+1)	KRT85	56 kDa	1	0	0	16	0	0	0	0	2	0	0	8	0	9	0	3	2	1	2
Keratin, type II cuticular Hb6 OS=Homo sapiens OX=9606 GN=KRT86 PE=1 SV=1	O43790 (+1)	KRT86	53 kDa	2	2	0	29	2	11	3	2	3	2	1	15	1	15	2	8	2	3	4
Keratin, type I cytoskeletal 9 OS=Homo sapiens OX=9606 GN=KRT9 PE=1 SV=3	P35527	KRT9	62 kDa	129	103	155	167	85	83	94	99	103	90	117	283	149	92	104	94	85	76	88
Keratin-associated protein 10-1 OS=Homo sapiens OX=9606 GN=KRTAP10-1 PE=2 SV=2	P60331 (+3)	KRTAP10-1	29 kDa	0	1	1	0	0	0	0	0	0	0	0	0	0	0	0	0	2	0	0
Keratin-associated protein 13-4 OS=Homo sapiens OX=9606 GN=KRTAP13-4 PE=2 SV=1	Q3LI77	KRTAP13-4	18 kDa	0	0	0	3	0	0	0	0	0	0	0	0	0	0	0	0	0	0	0
Keratin-associated protein 16-1 OS=Homo sapiens OX=9606 GN=KRTAP16-1 PE=3 SV=1	A8MUX0	KRTAP16-1	54 kDa	0	0	0	0	0	0	0	0	0	0	0	0	0	0	0	0	2	0	0
Keratin-associated protein 2-2 OS=Homo sapiens OX=9606 GN=KRTAP2-2 PE=2 SV=3	Q9BYT5 (+1)	KRTAP2-2	13 kDa	0	0	0	4	0	0	0	0	0	0	0	1	0	1	0	0	0	0	0
Keratin-associated protein 4-6 OS=Homo sapiens OX=9606 GN=KRTAP4-6 PE=2 SV=4	Q9BYQ5	KRTAP4-6	22 kDa	0	0	0	2	0	2	0	0	0	0	0	0	0	2	0	0	0	0	0
Kinectin OS=Homo sapiens OX=9606 GN=KTN1 PE=1 SV=1	Q86UP2	KTN1	156 kDa	1	0	0	1	20	16	22	41	36	53	2	0	1	5	5	8	15	13	15
Kynurenine--oxoglutarate transaminase 3 OS=Homo sapiens OX=9606 GN=KYAT3 PE=1 SV=1	Q6YP21	KYAT3	51 kDa	0	2	2	0	0	0	0	2	0	2	0	0	0	0	0	0	0	1	1
Trans-3-hydroxy-L-proline dehydratase OS=Homo sapiens OX=9606 GN=L3HYPDH PE=1 SV=2	Q96EM0	L3HYPDH	38 kDa	0	0	0	0	0	1	0	0	0	0	0	0	0	0	1	2	0	0	0
Lethal(3)malignant brain tumor-like protein 2 OS=Homo sapiens OX=9606 GN=L3MBTL2 PE=1 SV=1	Q969R5	L3MBTL2	79 kDa	0	0	0	0	0	0	0	0	0	0	0	0	0	0	2	0	0	0	0
Lethal(3)malignant brain tumor-like protein 3 OS=Homo sapiens OX=9606 GN=L3MBTL3 PE=1 SV=2	Q96JM7	L3MBTL3	88 kDa	0	0	0	0	6	3	3	0	0	0	0	0	0	2	3	1	3	4	4
Lysosome-associated membrane glycoprotein 1 OS=Homo sapiens OX=9606 GN=LAMP1 PE=1 SV=3	P11279	LAMP1	45 kDa	2	0	0	0	0	0	0	1	0	0	1	0	1	1	1	0	0	0	0
Ragulator complex protein LAMTOR1 OS=Homo sapiens OX=9606 GN=LAMTOR1 PE=1 SV=2	Q6IAA8	LAMTOR1	18 kDa	0	0	0	0	1	2	3	13	9	13	1	0	0	1	1	1	4	4	6
LanC-like protein 2 OS=Homo sapiens OX=9606 GN=LANCL2 PE=1 SV=1	Q9NS86	LANCL2	51 kDa	0	0	0	0	2	0	0	1	1	0	0	0	0	1	2	3	0	0	0
Cytosol aminopeptidase OS=Homo sapiens OX=9606 GN=LAP3 PE=1 SV=3	P28838	LAP3	56 kDa	1	4	3	1	0	0	1	0	0	0	1	1	2	0	0	0	1	1	1
La-related protein 1 OS=Homo sapiens OX=9606 GN=LARP1 PE=1 SV=2	Q6PKG0	LARP1	124 kDa	0	0	1	0	16	18	19	48	42	44	3	0	4	7	9	6	30	33	36
La-related protein 1B OS=Homo sapiens OX=9606 GN=LARP1B PE=1 SV=2	Q659C4	LARP1B	105 kDa	0	0	0	0	0	0	0	7	5	8	0	0	0	0	0	0	0	0	0
La-related protein 4 OS=Homo sapiens OX=9606 GN=LARP4 PE=1 SV=3	Q71RC2	LARP4	81 kDa	0	0	0	0	2	2	0	7	7	13	0	0	0	0	0	0	2	7	2
La-related protein 4B OS=Homo sapiens OX=9606 GN=LARP4B PE=1 SV=3	Q92615	LARP4B	81 kDa	0	0	0	0	3	2	2	13	11	14	0	0	1	0	0	0	5	6	6
La-related protein 6 OS=Homo sapiens OX=9606 GN=LARP6 PE=1 SV=1	Q9BRS8	LARP6	55 kDa	0	0	0	0	0	1	2	2	2	3	0	0	0	0	1	0	1	1	1
La-related protein 7 OS=Homo sapiens OX=9606 GN=LARP7 PE=1 SV=1	Q4G0J3	LARP7	67 kDa	0	0	0	0	6	7	9	0	0	1	0	0	0	21	24	21	0	1	0
Leucine--tRNA ligase, cytoplasmic OS=Homo sapiens OX=9606 GN=LARS PE=1 SV=2	Q9P2J5	LARS	134 kDa	2	0	1	0	5	3	5	17	13	13	0	0	0	1	4	4	9	11	15
Probable leucine--tRNA ligase, mitochondrial OS=Homo sapiens OX=9606 GN=LARS2 PE=1 SV=2	Q15031	LARS2	102 kDa	0	9	8	8	0	0	0	0	0	0	2	1	2	0	0	0	0	0	0
Ribosomal biogenesis protein LAS1L OS=Homo sapiens OX=9606 GN=LAS1L PE=1 SV=2	Q9Y4W2	LAS1L	83 kDa	0	0	0	0	13	11	9	3	2	2	0	0	0	8	12	15	6	2	3
LIM and SH3 domain protein 1 OS=Homo sapiens OX=9606 GN=LASP1 PE=1 SV=2	Q14847	LASP1	30 kDa	1	1	0	0	9	6	8	19	22	27	1	1	3	4	7	8	11	13	10
Serine/threonine-protein kinase LATS1 OS=Homo sapiens OX=9606 GN=LATS1 PE=1 SV=1	O95835	LATS1	127 kDa	0	0	0	0	5	6	4	5	4	5	0	0	0	0	0	0	7	12	9
Serine/threonine-protein kinase LATS2 OS=Homo sapiens OX=9606 GN=LATS2 PE=1 SV=2	Q9NRM7	LATS2	120 kDa	0	0	0	0	0	0	0	0	0	2	0	0	0	0	0	0	0	4	0
Protein LBH OS=Homo sapiens OX=9606 GN=LBH PE=1 SV=1	Q53QV2	LBH	12 kDa	0	0	0	0	0	0	0	1	1	2	0	0	0	0	0	0	0	0	0
Delta(14)-sterol reductase LBR OS=Homo sapiens OX=9606 GN=LBR PE=1 SV=2	Q14739	LBR	71 kDa	0	3	0	0	20	16	17	27	21	26	9	1	11	38	39	41	14	15	18
Ligand-dependent corepressor OS=Homo sapiens OX=9606 GN=LCOR PE=1 SV=2	Q96JN0	LCOR	47 kDa	0	0	0	0	3	1	1	0	0	0	0	0	0	1	2	1	0	1	1
Ligand-dependent nuclear receptor corepressor-like protein OS=Homo sapiens OX=9606 GN=LCORL PE=1 SV=4	Q8N3X6	LCORL	67 kDa	0	0	0	0	2	2	2	0	0	0	0	0	0	0	1	1	0	0	0
L-lactate dehydrogenase A chain OS=Homo sapiens OX=9606 GN=LDHA PE=1 SV=2	P00338	LDHA	37 kDa	12	8	6	8	8	7	5	13	9	12	10	3	10	8	9	10	11	12	12
L-lactate dehydrogenase B chain OS=Homo sapiens OX=9606 GN=LDHB PE=1 SV=2	P07195	LDHB	37 kDa	3	4	3	3	6	7	5	10	9	12	5	0	5	8	7	6	7	9	6
Inner nuclear membrane protein Man1 OS=Homo sapiens OX=9606 GN=LEMD3 PE=1 SV=2	Q9Y2U8	LEMD3	100 kDa	0	0	0	0	13	9	8	2	1	1	0	0	0	13	14	18	2	7	6
Leukocyte receptor cluster member 1 OS=Homo sapiens OX=9606 GN=LENG1 PE=1 SV=1	Q96BZ8	LENG1	31 kDa	0	0	0	0	13	10	13	0	0	0	0	0	0	7	11	10	2	4	3
Leukocyte receptor cluster member 8 OS=Homo sapiens OX=9606 GN=LENG8 PE=1 SV=3	Q96PV6	LENG8	88 kDa	0	0	0	0	1	1	1	0	0	0	0	0	0	6	5	6	0	0	0
RNA polymerase-associated protein LEO1 OS=Homo sapiens OX=9606 GN=LEO1 PE=1 SV=1	Q8WVC0	LEO1	75 kDa	0	0	0	0	3	1	2	0	0	0	0	0	0	1	1	3	0	0	0
Mitochondrial proton/calcium exchanger protein OS=Homo sapiens OX=9606 GN=LETM1 PE=1 SV=1	O95202	LETM1	83 kDa	0	17	8	9	0	0	0	0	0	0	14	3	10	0	0	0	0	0	0
Galectin-1 OS=Homo sapiens OX=9606 GN=LGALS1 PE=1 SV=2	P09382	LGALS1	15 kDa	11	2	2	1	4	4	3	6	4	4	2	0	3	5	2	3	2	4	3
Galectin-3 OS=Homo sapiens OX=9606 GN=LGALS3 PE=1 SV=5	P17931	LGALS3	26 kDa	0	0	0	0	0	0	0	1	3	3	0	0	0	0	2	1	0	0	0
Galectin-8 OS=Homo sapiens OX=9606 GN=LGALS8 PE=1 SV=4	O00214	LGALS8	36 kDa	0	0	0	0	0	0	1	0	2	1	0	0	0	3	3	3	0	0	0
Protein LIAT1 OS=Homo sapiens OX=9606 GN=LIAT1 PE=2 SV=2	Q6ZQX7	LIAT1	50 kDa	0	0	0	0	4	3	4	4	5	5	0	0	0	2	2	2	3	3	2
DNA ligase 1 OS=Homo sapiens OX=9606 GN=LIG1 PE=1 SV=1	P18858	LIG1	102 kDa	0	1	0	0	68	60	57	1	1	2	1	0	0	13	12	16	14	21	19
DNA ligase 3 OS=Homo sapiens OX=9606 GN=LIG3 PE=1 SV=2	P49916	LIG3	113 kDa	0	0	0	0	1	1	1	1	1	2	1	0	0	25	27	30	0	0	0
LIM domain and actin-binding protein 1 OS=Homo sapiens OX=9606 GN=LIMA1 PE=1 SV=1	Q9UHB6	LIMA1	85 kDa	2	0	0	0	25	15	18	74	74	81	10	5	15	15	16	15	46	41	42
LIM and calponin homology domains-containing protein 1 OS=Homo sapiens OX=9606 GN=LIMCH1 PE=1 SV=4	Q9UPQ0	LIMCH1	122 kDa	0	0	0	0	4	4	2	87	71	85	5	1	7	0	2	2	18	21	19
LIM domain-containing protein 1 OS=Homo sapiens OX=9606 GN=LIMD1 PE=1 SV=1	Q9UGP4	LIMD1	72 kDa	0	0	0	0	3	2	2	26	23	27	0	0	0	1	1	1	22	24	21
LIM domain-containing protein 2 OS=Homo sapiens OX=9606 GN=LIMD2 PE=1 SV=1	Q9BT23	LIMD2	14 kDa	0	0	0	0	0	0	0	3	2	2	0	0	0	1	2	2	0	0	0
LIM and senescent cell antigen-like-containing domain protein 1 OS=Homo sapiens OX=9606 GN=LIMS1 PE=1 SV=4	P48059	LIMS1	37 kDa	0	0	0	0	1	0	0	3	3	2	0	0	0	0	0	0	1	0	1
Protein lin-37 homolog OS=Homo sapiens OX=9606 GN=LIN37 PE=1 SV=1	Q96GY3	LIN37	28 kDa	0	0	0	0	0	1	2	0	0	0	0	0	0	1	2	2	0	1	0
Protein lin-54 homolog OS=Homo sapiens OX=9606 GN=LIN54 PE=1 SV=3	Q6MZP7	LIN54	79 kDa	0	0	0	0	13	10	12	4	3	4	0	0	0	19	21	17	5	7	6
Protein lin-9 homolog OS=Homo sapiens OX=9606 GN=LIN9 PE=1 SV=1	Q5TKA1	LIN9	62 kDa	0	0	0	0	10	7	8	0	0	0	0	0	0	1	6	8	4	3	4
Putative uncharacterized protein encoded by LINC01006 OS=Homo sapiens OX=9606 GN=LINC01006 PE=5 SV=1	Q8NI28	LINC01006	22 kDa	0	0	0	0	0	1	1	2	2	3	1	2	1	1	1	1	2	1	1
Lethal(2) giant larvae protein homolog 1 OS=Homo sapiens OX=9606 GN=LLGL1 PE=1 SV=3	Q15334	LLGL1	115 kDa	0	1	0	0	1	2	2	7	16	13	0	0	1	1	1	0	7	8	7
Protein LLP homolog OS=Homo sapiens OX=9606 GN=LLPH PE=1 SV=1	Q9BRT6	LLPH	15 kDa	0	1	1	0	2	3	2	0	0	1	0	0	0	3	5	3	0	0	0
Protein ERGIC-53 OS=Homo sapiens OX=9606 GN=LMAN1 PE=1 SV=2	P49257	LMAN1	58 kDa	0	0	0	0	2	0	0	0	1	1	0	0	0	0	0	0	3	4	4
LIM and cysteine-rich domains protein 1 OS=Homo sapiens OX=9606 GN=LMCD1 PE=1 SV=1	Q9NZU5	LMCD1	41 kDa	0	0	0	0	4	4	2	28	25	29	0	0	0	6	8	7	1	4	3
Prelamin-A/C OS=Homo sapiens OX=9606 GN=LMNA PE=1 SV=1	P02545	LMNA	74 kDa	17	6	3	0	26	27	29	13	12	16	13	2	10	30	29	37	17	21	19
Lamin-B1 OS=Homo sapiens OX=9606 GN=LMNB1 PE=1 SV=2	P20700	LMNB1	66 kDa	7	3	0	1	20	18	19	4	4	4	3	0	4	8	7	10	8	11	11
[truncated: 2,787 more rows]

## Sheet: Average spectral counts
	Alternate ID	Control	MicroID-NES	MicroID-NLS	MicroID-MTS	TurboID-NES	TurboID-NLS	TurboID-MTS
	KRT1	406	205.667	176.667	333.333	181	207.333	420.333
	ACACA	484	44.3333	31.3333	287.333	67.6667	30	223.667
	KRT10	317	116.667	109.333	235	120.333	138	292
	FLNA	74	1225	1007.67	223	2011.33	262	355.333
	AHNAK	22	1465	641.667	214.333	1586.33	191.333	426.333
	PC	284	83.3333	32.3333	154.333	50	42.6667	151.333
	KRT9	129	97.3333	87.3333	141.667	83	96.6667	183
	LRPPRC	21	5.66667	0	121	0.666667	0.333333	39.6667
	KRT5	133	51.3333	58.3333	120.333	49	72	122.667
	KRT6C	124	48.3333	56	108.333	52.6667	80.3333	117
	KRT6B	124	48	55.6667	108.333	54.6667	80	121.667
	GLUD1	0	2.33333	0.333333	96	1.33333	0	11.3333
	DECR1	1	0	0.333333	75	0	0	5.33333
	ACACB	118	5.66667	0	74.6667	0	0	28.3333
	KRT8	87	78.3333	52.3333	71.6667	69.6667	49.3333	85.6667
	ACAD9	2	2	0	69	0	0	8
	PCCA	151	34.3333	25.6667	66	32.3333	30	68.6667
	KRT14	56	40.6667	35.6667	57	34.3333	52	60.6667
	KRT7	59	44	0	53	54	23.6667	31
	KRT16	61	29	32.3333	52.3333	32.6667	52.6667	58.3333
	KRT4	56	13.3333	24.3333	50	0	41.3333	15.3333
	KRT13	0	21.6667	7	49.6667	15	22.3333	45.3333
	MGME1	1	0	0.666667	45.3333	0	0	12
	DHX30	1	3	1	43.6667	0.666667	1.33333	10
	HSPE1	2	5	0.666667	43.3333	1.66667	2	24.3333
	GTF3C1	0	3	97.6667	38.3333	97.6667	11.3333	0.333333
	FN1	48	85.3333	20.6667	35.3333	91.3333	41	30.3333
	TRMT10C	0	0	0	34	0	0	9.33333
	KRT80	55	32	32.6667	32	29.6667	22.3333	37.6667
	ACTB	46	36.6667	19	31.6667	25	24	35.3333
	MKI67	0	35.3333	329.333	31.6667	116.333	340.667	29
	HSPA9	23	10	1	31	2.66667	4.66667	33
	MYH9	75	376	74	30.6667	154.333	71.3333	132
	ANXA2	49	96	92	30.6667	177	26.6667	54.6667
	KRT77	34	18	12	30.3333	14	19.3333	42
	GLS	1	1.33333	0.666667	30.3333	0	0.333333	36.6667
	CLPX	0	0	0	30.3333	0	0	16.6667
	ACOT9	0	2.33333	0	28.6667	0.333333	0	11.6667
	ALDH1L2	0	0.666667	0	27.6667	1.66667	0	1.33333
	MCCC1	47	6.66667	4.66667	27	5.33333	2.66667	15.3333
	HSPD1	8	7.33333	2.33333	25.3333	7.33333	4.33333	14.6667
	ATP5F1B	3	2	1.66667	23.6667	3	1.33333	16.3333
	TIMM44	1	1	0.333333	23.6667	0	0	68
	VIM	57	340	23.3333	23	51	35.3333	134.667
	DSP	23	52.6667	25.3333	22.3333	58	29.3333	20.6667
	HIST1H1C	20	12.6667	23	22	12.3333	20	22
	HRNR	25	16	14.3333	21.6667	14.3333	21.6667	22.3333
	GFM1	0	0	0	21.6667	0	0.333333	15.3333
	FLNC	16	137.333	72	21.3333	160	32.6667	41
	MTHFD1L	2	0.333333	0	21.3333	0	0	20
	MRM3	0	0	0	21.3333	0	0	2.33333
	MRPS11	0	0	3.66667	21.3333	1.66667	0	0
	TJP1	0	130	53	20.6667	185.333	12.3333	11.3333
	FLNB	30	141	72.6667	20.3333	194.333	29.3333	37.3333
	PLEC	58	208	37.6667	20	180.667	41.3333	41
	ALB	9	10.6667	10.3333	19.6667	7.66667	10.6667	7.66667
	HIST1H1B	15	9.33333	23	19.6667	13.3333	22.3333	20
	PUS1	0	2	10.3333	19.6667	8.33333	9.66667	7.66667
	KPRP	32	12.6667	10.6667	19.3333	8.33333	18.6667	12
	TRAP1	4	1.33333	0	19.3333	0	0	56
	KRT17	19	58.6667	15	19	18	25	25.6667
	TUBB	40	57.6667	16.3333	19	21.3333	30.6667	17
	ACTC1	24	27.3333	10	18.3333	15.3333	11.6667	16.3333
	SUPV3L1	0	0	0	18.3333	0	0	5.66667
	ATP5F1A	7	6	2	18	1.66667	2.66667	23.3333
	PKM	32	36.6667	28.3333	17.6667	27	25.6667	15.3333
	JUP	11	15.3333	10.6667	16.6667	11	14.6667	12
	HSPA8	17	65.6667	39.6667	16.3333	92.6667	39.3333	17.6667
	TUBB4B	34	52.6667	14.6667	16.3333	13.3333	27	15
	PYCR1	0	1.66667	1.66667	16.3333	1.66667	0	11.3333
	DBT	0	0	0	16	0	0	7
	ALDH18A1	6	3	1	15.6667	1.66667	1	7
	HADHA	8	3	0.333333	15.6667	1.66667	0.333333	5.66667
	HSP90AB1	22	35	18	15.3333	42	12.3333	15
	FLG2	18	10.6667	6.33333	15	6.33333	12.6667	12.6667
	IARS2	1	5.66667	0	15	0.333333	0	24.6667
	MRPL12	0	0	0	15	0	0	1
	MRPS31	0	4	0	14.6667	0	0.333333	32.6667
	GRSF1	0	1.66667	0.333333	14.6667	0.666667	0.666667	19
	POLDIP2	0	0	0	14.6667	0	0	4
	POLRMT	0	0	0	14.6667	0	0	7.66667
	TUFM	9	3.66667	1.33333	14.3333	2	1.66667	7.33333
	AFG3L2	3	0	0	14	0	0.333333	8
	SHMT2	7	6	0	13.6667	0.666667	0.333333	68
	ATAD3A	8	2.66667	6.33333	13.3333	12.3333	0	5
	TBRG4	0	0.333333	0	13.3333	0	0	2.33333
	NUMA1	1	21	289.667	13	114.333	253.333	27.3333
	FASTKD2	0	0.333333	0	13	0	0	1.33333
	NDUFA10	0	0.333333	0	13	0.333333	0	11.6667
	C17orf80	0	0	0.666667	13	0	2	11
	RPL4	8	15	32	12.6667	9.33333	32	7
	NDUFS1	0	1.33333	0	12.6667	0	0.333333	20
	POLG	0	0	0	12.3333	0	0	5.33333
	HIST1H4A	19	8.66667	52.3333	12	12.6667	78	10
	HSDL2	1	0	0	12	0.666667	0.333333	6.33333
	HSP90AA1	17	26.3333	14	11.6667	25	11.6667	11.6667
	OGDH	3	1	0	11.6667	0	0	2.33333
	PNPT1	0	0.666667	0	11.6667	0	0	11.3333
	EEF2	22	44	18.3333	11.3333	27	14.3333	13
	NCL	17	20.3333	174	11.3333	37.6667	234.333	22
	DLAT	1	1.33333	0	11.3333	0	0	9.66667
	LETM1	0	0	0	11.3333	0	0	9
	EEF1A1	11	39.6667	17.6667	11	24.3333	17.3333	11
	PCCB	20	5.33333	0.666667	11	1	0.333333	13
	SUCLA2	4	1.33333	0	11	1	1	32
	ACO2	4	1	0	11	0.333333	1	0.333333
	MRPS5	1	0.333333	0	11	0	1.33333	11.3333
	PNPLA8	0	0.333333	0	11	0	0	17.6667
	TARS2	1	0.666667	0	10.6667	1.66667	0	1
	GTPBP10	0	0	0	10.6667	0	0	7.33333
	NDUFS3	0	0	0	10.6667	0	0	2.33333
	PYCR2	1	0	0	10.6667	0	0	1
	SLC25A40	0	0	0	10.6667	0	0	1.33333
	MAP1B	7	462	99	10.3333	179.333	94.6667	95
	HBS1L	0	22	33.3333	10.3333	58.3333	1.33333	0.333333
	HIST1H2BK	23	9.33333	24.6667	10.3333	10.6667	33	8.66667
	KRT86	2	2.33333	5.33333	10.3333	3	8.33333	5.66667
	NDUFAF7	0	0.333333	0.333333	10.3333	0	0	32
	DNAJA3	0	0	0	10.3333	0	0	0.333333
	MRPS9	0	0	0	10	0	0.333333	4.66667
	NDUFA6	0	0	0	10	0	0	2.33333
	NT5DC2	0	0	0	10	0	0	5.66667
	KRT78	12	4	6	9.66667	3.66667	7.33333	8
	ELAC2	0	1.33333	2	9.66667	1.33333	3	7.33333
	MRPS28	0	0.666667	1.33333	9.66667	3.33333	0	3
	MRPL19	2	0.333333	2	9.66667	0	0	5
	SUCLG2	4	0.333333	0	9.66667	0	0	5.66667
	C1QBP	0	0	0	9.66667	0	0	0
	OXCT1	0	0	0	9.66667	0	0	0.333333
	PDK1	0	0	0	9.66667	0	0	1
	VWA8	0	0	0	9.66667	0	0	4.66667
	SLC25A5	5	6.66667	3	9.33333	3.66667	2.33333	30
	FASTKD5	0	0.333333	0	9.33333	0	0	11.6667
	ACADVL	3	0	0	9.33333	0	0	11.3333
	CDK5RAP1	0	0	0	9.33333	0	0	3.33333
	ANLN	3	28	76.6667	9	69	81.6667	7.66667
	PDHX	0	0	0	9	0	0	2
	RBFA	0	0	0	9	0	0	4.66667
	FMR1	1	3	121.333	8.66667	177	0.333333	0
	MDH2	0	1.33333	0	8.66667	0	0	10
	FASN	13	72.6667	17.3333	8.33333	41	18	8.66667
	KRT27	33	6.33333	3.66667	8.33333	3.66667	4.66667	7
	MRPL9	1	0.333333	0	8.33333	0	0	0.666667
	AARS2	0	0	0	8.33333	0	0	4
	LARS2	0	0	0	8.33333	0	0	1.66667
	PDE12	0	0	0	8.33333	0.333333	0	0.333333
	RARS2	1	0	0	8.33333	0	0	8
	UBA1	6	9.33333	35.6667	8	50	5.33333	1.33333
	HIST1H1E	19	8.33333	22.3333	8	13	7	22
	DSG1	11	7	8	8	6.66667	11.3333	7
	MRRF	0	0	0	8	0	0	1.33333
	MTO1	0	0	0	8	3	0	0.666667
	TOP3A	0	0	0	8	0	0	0.666667
	ACTN4	16	40	7.66667	7.66667	30.6667	9	13
	CLTC	12	37.6667	12.6667	7.66667	24	19	4.66667
	RBBP4	0	6	71.6667	7.66667	50.6667	6.66667	0
	OAT	3	1.33333	1	7.66667	1	1	3.33333
	CARS2	0	0	0	7.66667	0	0	5.66667
	KRT31	0	0	1.33333	7.66667	0.333333	2.66667	6
	LDHA	12	11.3333	6.66667	7.33333	11.6667	9	7.66667
	GAPDH	30	8	5.33333	7.33333	7.33333	10.6667	7
	RBBP7	1	7.33333	64.6667	7.33333	55	8.33333	0.333333
	GARS	2	2	2.66667	7.33333	10	0	2.66667
	PRKDC	4	28.3333	55.6667	7	44.6667	12.3333	2
	SDHA	3	4.66667	0.333333	7	2	0.333333	11
	DSC1	6	4.33333	2.66667	7	3.66667	5.66667	5
	DLST	1	0.666667	0	7	0	0	6.33333
	ME2	1	0.333333	0	7	0	0	1.66667
	MRPL1	0	0	0	7	0	0	0.333333
	PMPCB	0	0	0	7	0	0	7.33333
	TUBA1B	16	50.3333	13.3333	6.66667	19.6667	15.3333	11
	DCD	9	7	5.33333	6.66667	6	5	6.33333
	NDUFA9	0	0.666667	0	6.66667	0	0.333333	6.33333
	STOML2	0	0.666667	0.333333	6.66667	1	0	3.33333
	KRT34	0	0	1.33333	6.66667	0	2.33333	2.33333
	NFS1	0	0	0	6.66667	0	0	4.33333
	TFB2M	0	0	0	6.66667	0	0	0
	WASHC5	0	0	4.33333	6.66667	17.6667	0	0
	MAP4	4	482.333	27.6667	6.33333	79.3333	59.3333	116
	ERBIN	1	61	29.6667	6.33333	103	5	6.66667
	ACTN1	17	50.3333	8.66667	6.33333	38.3333	12	13
	TCP1	4	17	23.3333	6.33333	40.3333	9.33333	4.33333
	PRDX2	7	10.6667	10	6.33333	12.6667	7.33333	3.33333
	YWHAZ	11	10.6667	8.66667	6.33333	18.3333	6.66667	6.33333
	LONP1	8	1.33333	0	6.33333	0	0.666667	3.66667
	ATP5F1C	1	0.666667	0	6.33333	0.333333	0	2.33333
	HDHD5	2	0.666667	0	6.33333	0	0	1.66667
	PTCD1	0	0.333333	0	6.33333	0	0	4.33333
	KRT33B	0	0	1.33333	6.33333	0	2.66667	0
	MRPS27	1	0	0	6.33333	0.333333	0	4
	MTPAP	0	0	0	6.33333	0	0	1
	CCT8	9	205	24	6	57.6667	74.6667	70.6667
	ACOT1	1	16.3333	0.333333	6	0	6.33333	86.6667
	PRDX1	11	14	13.6667	6	17.6667	11.3333	4.66667
	RPS3	9	9	11.3333	6	10	6.66667	4
	ECHDC1	1	3	2	6	4	3	3
	CS	4	2.66667	0.333333	6	0.333333	0	2
	ACADM	1	0	0	6	0	0	1.66667
	GTPBP3	0	0	0	6	0	0	0
	TACO1	1	0	0	6	0	0	5.66667
	ANXA1	8	38.3333	34	5.66667	47.6667	32	19.3333
	HSPA1A	8	18	11.6667	5.66667	23.3333	10	5.66667
	DDX5	7	12.6667	36	5.66667	22.6667	38.3333	9
	HNRNPK	7	12	49.6667	5.66667	26.3333	39.6667	12
	ALDOA	10	5.66667	2.33333	5.66667	5.66667	3.66667	4.33333
	ATP5PF	0	0	0	5.66667	0	0	0
	PRDX3	0	0	0	5.66667	0	0.333333	5
	SSBP1	0	0	0	5.66667	0	0	2
	DDX3X	6	54.6667	40.3333	5.33333	51.6667	14	6
	NR3C1	0	31.6667	48.3333	5.33333	57	40.3333	2.66667
	RPL7A	11	14	68.6667	5.33333	16	23.3333	2.66667
	YWHAQ	18	10.6667	10	5.33333	22	7.66667	4.66667
	XP32	5	2.33333	3.33333	5.33333	1	5.33333	4.33333
	KRT85	1	0.666667	0	5.33333	1.66667	4	2.66667
	MTERF3	0	0	0	5.33333	0	0	0
	MTHFD2	1	0	0	5.33333	0	0	2
	PDPR	0	0	0	5.33333	0	0	3.33333
	PDSS1	0	0	0	5.33333	0	0	1
	THNSL1	0	0	0	5.33333	0	0	0
	TLN1	17	170.667	19.6667	5	51.3333	22.6667	23.6667
	RPL6	7	15.6667	29.3333	5	8.33333	29.3333	3.66667
	SART1	1	12	95	5	44.3333	98.6667	9.33333
	RAN	5	11.6667	19.6667	5	57	8	4.66667
	FXR2	0	11	72.6667	5	159.667	0.333333	0
	ETFB	5	5.66667	2.66667	5	1.66667	2.66667	5
	PCMT1	0	3	9.33333	5	8.33333	1.33333	0
	PHB2	2	2	0.333333	5	6.66667	0.666667	16.3333
	SERPINB12	4	1.66667	0.666667	5	1.33333	2.33333	1.66667
	GUF1	0	0	0	5	0	0	1.66667
	HADH	0	0	0	5	0	0	0
	IDH3B	0	0	0	5	0	0	3.33333
	MRPL48	0	0	0	5	0	0	4
	NDUFAF4	0	0	0	5	0	0	2.33333
	TSFM	2	0	0	5	0	0	3
	RANBP2	0	118	64.6667	4.66667	172.333	6	13
	RPS27A	10	31.3333	35.3333	4.66667	31.6667	31	10.3333
	EZR	8	19	11	4.66667	26	7	8
	U2SURP	7	8	69.6667	4.66667	31	45.6667	5.33333
	ALDH7A1	4	3.66667	2.33333	4.66667	4.33333	1	4
	TGM3	10	2	2	4.66667	0.333333	3.66667	1.33333
	ACAT1	2	1	0	4.66667	0.333333	0	1
	MRPS23	0	0.666667	0	4.66667	0	0	6.33333
	NIT2	0	0.333333	2.33333	4.66667	3	0	0.333333
	ALDH4A1	3	0	0	4.66667	0	0	28
	LYRM4	0	0	0	4.66667	0	0	0
	LYRM7	0	0	0	4.66667	0	0	2.66667
	MRPL45	0	0	0	4.66667	0	0	2.66667
	MRPS22	0	0	0	4.66667	0	0	9
	PTCD3	0	0	0	4.66667	0	0	8.33333
	UQCC2	0	0	0.666667	4.66667	2	0	0
	HSPA5	13	20.3333	8	4.33333	14	9	5.66667
	SLC3A2	4	12.3333	14	4.33333	14.6667	3.33333	4.33333
	SHROOM3	3	12	1.66667	4.33333	3	2	3.66667
	TMEM263	5	6	4	4.33333	3	4.33333	4.33333
	ALAS1	0	0.666667	0	4.33333	0	0	8.33333
	HADHB	2	0.666667	0.333333	4.33333	0.333333	0	0.666667
	MOCS1	0	0.666667	2	4.33333	1.33333	1.66667	0.333333
	MTG1	0	0.333333	0	4.33333	0	0	0.666667
	MRPL50	0	0	0	4.33333	0	0	1.33333
	MRPS26	0	0	0	4.33333	0	0	0.666667
	NDUFAF1	0	0	0	4.33333	0	0	0.333333
	NDUFV1	0	0	0	4.33333	0	0	2.66667
	PITRM1	0	0	0	4.33333	0	0	2
	PRORP	0	0	0	4.33333	0	0	3.66667
	YME1L1	0	0	0	4.33333	0	0	0.333333
	DDX3Y	4	59.3333	29	4	40.6667	13.6667	7
	CORO1C	3	52	25.3333	4	42.3333	16.6667	13.6667
	HNRNPU	5	12.6667	29.6667	4	14.6667	51.3333	6
	YWHAB	10	10.3333	6.66667	4	18.6667	5.66667	3.33333
	RAB1A	5	7.66667	9.66667	4	10	4	3
	SF3B2	1	5.33333	83.6667	4	32	27.6667	2.66667
	NNT	0	3	0	4	0	0	3
	AP2A2	0	2.66667	21	4	50.6667	0	0
	COX6B1	0	2.66667	1	4	3.33333	0.666667	0
	ECI2	0	0	0	4	0	0	1
	GATB	0	0	0	4	0	0	0.666667
	LRR1	0	0	1	4	0	2.33333	0
	MRPL58	0	0	0	4	0	0	3.66667
	NGRN	0	0	0.333333	4	0	0	1
	RPUSD3	0	0	0	4	0	0	0
	MYH10	11	62	4.33333	3.66667	26.3333	8.66667	25.3333
	KRT18	7	51	7.33333	3.66667	20.6667	5	8.33333
	UBAP2L	1	45.3333	39	3.66667	50	9.33333	7.33333
	HNRNPA1	8	34.6667	38.3333	3.66667	18.6667	165.667	19.6667
	EEF1D	5	25.3333	19.3333	3.66667	42.3333	8.33333	10.6667
	CCT2	4	15.6667	10.3333	3.66667	20.3333	5	1.66667
	HSP90B1	11	10.6667	4.33333	3.66667	6.33333	4	3
	FASTKD3	1	8	5.66667	3.66667	8.66667	2.66667	5.33333
	DDX17	4	7.66667	23.3333	3.66667	12.3333	16.3333	5
	RPS4X	8	6	13.6667	3.66667	4.33333	6.33333	5.33333
	PRSS1	3	3	2	3.66667	0.333333	4	3
	PKP1	4	2	1.33333	3.66667	2	2	1.66667
	ALDH1B1	2	0	0	3.66667	1	0	1.33333
	ATPAF2	0	0	0	3.66667	0	0	2
	COQ8A	0	0	0	3.66667	0	0	0
	ERAL1	0	0	0	3.66667	0	0	5.33333
	PDHB	2	0	0	3.66667	0	0	1.66667
	SDHB	0	0	0	3.66667	0.333333	0	3.33333
	EIF4G1	0	56.6667	20.3333	3.33333	31.6667	8	5.66667
	PCBP1	5	21.6667	18.6667	3.33333	22.3333	16.3333	5.66667
	PDLIM4	0	13.6667	10	3.33333	27	3.66667	1
	TUBA1A	15	13.6667	4.66667	3.33333	13.3333	16	4.66667
	DDX21	4	12.6667	86.3333	3.33333	19.3333	83	3
	LDHB	3	10.3333	6	3.33333	7.33333	7	3.33333
	ENO1	12	8.66667	10.3333	3.33333	12	6.33333	2.66667
	RPS6	8	8.33333	12	3.33333	6.66667	10.3333	3
	RPL7	7	7.66667	11	3.33333	3	7.66667	1
	PFN1	7	5.33333	6.66667	3.33333	8.33333	5.66667	2
	ANXA5	10	4	16.6667	3.33333	20.3333	2.33333	3.33333
	TOP1	2	2.66667	12.3333	3.33333	2.33333	20	0.666667
	RPS25	4	2.33333	12.3333	3.33333	1.66667	9.33333	2
	FABP5	2	1	1.33333	3.33333	2	3.66667	0.333333
	RPL18	3	1	11.6667	3.33333	2	9.66667	1.33333
	HSD17B10	3	0.666667	0	3.33333	0.333333	0	7.66667
	ABCB7	0	0.333333	0	3.33333	0	0	2.33333
	ECH1	0	0.333333	0	3.33333	0	0	1.33333
	NDUFA12	0	0.333333	0	3.33333	0	0	4.66667
	COX5A	0	0	0	3.33333	0	0	0.333333
	DDX18	0	0	65.3333	3.33333	15.3333	43.6667	1
	METTL15	0	0	0	3.33333	0	0	4.33333
	MTG2	0	0	0	3.33333	0	0	0.333333
	NOA1	0	0	0	3.33333	0	0	1.66667
	EEF1G	7	13.6667	5.33333	3	8.66667	6	3.66667
	LMNA	17	13.6667	27.3333	3	19	32	8.33333
	RPN1	7	12	4	3	6.33333	5	3.33333
	HNRNPA2B1	10	10.6667	28	3	18.3333	60	3.33333
	RPS11	5	7	7	3	4.33333	7.33333	1.66667
	HNRNPH1	4	4.66667	18.3333	3	14	6.66667	2.33333
	RPL13	7	4.33333	14.3333	3	5	9.66667	2
	PGK1	8	4	3	3	4.33333	4.66667	1.33333
	RPL15	3	3	4	3	1.33333	8.33333	2
	S100A6	4	2.33333	2.33333	3	3	2.66667	1.66667
	DUT	0	2	1.33333	3	1.33333	3	3.33333
	SPRR1A	4	2	0.333333	3	0.666667	2.33333	1.66667
	IMMT	0	0.666667	0	3	0.333333	0.333333	0.333333
	GRPEL1	0	0	0	3	0	0	3
	HINT2	0	0	0	3	0	0	2
	IDH3A	3	0	0	3	0	0	0.333333
	MRPL37	0	0	0	3	0	0	2.66667
	MTIF2	0	0	0	3	0	0	0.666667
	NT5C3B	0	0	5	3	5	0	0.333333
	PDK3	0	0	0	3	0	0	1.33333
	PPA2	0	0	0	3	0	0	1
	YARS2	0	0	0	3	0	0	0.333333
	CRYBG3	0	57.6667	12.6667	2.66667	77.3333	0.666667	1.33333
	SEPTIN9	3	57.6667	19.6667	2.66667	33.3333	13.6667	9.33333
	NUP153	0	23.3333	56.6667	2.66667	66.3333	75	9
	PCBP2	5	17.6667	20.3333	2.66667	20	11.3333	2.66667
	MSN	8	14.6667	6.33333	2.66667	15.6667	6	4
	RACK1	3	13.6667	6.66667	2.66667	7.33333	9	3.66667
	RPL14	4	5.66667	8.66667	2.66667	4	8.66667	1.66667
	ARF4	1	5.33333	12	2.66667	10.3333	3	0.666667
	DHX29	0	5	17.6667	2.66667	16.6667	0.666667	0.333333
	CUL4A	0	4.33333	35.3333	2.66667	44.6667	7.66667	0.333333
	TFRC	1	4.33333	24.3333	2.66667	22.6667	2	0
	RPL34	2	3.66667	5.33333	2.66667	4	2.66667	1.66667
	UQCRC2	0	3.33333	1.66667	2.66667	0.666667	0	1.66667
	ARG1	4	2.33333	1.33333	2.66667	1.66667	2	1.66667
	SRSF3	4	2	2.66667	2.66667	3	2.66667	1.33333
	AP2A1	0	1	11.3333	2.66667	30.6667	0	0
	ECHS1	0	1	0	2.66667	0	0	1.33333
	IDH2	6	0.666667	0	2.66667	0	0	5.33333
	MTREX	1	0.666667	10	2.66667	18.6667	4.66667	0.333333
	ACAA2	0	0	0	2.66667	0	0	0
	AK4	2	0	0	2.66667	0	0	4.33333
	EARS2	0	0	0	2.66667	0	0	3
	ETFDH	0	0	0	2.66667	0	0	0
	ISCU	0	0	0	2.66667	0	0	5
	LAP3	1	0	0.333333	2.66667	1	0	1.33333
	MTRF1	0	0	0.333333	2.66667	0	0	7
	NDUFS6	0	0	0	2.66667	0	0	1.33333
	PDP1	0	0	0	2.66667	0	0	8
	SERBP1	2	105	39.6667	2.33333	21.6667	35.3333	6.66667
	RRBP1	9	36.6667	15.6667	2.33333	12.3333	8.33333	9
	ATXN2L	0	36	10	2.33333	36.6667	3	3.66667
	AFDN	0	28	23.3333	2.33333	61.3333	0.666667	2.66667
	HSPH1	1	24.3333	9.33333	2.33333	33.3333	5.66667	3
	PHLDB2	1	18	13.6667	2.33333	27	0.666667	0.666667
	RPS3A	5	11.3333	42	2.33333	11.6667	26.6667	2
	SLC4A7	0	10	18.3333	2.33333	20.3333	0.666667	0
	CSE1L	1	8.66667	7	2.33333	8.66667	6.66667	1.66667
	HSPB1	8	8	3.66667	2.33333	7.33333	3	1.66667
	CYB5R3	1	6.66667	2	2.33333	4	2	1.33333
	NPEPPS	3	6.66667	2	2.33333	3.66667	4	0.666667
	PSMC2	1	5.66667	13.6667	2.33333	30.3333	1	1
	RPS9	6	5.33333	48.3333	2.33333	10.6667	8	2.66667
	TPI1	10	5.33333	4.66667	2.33333	5	3.66667	1.66667
	UQCRC1	0	3.33333	0	2.33333	0.666667	0	1.33333
	STIP1	1	2.66667	7.66667	2.33333	28.6667	1	0.666667
	FH	0	2.33333	0.666667	2.33333	2.33333	0	0.333333
	CASP14	1	1.33333	0.333333	2.33333	0	2.33333	1.33333
	SRSF6	5	1	14.3333	2.33333	4	5.66667	1
	LOR	2	0.666667	1	2.33333	0.333333	1.33333	1.33333
	AUH	1	0.333333	0	2.33333	0	0	0.333333
	DARS2	2	0.333333	0	2.33333	0	0	1.33333
	DLD	0	0.333333	0	2.33333	0	0	4
	GFM2	0	0.333333	0	2.33333	0	0	1
	PAN3	0	0.333333	21.6667	2.33333	31.3333	0	0
	ALDH5A1	0	0	0	2.33333	0.333333	0	0.333333
	DCUN1D4	0	0	4	2.33333	8.33333	1.33333	0
	DCXR	0	0	0.666667	2.33333	0.333333	0.333333	1
	DEFA1	2	0	0.666667	2.33333	0	0.333333	1
	FDXR	2	0	0	2.33333	0	0	0.666667
	GNA13	0	0	5.33333	2.33333	0	0	0
	IBA57	0	0	0	2.33333	0	0	0
	MRPS35	0	0	0	2.33333	0	0	1.66667
	MRPS7	0	0	0	2.33333	0	0	0
	MTRF1L	0	0	0	2.33333	0	0	0
	NDUFS2	0	0	0	2.33333	0	0	1.33333
	PMPCA	0	0	0	2.33333	0	0	15
	CEP170	0	81.3333	22.6667	2	48.3333	20.6667	10.6667
	SF3B1	0	28.3333	91.6667	2	49.6667	130	16.6667
	HSPA4	5	22.3333	5	2	8.66667	10	2.66667
	TCOF1	5	19.6667	105.667	2	33.3333	162	15.3333
	EPRS	3	18	5.66667	2	10.6667	2.66667	1.66667
	COPA	4	16.6667	11	2	14.3333	9	2.66667
	EIF2S2	1	16.3333	19	2	9.66667	12.6667	1.33333
	KPNB1	4	11.3333	5.66667	2	6.66667	5	1.33333
	ANXA6	5	11	3.33333	2	12.3333	3.33333	0.333333
	SHC1	0	10.6667	3	2	4.33333	0.666667	1
	CFL1	9	6.66667	7	2	10	1.33333	1.66667
	PRPF8	0	6	42	2	31.3333	11.3333	0.333333
	PTBP1	3	5.33333	12.6667	2	7	13.3333	1.66667
	XRCC6	6	5.33333	42	2	14.6667	24	2
	ALDH9A1	4	5	2.66667	2	2.33333	3.33333	1
	RPL17	3	5	12.3333	2	4	6.66667	0.666667
	SLC16A3	3	5	5	2	3	5.66667	2.33333
	SFN	8	4.66667	0	2	9	3	0
	PPIB	2	4.33333	2	2	1.33333	5	1.33333
	SFPQ	1	4.33333	15.6667	2	8.66667	16.3333	2.66667
	RPL19	3	3.66667	8.33333	2	3	5	1.33333
	FTSJ3	0	3	53	2	13.3333	54	1.66667
	FUBP1	5	3	17	2	9.33333	8.66667	2.66667
	SDE2	0	3	12	2	6.66667	14.3333	2
	SRSF11	2	3	9.33333	2	4.33333	8.33333	1
	H1F0	1	2.33333	2.33333	2	2.66667	2.66667	1
	DYNC2H1	1	1.33333	2.66667	2	1.33333	2	1.33333
	MRPS36	0	0.666667	0	2	0	0	5
	NDUFAF2	0	0.666667	0	2	0	0	5.66667
	CPS1	0	0.333333	0	2	0	0	0
	ETFA	0	0.333333	0	2	0	0.333333	1.33333
	MMAA	0	0.333333	0	2	0.666667	0	0
	SLC25A24	0	0.333333	0	2	0.333333	0	0
	BCKDHA	0	0	0	2	0	0	0.666667
	C3orf33	0	0	0	2	0	0	0
	C8orf82	0	0	0	2	0	0	0
	DUS2	0	0	1	2	0	3.33333	0.666667
	GATC	0	0	0	2	0	0	0
	LYRM2	0	0	0	2	0	0	1.33333
	MIEF1	0	0	0	2	0	0	0
	MRPL3	0	0	0	2	0	0	4
	MRPS34	0	0	0	2	0	0	0.666667
	PDK2	0	0	0	2	0	0	0.333333
	PREPL	0	0	0	2	0	0	0
	TRNT1	0	0	0.333333	2	0	0.333333	0.333333
	VARS2	0	0	0	2	0	0	0.666667
	IGF2R	0	81.6667	37.6667	1.66667	71.3333	4.33333	2.66667
	RTN4	2	54	7.33333	1.66667	11.3333	6.33333	3
	EPB41L2	0	52	19.3333	1.66667	21.6667	3.33333	3.66667
	TXN	2	30.6667	1	1.66667	1	28.6667	9
	TMPO	0	21.3333	60	1.66667	26	105.667	11.6667
	CCT5	2	21	6.33333	1.66667	20	1.66667	1
	RPS2	3	20.6667	12	1.66667	8	10.6667	0.666667
	SRP54	0	20.6667	19.3333	1.66667	25.6667	5.33333	1
	ABCE1	1	20.3333	17.6667	1.66667	35.3333	1.66667	0
	CKAP5	2	17.6667	5.66667	1.66667	31.6667	0.666667	2
	AHCY	4	17	1.33333	1.66667	4.33333	6	1.66667
	CCT6A	1	13	5.66667	1.66667	16.3333	4.66667	0.333333
	P4HB	9	12	3	1.66667	2.66667	7	2.66667
	EDC4	0	11.6667	10.6667	1.66667	48.6667	1.33333	1.66667
	NME1	4	11.6667	6.66667	1.66667	7.33333	5.33333	1
	GDI2	2	11.3333	4	1.66667	9.66667	6.33333	0.333333
	RPLP2	5	11.3333	11.6667	1.66667	13	8.33333	1
	WDR1	6	11	2	1.66667	6.66667	0.333333	1
	GIGYF2	1	10.6667	4.66667	1.66667	17	2	3
	TKT	4	10.6667	32.6667	1.66667	18.6667	11	1
	CLIC1	7	10	6.33333	1.66667	5.66667	8.33333	0.666667
	ATP1A1	3	9.66667	3.33333	1.66667	2.33333	3	1.66667
	VDAC1	9	9	4.33333	1.66667	3	5.33333	2.33333
	SART3	0	7.66667	48	1.66667	17.6667	60.3333	4
	CAPZA1	3	6	5	1.66667	12	4	1
	PLS3	0	5.33333	3.66667	1.66667	10.3333	0.666667	0.333333
	GOPC	0	5	0.333333	1.66667	2	0	2.66667
	IPO5	0	5	2.33333	1.66667	2.33333	1	1
	VDAC2	4	5	3	1.66667	3.33333	3.33333	1.66667
	LGALS1	11	4.66667	3.66667	1.66667	3	3.33333	1.66667
	C2CD2L	0	4.33333	2	1.66667	2	1	0.333333
	PPM1G	1	4	58.3333	1.66667	20	40	1
	RPL27	4	3.66667	8	1.66667	2.33333	6	0.333333
	GNL2	0	3.33333	58	1.66667	17.3333	45.3333	0.333333
	HNRNPF	0	2.66667	14.3333	1.66667	7.33333	7.33333	1.33333
	SRRM2	1	2.66667	21.6667	1.66667	7.66667	52.6667	5.33333
	KIFC3	0	2	0	1.66667	2	0	2.66667
	ATP5PD	0	1.66667	0	1.66667	0.666667	0	3.33333
	SAP30BP	0	1	35.3333	1.66667	22.6667	13.3333	0
	GOT2	2	0.666667	0	1.66667	0.333333	0	0.666667
	MRPS2	0	0.666667	0	1.66667	0	0	2
	OXA1L	0	0.666667	0	1.66667	0	0	4
	TGM1	5	0.666667	0	1.66667	0.333333	1	1.66667
	COX5B	0	0.333333	0	1.66667	0	0	5.33333
	RPL37	0	0.333333	0	1.66667	1	0	1.66667
	ACAD10	0	0	0	1.66667	0	0	0
	ACAD8	0	0	0	1.66667	0	0	0
	ATP5PO	0	0	0	1.66667	0	0	0
	CRAT	1	0	0	1.66667	0	0	0.666667
	GRPEL2	0	0	0	1.66667	0	0	0.333333
	KRT36	0	0	0	1.66667	0	0	0
	MIPEP	0	0	0	1.66667	0	0	0
	MRPL2	0	0	0	1.66667	0	0	1
	MRPL46	0	0	0	1.66667	0	0	1
	MRPL47	1	0	0	1.66667	0	0	0.333333
	MTERF4	0	0	0	1.66667	0	0	3
	NDUFS8	0	0	0	1.66667	0	0	1.33333
	PAM16	0	0	0	1.66667	0	0	2.33333
	SLC25A10	0	0	0	1.66667	0	0	0
	TRIT1	0	0	0	1.66667	0	0	0.333333
	TRMT61B	0	0	0	1.66667	0	0.333333	3
	CTTN	0	88	26.3333	1.33333	61	15.6667	13.3333
	TMPO	0	43.3333	51.6667	1.33333	27.6667	139	18.6667
	G6PD	2	39.6667	2.66667	1.33333	8.33333	4.33333	3
	DYNC1H1	5	32.3333	7.66667	1.33333	17	8.33333	1.33333
	TJP2	0	31	9	1.33333	33	3.66667	2.33333
	ZC3HAV1	0	30	19.6667	1.33333	34	2	2
	PXN	0	24	6.33333	1.33333	24.6667	2.66667	1.66667
	CNN2	3	23	10	1.33333	13	10.6667	3
	VCL	4	18.3333	0	1.33333	6.33333	1.33333	2.33333
	ESYT1	1	17	3.66667	1.33333	15	2	2
	DHX9	5	15	22.6667	1.33333	11	22.6667	1.66667
	TNPO1	1	12	1.66667	1.33333	0.333333	14	22.3333
	LRRC59	4	11.3333	19.6667	1.33333	14.3333	9	1.33333
	RPL9	0	9.33333	7.66667	1.33333	3.33333	47	1.33333
	EIF5A	1	8.33333	5.66667	1.33333	7	2.33333	0.333333
	HNRNPR	4	7.33333	29	1.33333	13.6667	24.3333	2
	KARS	0	6.66667	1	1.33333	3	0.333333	1.33333
	RNH1	4	6.66667	1.66667	1.33333	3.66667	2	0.333333
	TOP2A	0	6.66667	38.6667	1.33333	9	46.6667	0.333333
	CPNE3	4	5.66667	3.33333	1.33333	6	3	1
	DDOST	2	5.66667	1.66667	1.33333	0.333333	0.666667	0.666667
	DDX39B	4	5.66667	4	1.33333	2	7	1.66667
	GNAI2	1	5.66667	4.33333	1.33333	4.33333	1	1
	HNRNPL	4	5.66667	10.3333	1.33333	4.33333	10	2.33333
	RAC1	3	5.66667	3.66667	1.33333	3.33333	5	1.66667
	YWHAH	0	5	1	1.33333	12.6667	0	0
	ELAVL1	1	4.66667	12.3333	1.33333	8.33333	3.66667	0.666667
	RAB13	3	4.66667	5.33333	1.33333	1	2	1
	RPL12	2	4.66667	4.33333	1.33333	2.66667	4	1
	HIST1H2AC	11	4.33333	12	1.33333	4.66667	15.6667	3.66667
	LMNB1	7	4	19	1.33333	10	8.33333	2.33333
	HNRNPM	2	3	16.3333	1.33333	14.6667	10	2.33333
	NPM1	2	3	223	1.33333	31.3333	75	1
	PRPF3	0	3	42	1.33333	13	31	8.33333
	RPL22	3	2.66667	4.66667	1.33333	2	5.66667	1.66667
	SAMD4A	0	2.33333	13.3333	1.33333	20.3333	0	0
	CRYZ	0	2	0	1.33333	0	0.333333	0
	NSMCE2	0	1.66667	7	1.33333	8.66667	1.66667	0
	CDC42EP2	0	1.33333	3	1.33333	5.33333	0.666667	0.333333
	KYAT3	0	1.33333	0	1.33333	0.666667	0	0
	ALOX12B	4	1	0.333333	1.33333	0	1	1
	BUB3	0	1	1.66667	1.33333	0	2	0.666667
	CALML5	1	1	0.333333	1.33333	1	0.333333	1
	DTYMK	1	0.666667	5.33333	1.33333	4	0.333333	0
	LYZ	0	0.666667	0.666667	1.33333	0.666667	0.333333	0.666667
	SRSF7	2	0.666667	2.33333	1.33333	0	3	1
	TRMT1	0	0.666667	4.66667	1.33333	0	4.66667	0.666667
	ANGEL2	0	0.333333	1	1.33333	0.333333	2.66667	1.66667
	BCS1L	0	0.333333	0	1.33333	0	0	0.666667
	FPGS	0	0.333333	0.333333	1.33333	0.666667	0	0
	IGHA1	1	0.333333	0.333333	1.33333	0	0.333333	2.33333
	KRT71	2	0.333333	0.666667	1.33333	0.333333	2.66667	0.333333
	AASS	1	0	0	1.33333	0	0	0.666667
	ATP5IF1	0	0	0	1.33333	0	0	0.666667
	ATPAF1	0	0	0	1.33333	0	0	1
	COQ5	0	0	0	1.33333	0	0	0.333333
	COQ6	0	0	0	1.33333	0	0.333333	0
	FASTKD1	0	0	0	1.33333	0	0	0.333333
	IVD	0	0	0	1.33333	0	0	0
	KRTAP2-2	0	0	0	1.33333	0	0.333333	0.333333
	MMAB	0	0	0	1.33333	0	0	1.66667
	MRPL28	0	0	0	1.33333	0	0	0
	NLN	0	0	0	1.33333	0	0	0
	PDSS2	0	0	0	1.33333	0	0	0
	PPTC7	0	0	0	1.33333	0	0	2.66667
	TMEM65	0	0	0	1.33333	0	0	0.333333
	ZYX	3	102.667	22.6667	1	47.3333	13	11
	PRRC2C	1	85	42	1	68	9	2
	SEC16A	0	71	6.66667	1	35.3333	2.33333	2.66667
	SPTAN1	7	71	4	1	25	3.66667	6.33333
	CLINT1	0	53	3.33333	1	13.3333	9.33333	2.66667
	PDLIM1	2	49.6667	23.3333	1	50	12.3333	5.66667
	EIF4G2	1	44.6667	10	1	24.3333	7	6.66667
	AHNAK2	0	42.6667	8.66667	1	97.6667	0.333333	4
	NUDC	0	38.6667	12.3333	1	31	7.33333	3.66667
	MAP7D3	0	28	15.6667	1	18.3333	12	1.33333
	PICALM	0	27.3333	5.66667	1	22.3333	1.33333	0.333333
	LBR	0	24.6667	17.6667	1	15.6667	39.3333	7
	RUVBL1	4	24	9	1	10.6667	9.33333	1
	FXR1	0	23.3333	27.3333	1	62.3333	2	0.333333
	PCM1	0	18.6667	11	1	17.6667	1	0.666667
	STRN4	0	18	7.33333	1	24.6667	1.33333	2.33333
	PSMD2	0	16.6667	4.33333	1	13	3	1.66667
	TPM2	15	16	6	1	14	3.66667	2.66667
	TPX2	0	12.6667	85.6667	1	33	141	0.333333
	GANAB	5	12.3333	1.66667	1	2	8.33333	0.666667
	HLCS	2	12	1.33333	1	2.66667	1.33333	1.66667
	ACLY	3	11.6667	4.66667	1	5.66667	4.33333	1.66667
	EIF3F	0	11	8.66667	1	14.6667	4.33333	1
	SNRNP200	1	10.6667	21.3333	1	9	53.6667	4.33333
	EIF4A1	6	10	5.66667	1	7.66667	3.66667	2.66667
	RARS	2	10	2.33333	1	12	3	0.666667
	SUPT16H	5	10	24.6667	1	5	80	2.33333
	MYL6	6	9.66667	6.66667	1	9	5.66667	1.33333
	PARK7	4	9.66667	3.33333	1	3.33333	6	1.66667
	NCAPH	0	9.33333	7.33333	1	16	5.33333	1.33333
	SON	0	9.33333	22.3333	1	12	51.3333	7
	CAPN1	0	8	5.33333	1	13.3333	1.66667	0
	KIF1B	0	8	6.66667	1	17.6667	0	0.333333
	GBF1	0	7.66667	6	1	27.3333	0	0
	VCP	5	7.33333	3	1	5.66667	2.66667	1.33333
	PFKP	0	6.66667	0.666667	1	1.66667	1.33333	1
	EIF3A	2	6.33333	21.6667	1	20	0.666667	0
	KHSRP	5	6	17.3333	1	13.3333	14.3333	2
	IK	0	5.66667	43.3333	1	17	41.3333	1.66667
	MATR3	5	5.66667	27.6667	1	18.6667	21.6667	2
	MCM4	0	5.66667	9	1	4.66667	21	1.33333
	RPS15A	3	5.66667	3.33333	1	2	3.66667	0.666667
	CAND1	3	5.33333	8.66667	1	12	2	0.666667
	EIF3D	1	5.33333	6.33333	1	7.66667	4.66667	1
	AP2M1	0	5	2	1	3.33333	3.33333	0.333333
	NACA	2	5	7.66667	1	7.66667	1.66667	0
	PSMA4	3	5	8.66667	1	11.6667	4.66667	0.666667
	RCC2	3	5	18	1	5.33333	18	0.666667
	DARS	3	4.66667	3.66667	1	5.66667	3.66667	0.666667
	DDX46	1	4.66667	33.3333	1	12.3333	58.3333	8.33333
	RAP1B	4	4.66667	1.33333	1	1.33333	2.66667	0.666667
	RPS8	5	4.33333	8	1	2	6	0.666667
	S100A10	4	4.33333	4.33333	1	5.33333	2.33333	1
	U2AF2	1	4.33333	24	1	14.3333	12.3333	1.66667
	YBX1	1	4.33333	4.66667	1	1.33333	5.66667	1
	CDK12	2	4	28.3333	1	17	28.6667	2
	GPN1	0	4	5	1	9.33333	0.666667	0
	RPSA	3	4	3.66667	1	3	2.33333	1.33333
	TALDO1	2	4	9	1	9	5.66667	0.333333
	ALDOC	1	3.66667	0.333333	1	2	1	0
	RPL8	2	3.66667	6.33333	1	1.66667	3	1.66667
	A2M	1	3.33333	1.66667	1	1	2	0.333333
	AK2	0	3.33333	1.33333	1	2.66667	2	0.333333
	GTF2F2	0	3.33333	40	1	17.3333	50.3333	0
	FUS	1	3	6.66667	1	3.33333	7.66667	2.33333
	GNB2	2	3	1.33333	1	2	2.33333	1
	NKRF	0	3	24.3333	1	9.33333	31.3333	0.333333
	PPIL4	5	3	9.33333	1	5	14.6667	0.333333
	CAT	2	2.66667	2	1	2.66667	2.66667	1
	HBA1	4	2.66667	2	1	1.33333	3.33333	0.333333
	HMGN2	1	2.66667	11	1	5	16.3333	1.66667
	RBMX	4	2.66667	10.6667	1	2.66667	6	1
	CNP	1	2.33333	1.33333	1	1.66667	0.333333	0
	HIST3H3	3	2.33333	2	1	1	3	1
	SUB1	3	2.33333	8.33333	1	4	13.6667	2.33333
	CTSD	1	2	0.666667	1	0.333333	0	0.666667
	H2AFX	4	2	5.66667	1	2	7	2.66667
	RPL23	5	2	2.33333	1	1	3	1.33333
	RPS14	1	2	5.33333	1	1.66667	6	1.33333
	ALYREF	2	1.66667	16	1	4.66667	31.3333	0.666667
	BCLAF1	0	1.66667	38	1	17.3333	30.6667	2.33333
	KDELR2	1	1.66667	1	1	1	1	0.666667
	NSUN2	0	1.66667	17.6667	1	3.33333	5.33333	0
	SNW1	1	1.66667	32.6667	1	16.6667	23	1.33333
	TRIR	0	1.66667	24.6667	1	16.3333	18	1
	U2AF1L5	0	1.66667	6	1	2	4	1
	UBA2	1	1.66667	4	1	1	3.66667	0.333333
	UMPS	1	1.66667	2.66667	1	4.33333	0	0.333333
	UTP14A	0	1.66667	50	1	18	34.3333	0
	DNTTIP2	0	1.33333	37.3333	1	11.6667	53	0.666667
	NOL10	1	1.33333	28.6667	1	7	13.3333	0
	RPL35A	2	1	0.666667	1	1.66667	1.33333	0.333333
	RRS1	0	1	37.3333	1	8.33333	17.3333	0.333333
	S100A14	1	1	0	1	0	0	0
	NAPA	0	0.666667	6.33333	1	7.33333	0	0
	RNF168	0	0.666667	24	1	20.3333	14	0
	BCAT2	0	0.333333	0	1	0	0	0.333333
	CRK	0	0.333333	12	1	23.6667	0	0
	HBB	0	0.333333	0.333333	1	0	0.666667	0
	PDHA1	1	0.333333	0	1	0	0	1
	PRPF6	0	0.333333	19	1	9	7	0
	RPL31	1	0.333333	2.33333	1	0.333333	1.33333	0.333333
	ABHD10	0	0	0	1	0	0	2
	ACSF2	0	0	0	1	0	0	1.33333
	ARL2	0	0	0	1	0	0	1.33333
	BRD9	1	0	18	1	15	10.6667	0.333333
	COQ8B	0	0	0	1	0	0	0.666667
	DAP3	0	0	0	1	0	0	0
	EVPL	0	0	0	1	71.3333	0	0
	GCDH	0	0	0	1	0	0	0.666667
	HIBCH	0	0	0	1	0	0	0.333333
	KRTAP13-4	0	0	0	1	0	0	0
	MCCC2	0	0	0	1	0	0	1
	MCUB	0	0	0	1	0	0	0
	MECR	0	0	0	1	0	0.333333	0
	MRPL20	0	0	0	1	0	0	0.666667
	MRPL24	0	0	0	1	0	0	2.33333
	MRPL38	0	0	0	1	0	0	0.333333
	MRPL39	0	0	0	1	0	0	0
	MRPL44	0	0	0	1	0	0	2
	MRPS15	0	0	0	1	0	0	1.66667
	NDUFAF5	0	0	0	1	0	0	0.333333
	NDUFB9	0	0	0	1	0	0	0.333333
	PCK2	0	0	0	1	0	0	0.333333
	RBM42	0	0	15	1	8.33333	4.33333	0
	RMDN1	0	0	0	1	0.333333	0	0
	SCO1	0	0	0	1	0	0	1
	ST13P4	0	0	1.66667	1	2	0	0
	TWNK	0	0	0	1	0	0	0.333333
	UQCRFS1P1	0	0	0	1	0	1	1
	TNKS1BP1	0	105.667	18.6667	0.666667	73.3333	9	15.3333
	ITGB1	1	71.6667	17.6667	0.666667	17	16.3333	5
	CALD1	2	64.6667	16.3333	0.666667	37	11.3333	5
	STAU1	1	62.6667	37.6667	0.666667	30.6667	18.6667	2
	EGFR	0	50.3333	18.6667	0.666667	21.3333	5.66667	1.33333
	ANKHD1	0	47	25.6667	0.666667	39	8.66667	1.66667
	NAV1	0	46.3333	27	0.666667	59.6667	3.33333	2
	ERCC6L	0	40.6667	4.33333	0.666667	24.3333	2.33333	5
	ANKRD17	0	39.6667	25	0.666667	37.6667	8.33333	0
	CRYBG1	0	36.3333	8	0.666667	18.6667	8.66667	6.33333
	PPP1R12A	0	35	7.66667	0.666667	14.6667	4	2.33333
	KIF5B	3	30.6667	0.666667	0.666667	8.66667	2.66667	6.66667
	COPB2	1	30	6.33333	0.666667	12.3333	3.66667	1.66667
	CTNNA1	1	27.3333	10.6667	0.666667	17	4.33333	1
	EIF5B	3	24.6667	46.3333	0.666667	28.3333	7.66667	1.33333
	SNAP29	0	21.3333	10.3333	0.666667	17	3.66667	2
	KNL1	0	19.6667	21.6667	0.666667	48	16.3333	1.33333
	DIAPH3	0	18.6667	7	0.666667	15.6667	1.33333	0.666667
	NNMT	2	18.3333	0.666667	0.666667	1	9	1.66667
	SEC23IP	0	18.3333	7	0.666667	29	0	0.666667
	CKAP2	0	17.6667	9.66667	0.666667	13.3333	8.66667	1.33333
	IPO7	2	17	18.6667	0.666667	14	72.3333	5
	YTHDF3	0	16.3333	11.6667	0.666667	16	2.33333	1
	CLUH	0	14.6667	1.66667	0.666667	8.66667	0.333333	11
	SND1	6	14.3333	4	0.666667	7.33333	4.33333	1.66667
	ARCN1	0	13	4.33333	0.666667	6.33333	5.33333	1.66667
	CKAP4	0	13	6.66667	0.666667	4	6	0
	PAICS	2	12.3333	4	0.666667	10	4	3.33333
	BCAP31	1	12	0	0.666667	2	0	0
	IQGAP1	4	12	3.66667	0.666667	9	3	1.33333
	RPL24	2	12	17.3333	0.666667	4	14	0.666667
	SLK	0	11.6667	2.66667	0.666667	15	0.666667	1
	AARS	2	11	2.33333	0.666667	9.66667	0.333333	1.33333
	CCDC88A	0	11	1.66667	0.666667	20.6667	0.666667	0
	EIF3B	3	11	2.66667	0.666667	8	3	1.33333
	TXNRD1	1	10.6667	6.33333	0.666667	7	4.66667	1
	NCAPG	0	9.66667	1.66667	0.666667	4.66667	4.33333	1
	CDK1	0	9.33333	11	0.666667	8.33333	8	2.33333
	ACIN1	0	9	57.3333	0.666667	27.3333	104.667	9.33333
	SMC2	0	9	16	0.666667	14.3333	5.66667	0
	SYNCRIP	4	8.66667	24	0.666667	10	30.6667	2
	VARS	0	8	1.33333	0.666667	6	1	0
	CAD	1	7.66667	1.33333	0.666667	3.33333	2.33333	0
	PRDX6	4	7.66667	5.33333	0.666667	8	5.33333	0.666667
	COPG1	3	7.33333	1.33333	0.666667	6.33333	1.66667	1
	MCM5	2	7.33333	6	0.666667	7.33333	3	0.666667
	CCT3	0	7	21.6667	0.666667	27.3333	3	0.333333
	DYNC1I2	0	7	1	0.666667	4	0	0.666667
	MTHFD1	2	7	1.33333	0.666667	3.66667	1.33333	0.333333
	PA2G4	4	7	3	0.666667	2	3.66667	0.333333
	PYGB	0	7	2	0.666667	12	1.33333	0
	EDF1	1	6.66667	12	0.666667	5.66667	11.3333	0.666667
	USP9X	0	6.66667	1	0.666667	4.33333	1.66667	0.333333
	SHB	0	6.33333	6	0.666667	2.66667	3	0.666667
	CAV1	1	6	3.33333	0.666667	3.66667	3.66667	2.33333
	DENR	0	6	7.33333	0.666667	9.66667	1	0
	RPS16	4	6	5.33333	0.666667	2.66667	4.33333	1
	ARHGDIA	1	5.33333	2.66667	0.666667	5	0.333333	0
	EHD2	1	5.33333	5	0.666667	9.66667	1.66667	0.333333
	ILF3	3	5.33333	22.6667	0.666667	2.66667	26	1
	RPL28	1	5.33333	3.33333	0.666667	1.66667	3.66667	0.333333
	AHCTF1	0	5	89.3333	0.666667	49	101	3.66667
	FUBP3	0	5	12.6667	0.666667	9	6.66667	1.33333
	XPO1	0	5	1	0.666667	1.66667	0.666667	0
	BMS1	0	4.66667	38.6667	0.666667	5.33333	74.3333	3.33333
	UBE2M	0	4.66667	10.6667	0.666667	10.6667	4.66667	0
	GTF2I	1	4.33333	35.6667	0.666667	21.6667	84.6667	4.66667
	CCT4	3	4	1	0.666667	5	0.666667	0.666667
	STRIP1	0	4	4.33333	0.666667	7	0	0
	CDC42	4	3.66667	2.66667	0.666667	1.66667	2	0.333333
	EPHA2	0	3.66667	7	0.666667	4	0	0.333333
	PDCL	0	3.66667	6.66667	0.666667	8.33333	0.666667	0
	RPL10A	3	3.33333	6.33333	0.666667	2.33333	2	0.333333
	RPL5	3	3.33333	4	0.666667	1.33333	6.66667	1
	RPS18	3	3.33333	4.33333	0.666667	2	1.66667	0
	SEPTIN10	0	3.33333	2.66667	0.666667	4.66667	0	0
	DKC1	2	3	19.6667	0.666667	4.33333	40	1
	IQSEC1	0	3	0.333333	0.666667	1.66667	0	0
	PDIA4	3	3	1	0.666667	0	1.66667	0.666667
	TMCO1	1	3	2.33333	0.666667	2.33333	2.66667	0.333333
	ARPC4	2	2.66667	1.33333	0.666667	1	1.66667	0
	GNL3	0	2.66667	23.3333	0.666667	7	15.6667	0
	HSD17B4	0	2.66667	4	0.666667	5.66667	1.33333	0
	PRPF40A	0	2.66667	6.33333	0.666667	4.33333	16.3333	1.66667
	SLC25A3	0	2.66667	0.333333	0.666667	0.666667	1	0
	SLC38A1	0	2.66667	4	0.666667	2	1	0.333333
	SSRP1	0	2.66667	14.6667	0.666667	3.66667	22	1.33333
	HNRNPC	3	2.33333	29.6667	0.666667	8.33333	8	1.33333
	PSMA1	2	2.33333	0.666667	0.666667	1.33333	0	0.333333
	RAB6A	0	2.33333	7	0.666667	9.33333	0.666667	0
	RPL27A	1	2.33333	7	0.666667	1.66667	4	0.666667
	SMTN	0	2.33333	17.3333	0.666667	7.66667	13.6667	0.333333
	CSTF2T	0	2	2.66667	0.666667	6.33333	1.33333	0
	PES1	0	2	52	0.666667	10.3333	44.3333	0.333333
	RPL26	2	2	4.66667	0.666667	2	3.66667	0.333333
	CCDC177	1	1.66667	1.33333	0.666667	2	0	0
	CCN1	0	1.66667	0	0.666667	0	0	0
	GGCT	1	1.66667	0.333333	0.666667	1	0.666667	0.333333
	GPI	1	1.66667	1.66667	0.666667	2.33333	1.66667	0.333333
	MIF	5	1.66667	1	0.666667	1	1.33333	0.333333
	RBM39	2	1.66667	10.3333	0.666667	4.66667	10	1.66667
	AHSG	2	1.33333	1	0.666667	1	1	1
	CYP1B1	0	1.33333	1	0.666667	0	0.666667	0
	DAD1	1	1.33333	0.666667	0.666667	0	1	0
	NEDD8	0	1.33333	11.3333	0.666667	14.6667	2	0.333333
	DNMT1	1	1	42	0.666667	11	27.6667	0
	NCAPH2	0	1	3	0.666667	1.33333	2.33333	0.666667
	POLR1A	0	1	1.33333	0.666667	3.33333	0.333333	0.333333
	SYNE1	0	1	0.333333	0.666667	2	0	0
	HTT	1	0.666667	0	0.666667	0.333333	0	0
	NUCKS1	1	0.666667	12.6667	0.666667	1.33333	21.6667	0.666667
	RBM27	0	0.666667	16.6667	0.666667	12.3333	4	1.33333
	VPS25	0	0.666667	8.66667	0.666667	10.3333	0.333333	0
	CHD8	0	0.333333	28.3333	0.666667	7	21	0.333333
	LLPH	0	0.333333	2.33333	0.666667	0	3.66667	0
	NACC1	0	0.333333	6	0.666667	2.33333	5	0.333333
	OSGEPL1	0	0.333333	0	0.666667	0	0	0
	PBRM1	0	0.333333	36.6667	0.666667	9	6.66667	0
	PSMB6	2	0.333333	0	0.666667	0.333333	0.333333	0.333333
	SNAPC1	0	0.333333	11	0.666667	4.33333	19	0
	SRSF1	4	0.333333	1.66667	0.666667	1	2.33333	2.33333
	AK3	0	0	0	0.666667	0	0	1.33333
	ALDH6A1	3	0	0	0.666667	0	0	3.66667
	ALOXE3	0	0	0	0.666667	0	0.666667	0
	ARL6IP4	0	0	5	0.666667	1.33333	5.66667	0.333333
	BCKDK	0	0	0	0.666667	0	0	0
	CBR4	0	0	0	0.666667	0	0	0
	COPS2	0	0	3	0.666667	6.33333	0	0
	D2HGDH	0	0	0	0.666667	0	0	0
	DDX28	0	0	0	0.666667	0	0	0
	FDX1	0	0	0	0.666667	0	0	1
	KRTAP10-1	0	0	0	0.666667	0.666667	0	0
	KRTAP4-6	0	0	0.666667	0.666667	0	0.666667	0
	MRPL27	0	0	0	0.666667	0	0	0.666667
	MRPL55	0	0	0	0.666667	0	0	0
	MRPS24	0	0	0	0.666667	0	0	4
	MTA1	2	0	10.6667	0.666667	1.66667	8	0.333333
	NDUFV2	0	0	0	0.666667	0	0	5.66667
	NIPSNAP1	0	0	0	0.666667	0	0	0
	QRSL1	0	0	0	0.666667	0	0	4.33333
	SF3A2	0	0	2.66667	0.666667	2	1	0
	SLC30A9	0	0	0	0.666667	0	0	9.66667
	TFB1M	0	0	0	0.666667	0	0	0
	TIMM21	0	0	0	0.666667	0	0	1
	TRIM41	0	0	3.33333	0.666667	2.33333	0	0
	TRMT1L	0	0	23.3333	0.666667	9	4	0
	TST	0	0	0	0.666667	0	0	0
	ZBTB7A	0	0	4.33333	0.666667	1.66667	2.33333	0
	AKAP12	0	128	36	0.333333	38	14.6667	5.33333
	EIF4B	0	80.3333	9.66667	0.333333	16	17.6667	8.66667
	TAGLN2	6	73.3333	11	0.333333	12.3333	38.6667	8.33333
	WASHC2C	0	65.3333	16.3333	0.333333	36.3333	7	2.66667
	MTDH	0	55.6667	9	0.333333	9	10.3333	1.66667
	DPYSL2	3	50.3333	3.66667	0.333333	7.33333	9.33333	3.66667
	GPRIN1	0	48.6667	2.33333	0.333333	15.6667	1	2
	CSDE1	1	48.3333	21.6667	0.333333	31.6667	4.66667	1.66667
	LARP1	0	44.6667	17.6667	0.333333	33	7.33333	2.33333
	FERMT2	2	43.6667	8	0.333333	8.33333	5.66667	4.33333
	KTN1	1	43.3333	19.3333	0.333333	14.3333	6	1
	AKAP2	0	42.3333	9	0.333333	27.3333	6.33333	5.33333
	PPP1R13L	0	41	6.66667	0.333333	32	3.66667	4.66667
	PAK2	0	40.6667	5.66667	0.333333	8	11	2
	ARHGAP29	1	39	8.66667	0.333333	41	1	2
	EPS15	0	35.3333	3.66667	0.333333	20.3333	1.66667	1.66667
	RUFY1	0	35.3333	2	0.333333	12.3333	1.66667	0.666667
	SKA3	0	33	17	0.333333	36.3333	5	1
	TRIM25	0	30.6667	3.66667	0.333333	8.66667	11.6667	4.66667
	MACF1	0	29.3333	0.333333	0.333333	25	0.666667	1
	STMN1	3	27	16.6667	0.333333	20	19.6667	2
	COL1A1	2	26.3333	3	0.333333	14.6667	4.33333	2.33333
	RRM2	1	25.6667	3.66667	0.333333	10.3333	4.66667	2
	HAUS6	0	25.3333	8	0.333333	28.6667	0.333333	1.33333
	DNM1L	1	24.3333	0	0.333333	10.3333	0	2.66667
	YAP1	0	24	8.66667	0.333333	13	34.3333	2.33333
	ABRAXAS2	0	23.3333	0	0.333333	3	1	0
	DBNL	1	22.6667	3	0.333333	9.66667	2	3.33333
	FHOD1	0	22.6667	0	0.333333	9.33333	2.66667	0.333333
	LASP1	1	22.6667	7.66667	0.333333	11.3333	6.33333	1.66667
	PDAP1	1	22.3333	16.3333	0.333333	15.3333	19.3333	4
	TNIK	0	22	5.66667	0.333333	7.33333	0.333333	0
	KIF11	0	20.3333	1.33333	0.333333	26.6667	1.33333	2
	BRCA2	0	20	17	0.333333	31.3333	21.3333	8.66667
	NUP88	0	20	5	0.333333	18.3333	0.666667	0.333333
	SPTBN1	5	18.6667	18.3333	0.333333	22.3333	2	0.666667
	EHBP1	0	18	5.33333	0.333333	16.3333	1.66667	2.33333
	PPP1CA	2	18	8.66667	0.333333	8.33333	10	3.66667
	SAFB	1	18	18.6667	0.333333	8	76.3333	11.6667
	DYNC1LI2	1	17.3333	4	0.333333	14	2	0.666667
	KIAA1217	0	16.6667	4.33333	0.333333	22.6667	2.33333	2
	NECTIN2	0	16.6667	5.33333	0.333333	6.66667	1.66667	0.666667
	SMC4	3	16.6667	7	0.333333	12	6.66667	1.66667
	TRIP4	0	16.6667	8.33333	0.333333	18	1	0
	HCFC1	0	16	26.3333	0.333333	25.6667	66.6667	6.66667
	EMD	0	15	11.6667	0.333333	10.6667	31.6667	4.66667
	IST1	0	14.6667	7	0.333333	15.6667	2.66667	0.333333
	LARS	2	14.3333	4.33333	0.333333	11.6667	3	0
	CHMP4B	0	13.3333	11	0.333333	13.3333	12	1
	USP5	1	13.3333	4.66667	0.333333	7	7.66667	5.33333
	ASNS	0	13	1.33333	0.333333	3	1.33333	0.666667
	PEA15	2	13	5	0.333333	6.66667	3.66667	0.333333
	CEP85	0	12.3333	1	0.333333	11.6667	0.333333	0
	PHGDH	2	12.3333	3.33333	0.333333	6.33333	4	1.66667
	LLGL1	0	12	1.66667	0.333333	7.33333	0.666667	0.333333
	PUF60	0	11.6667	19	0.333333	18.3333	12.6667	2.33333
	EFTUD2	2	11.3333	18	0.333333	6.66667	12	0.333333
	GEMIN5	0	11.3333	3.33333	0.333333	14.3333	0	0
	PSMC5	0	11.3333	4	0.333333	11.3333	3.66667	1.33333
	PHACTR2	0	11	1	0.333333	1.33333	0.333333	0
	ARPC1B	2	10.6667	2.33333	0.333333	2.66667	1.33333	0.333333
	DEPDC7	0	10.6667	1.66667	0.333333	5.33333	6.33333	5.33333
	FARSB	2	10.6667	4.33333	0.333333	9.33333	2.33333	1
	PCNT	0	10.6667	0	0.333333	5	0.333333	0.333333
	PSMC3	0	10.6667	1.33333	0.333333	5.33333	6.33333	0.333333
	RHEB	1	10.6667	1.33333	0.333333	1.33333	7.66667	2
	MAPRE1	1	10.3333	5.66667	0.333333	4.33333	7	3.66667
	PALM	0	10.3333	8	0.333333	10.3333	0.333333	0.666667
	TBC1D10B	0	10.3333	0.666667	0.333333	2	0	0.333333
	CD44	3	10	5.33333	0.333333	5.33333	3	3.33333
	HP1BP3	2	10	21	0.333333	6	63.3333	5.66667
	KIF3B	0	10	3	0.333333	7	0	0.333333
	MGA	0	10	29.6667	0.333333	16	39.6667	4.66667
	EHD1	0	9.66667	3.33333	0.333333	6	0.333333	0
	FRMD6	0	9.66667	2	0.333333	4.66667	5.33333	1
	SUGT1	0	9.66667	11.6667	0.333333	21	2.33333	0
	CAP1	2	9.33333	2	0.333333	5.66667	1.66667	1
	NOSIP	0	9	22.6667	0.333333	10.6667	38.3333	1.33333
	STRAP	0	9	2.33333	0.333333	7.33333	0.666667	0.333333
	CAPZB	3	8.66667	5	0.333333	6.33333	5.66667	1.66667
	CDCA3	0	8	2.33333	0.333333	3.33333	1.66667	0.666667
	DENND4C	0	8	0.333333	0.333333	8.66667	0.333333	0.666667
	NASP	1	8	13.3333	0.333333	6	31.3333	2
	GART	1	7.66667	0	0.333333	3.33333	1	2
	SF3A1	0	7.66667	23.6667	0.333333	17.6667	28.6667	2
	PDE1C	0	7.33333	2.33333	0.333333	3.33333	0	0
	CEP131	0	7	2.33333	0.333333	11.6667	0	0
	FBXW11	0	7	0	0.333333	0	0.666667	0
	SEC24C	1	7	1	0.333333	2	2.66667	0
	TBCB	2	7	12.3333	0.333333	13.6667	3.33333	0.333333
	PATL1	0	6.66667	2	0.333333	11	0.333333	1.33333
	SUGP2	0	6.66667	30.3333	0.333333	14.3333	47	19.6667
	ATP2A2	2	6.33333	1.66667	0.333333	2	1.66667	0
	DDX42	1	6.33333	33.6667	0.333333	18.6667	53.3333	4
	FBL	0	6.33333	13	0.333333	6.33333	10	1
	HNRNPA3	0	6.33333	8.66667	0.333333	5.33333	19	1.33333
	NCOR2	0	6.33333	29	0.333333	18.6667	56.6667	0.666667
	SLC1A5	0	6.33333	7	0.333333	5	1	0
	SNAP23	0	6.33333	11	0.333333	7.66667	1.33333	0.666667
	MARS	0	6	1.33333	0.333333	4.33333	0.666667	0.333333
	CUX1	0	5.66667	16	0.333333	7.66667	38.3333	1
	HK1	1	5.66667	1.66667	0.333333	4.66667	1.66667	0.333333
	ARPC5	1	5.33333	4.66667	0.333333	4	3.33333	1.33333
	BZW1	2	5.33333	3	0.333333	4.66667	3.33333	0
	CLIC4	1	5.33333	3	0.333333	2.66667	3.66667	0.333333
	EIF3L	1	5.33333	1.66667	0.333333	6.66667	2.33333	0.333333
	MCM3	1	5.33333	12.3333	0.333333	6.33333	15.3333	0.666667
	PGD	1	5.33333	3	0.333333	5.66667	2.33333	2
	BPNT1	0	5	0	0.333333	0	1	0.333333
	EIF2S3	1	5	3.66667	0.333333	3.66667	2.66667	0.333333
	FLOT1	1	5	3.66667	0.333333	10.3333	1	0
	GSTP1	2	5	0.666667	0.333333	1.33333	2	0
	NOP56	1	5	30	0.333333	8	28.6667	0.333333
	RSL1D1	0	5	59.6667	0.333333	4.66667	53.3333	0.333333
	ZC3H14	0	5	28	0.333333	20	28.3333	1
	ACTR3	1	4.66667	1.66667	0.333333	2.66667	1.33333	0.666667
	ADNP	0	4.66667	48.3333	0.333333	19.6667	81.3333	2
	CAPNS1	3	4.66667	2.33333	0.333333	4	3	0
	KPNA2	1	4.66667	3.33333	0.333333	4.33333	2.33333	0.333333
	OXSR1	1	4.66667	2.66667	0.333333	3.66667	2.33333	0.666667
	ACOT7	0	4.33333	1	0.333333	0.666667	1	0
	CCT7	1	4.33333	1.33333	0.333333	5	1.33333	0
	FAM50A	0	4.33333	23.3333	0.333333	8.33333	43.3333	0.666667
	MTR	0	4.33333	0	0.333333	0.333333	0	0.666667
	QARS	1	4.33333	0.666667	0.333333	7.66667	0.666667	0
	RPL3	3	4.33333	8.33333	0.333333	3	11	1.66667
	RPS12	1	4.33333	2.66667	0.333333	2.66667	2.66667	0
	UBE2V1	1	4.33333	1.66667	0.333333	1.33333	4	0.666667
	FSCN1	2	4	2.33333	0.333333	3.33333	1.33333	0.666667
	HNRNPH3	0	4	5.33333	0.333333	4.66667	6.33333	0.666667
	IPO9	0	4	1	0.333333	0.333333	6.66667	3
	NOP2	0	4	42.6667	0.333333	9	45.6667	0.666667
	HUWE1	0	3.66667	11.3333	0.333333	7.66667	1.66667	0
	LTV1	0	3.66667	15.6667	0.333333	10.3333	3	0.333333
	STBD1	0	3.66667	0	0.333333	0	0	1
	CFDP1	0	3.33333	32	0.333333	12.3333	27.3333	0.333333
	GCN1	0	3.33333	2.33333	0.333333	5.66667	0	0.333333
	GIT1	0	3.33333	20.6667	0.333333	32.6667	0	0
	HNRNPAB	2	3.33333	7.33333	0.333333	3.33333	6.66667	0.333333
	MCM7	1	3.33333	1	0.333333	1	1	0.666667
	NUP50	0	3.33333	19	0.333333	17.3333	17	0.333333
	PCNA	4	3.33333	2	0.333333	1.33333	1.66667	0.333333
	SLC2A1	1	3.33333	1.33333	0.333333	1.33333	3.33333	2.33333
	CAVIN1	0	3	5	0.333333	6	0.666667	0.666667
	DHX15	1	3	4.33333	0.333333	1	19.6667	1
	FLOT2	0	3	2.33333	0.333333	10.3333	0	0
	PRMT1	0	3	2.33333	0.333333	1.66667	2.33333	0.333333
	RHOA	1	3	1.66667	0.333333	1.66667	2.66667	0.333333
	RPL23A	2	3	4	0.333333	1.33333	3.66667	0.333333
	RPL36AL	0	3	1.66667	0.333333	1.66667	2.66667	0
	S100A11	2	3	3.66667	0.333333	1.66667	3.33333	0.666667
	SLC30A7	0	3	0.333333	0.333333	0.666667	1	0
	SLC7A5	2	3	3.66667	0.333333	3.66667	1.66667	2.33333
	THOC2	1	3	32	0.333333	8.33333	20.3333	0.666667
	TRAPPC5	0	3	1	0.333333	1.66667	0.333333	0
	DHCR24	0	2.66667	2.33333	0.333333	1.33333	2	0.333333
	PLPBP	0	2.66667	0.333333	0.333333	1	2	0
	PRR11	0	2.66667	6	0.333333	5.33333	2	0
	REXO2	0	2.66667	0.333333	0.333333	0.666667	1.66667	0.333333
	RPS7	0	2.66667	4	0.333333	2.33333	1.66667	0.333333
	SBDS	0	2.66667	7	0.333333	3	0.666667	0.333333
	VPS35	3	2.66667	0	0.333333	1.33333	0.666667	0.333333
	ZC3H11A	0	2.66667	37.3333	0.333333	16	21	0.333333
	EIF3I	1	2.33333	1.33333	0.333333	1.66667	0.333333	0
	MMTAG2	1	2.33333	14.6667	0.333333	4	10.6667	0.666667
	RPL11	2	2.33333	2.66667	0.333333	1	1.33333	0.333333
	SNRPD3	1	2.33333	3.33333	0.333333	1.33333	9	0.333333
	UAP1	0	2.33333	1.66667	0.333333	4	1	0
	ARGLU1	3	2	4.66667	0.333333	2	3	1.33333
	ARL1	0	2	0.666667	0.333333	0.666667	1.33333	0
	G3BP2	1	2	3.33333	0.333333	4.33333	0.666667	0
	HAUS1	0	2	3.66667	0.333333	10.3333	0	0
	INTS12	0	2	12.3333	0.333333	3.66667	21.3333	0
	PPIP5K2	0	2	1	0.333333	3.33333	0.666667	0.666667
	RBM17	0	2	23.3333	0.333333	14	9.66667	1.33333
	RBM25	1	2	12	0.333333	5.66667	24.6667	1.66667
	SFXN1	0	2	1	0.333333	1.33333	0	0.333333
	SMC1A	0	2	1.33333	0.333333	0	0.333333	0
	STT3B	0	2	0.333333	0.333333	0.666667	0	0.333333
	TGFBI	2	2	0	0.333333	0.666667	1.33333	0
	BRD4	0	1.66667	13.6667	0.333333	6	30.3333	0.666667
	CANX	2	1.66667	0	0.333333	0	1	0.333333
	CHMP5	0	1.66667	7.33333	0.333333	9.33333	1.33333	0
	DTD1	0	1.66667	0.333333	0.333333	0.666667	0.666667	0.333333
	MPDZ	0	1.66667	0	0.333333	4.66667	0	0
	PARP4	0	1.66667	0.333333	0.333333	9	0	0.333333
	PML	0	1.66667	6.33333	0.333333	0.666667	15.3333	0
	RPS5	1	1.66667	2.33333	0.333333	1.66667	1.66667	0.333333
	SUMO1	0	1.66667	3.66667	0.333333	2.66667	4.33333	0
	SUMO2	0	1.66667	9	0.333333	5	14.6667	1
	TANC2	0	1.66667	1	0.333333	7	0	0
	TRIOBP	0	1.66667	0.666667	0.333333	7.33333	1	0.666667
	CDK11B	0	1.33333	21.3333	0.333333	7.66667	26.3333	1
	CHKA	0	1.33333	0	0.333333	0	0	0
	DNMBP	0	1.33333	0	0.333333	13.6667	0	0
	GGH	0	1.33333	2	0.333333	2	2.66667	0.666667
	GMPPA	0	1.33333	0.333333	0.333333	1.33333	0.666667	0
	LIG1	0	1.33333	61.6667	0.333333	18	13.6667	0.333333
	MGMT	0	1.33333	1.66667	0.333333	1	3	0
	PANK4	0	1.33333	0	0.333333	1.66667	0	0
	PRPF4B	0	1.33333	18.3333	0.333333	5.66667	25	0.333333
	PSMB1	0	1.33333	0	0.333333	0.333333	0	0
	PTGR1	0	1.33333	0.333333	0.333333	0	1.33333	0
	RPL30	2	1.33333	5	0.333333	1.66667	1.33333	0.666667
	SAMD4B	0	1.33333	6	0.333333	16	0	0
	SMARCA1	0	1.33333	21.6667	0.333333	4	52.6667	0.333333
	SRRM1	2	1.33333	6	0.333333	1	5.33333	0.666667
	TTN	0	1.33333	0	0.333333	0.333333	0.333333	0
	ABHD12	0	1	0	0.333333	1	0	0.333333
	ARHGEF28	0	1	1	0.333333	12.6667	0	0
	EBNA1BP2	0	1	41.6667	0.333333	3.66667	29	0.333333
	H2AFZ	4	1	8.66667	0.333333	3.66667	10	1.33333
	KHDRBS1	1	1	3.33333	0.333333	0.666667	3.33333	1.33333
	KIF20B	0	1	14.3333	0.333333	5	23.6667	0.666667
	PSMA5	1	1	0	0.333333	0	0	0
	PSMD8	0	1	1.33333	0.333333	1.66667	0	0
	RBM10	0	1	12.3333	0.333333	6.66667	20	1.33333
	RPL32	0	1	2.66667	0.333333	0.333333	1.66667	0
	RPL35	2	1	2	0.333333	2	2	0.333333
	SET	1	1	6.33333	0.333333	1.33333	12.3333	0.333333
	SMCHD1	0	1	16	0.333333	2	25	0.333333
	SPAG1	0	1	0	0.333333	2.66667	0	0
	TGM2	1	1	0	0.333333	3.33333	0	1.33333
	TRUB1	0	1	2	0.333333	0	2	0.666667
	UBE3C	0	1	5.66667	0.333333	10	0	0
	ACSL3	0	0.666667	2	0.333333	12.6667	2	0
	ADH5	0	0.666667	1	0.333333	2.33333	0	0
	APEX1	0	0.666667	4.33333	0.333333	0.333333	4.66667	0.333333
	BUD13	0	0.666667	11.3333	0.333333	4.66667	9.66667	0.666667
	FBLN2	1	0.666667	1	0.333333	1.66667	0.666667	0
	FLG	1	0.666667	0	0.333333	0.333333	1	1.66667
	GLG1	1	0.666667	0	0.333333	0	0	0.333333
	H2AFY	0	0.666667	8.33333	0.333333	0.666667	14.3333	0
	MED14OS	0	0.666667	0	0.333333	0.333333	0.333333	0
	SMC3	0	0.666667	1.66667	0.333333	1.66667	1.33333	0
	SRSF9	1	0.666667	3	0.333333	0.666667	0.666667	0
	THG1L	0	0.666667	0	0.333333	0.333333	0.666667	1.33333
	UBXN6	0	0.666667	0	0.333333	1	0	0
	UIMC1	0	0.666667	15.3333	0.333333	7.33333	17	0.666667
	BDP1	0	0.333333	2.66667	0.333333	0.666667	13	0
	COA7	0	0.333333	2.33333	0.333333	3.66667	0	0
	DDX41	0	0.333333	7	0.333333	1.33333	8	0
	DDX56	0	0.333333	8.33333	0.333333	1	5.66667	0
	DNM2	0	0.333333	2	0.333333	7.33333	0	0
	FANCI	0	0.333333	37	0.333333	9.66667	8.33333	0.333333
	FIGNL1	0	0.333333	5	0.333333	5	2	0
	H1FX	1	0.333333	2.66667	0.333333	0.666667	5.33333	0
	HNRNPUL2	0	0.333333	2.33333	0.333333	0.333333	14	1.33333
	KEAP1	0	0.333333	0	0.333333	1.66667	0	0
	KIFC1	0	0.333333	5.66667	0.333333	1	17.6667	0
	PLEKHN1	0	0.333333	1	0.333333	2.66667	0.333333	0
	POF1B	2	0.333333	0	0.333333	0	0	0
	PRKCD	0	0.333333	2	0.333333	6.66667	0	0
	TEX10	0	0.333333	15	0.333333	1.66667	24.3333	0
	ZBTB10	0	0.333333	2	0.333333	3	5.66667	0.333333
	ACADSB	0	0	0	0.333333	0	0	1.33333
	AKR1B1	2	0	0	0.333333	0	0.666667	0.333333
	CCDC71L	0	0	11.3333	0.333333	2.33333	8	0.333333
	CDT1	0	0	1	0.333333	0	1.66667	0
	CEP57L1	0	0	1	0.333333	0.333333	0	0
	CHD7	0	0	5.33333	0.333333	0	9	0
	COL1A2	0	0	0	0.333333	9.66667	0	0.666667
	COQ9	0	0	0	0.333333	0	0	1
	DMAC2L	0	0	0	0.333333	0	0	1
	DNLZ	0	0	0	0.333333	0	0	1
	FECH	0	0	0	0.333333	0	0	2.66667
	HMGB1	0	0	30.3333	0.333333	2.33333	55	0.333333
	KAT6A	0	0	4.33333	0.333333	0	5.33333	0
	KIF1BP	0	0	0.666667	0.333333	2.33333	0	0
	MAP4K1	0	0	0.333333	0.333333	0.666667	0.333333	0.333333
	NARF	0	0	14.3333	0.333333	10.3333	0.333333	0
	NDUFB4	0	0	0	0.333333	0	0	2
	NDUFV3	0	0	0	0.333333	0	0	1
	NKAP	0	0	2.66667	0.333333	1	2	0.666667
	NOP14	1	0	27.3333	0.333333	4.66667	16	0.333333
	PAK1IP1	0	0	4.66667	0.333333	0	2.33333	0.333333
	PNN	0	0	17.6667	0.333333	8	10.6667	1
	PSMA7	2	0	3.33333	0.333333	1	0	0.333333
	RAVER1	0	0	8.66667	0.333333	8.33333	4.33333	0
	RGS10	0	0	4.33333	0.333333	0.666667	0.333333	0
	RNF40	0	0	8.33333	0.333333	8.33333	2	0
	S100A9	0	0	0	0.333333	0.666667	1	0
	STXBP1	0	0	1	0.333333	1.66667	0.333333	0.333333
	TP53	2	0	13.6667	0.333333	12.6667	3.66667	0
	TRPC4AP	0	0	0	0.333333	5.33333	0	0
	XPNPEP3	0	0	0	0.333333	0	0	1
	ZNF32	0	0	1.66667	0.333333	0.333333	2.66667	0
	TAGLN	6	233.667	47.3333	0	31	120.333	15.3333
	UPF1	0	155.333	12	0	23	43	21
	SYNRG	0	96.6667	1	0	23	20.6667	19.3333
	NUP214	0	91.3333	16.6667	0	53	11.3333	6.33333
	ALMS1	0	85.6667	1.66667	0	55.3333	0	1.33333
	MYO6	0	84.3333	0	0	4.33333	11	9.33333
	ZFYVE16	0	83	1	0	22.6667	5.33333	13.3333
	HDLBP	0	81.6667	19	0	29	8.33333	3
	LIMCH1	0	81	3.33333	0	19.3333	1.33333	4.33333
	ASCC3	0	79.6667	0	0	1.33333	9	13
	LIMA1	2	76.3333	19.3333	0	43	15.3333	10
	LUZP1	0	75.3333	4.66667	0	25	2	3.33333
	PRRC2A	0	70.6667	27	0	37	25	3
	SPAG9	0	70.3333	1	0	15.6667	10	6
	LMO7	0	68.6667	3	0	32	0	3.66667
	IFI16	1	68	21.3333	0	3.33333	59.6667	111.333
	EDC3	0	67.6667	1.66667	0	10.6667	9.33333	3.33333
	WASHC2A	0	62.3333	17.3333	0	37.6667	0	3
	EPS15L1	0	61	13	0	42.3333	8.66667	5
	MYLK	0	59.6667	4	0	18.6667	1.66667	2.33333
	SH3BP4	0	57.6667	2	0	5	7.33333	6.66667
	TACC2	0	56.3333	14	0	31	17.6667	2
	TNRC6B	0	49.6667	5	0	22.3333	0	0.666667
	CD2AP	0	49	12.3333	0	50.6667	0.333333	2.66667
	SYAP1	0	48	0.666667	0	4.33333	1.33333	1.33333
	CSPG4	0	47	5	0	0	3.66667	0.666667
	TUBB2A	26	45.3333	4	0	14.6667	20.3333	5
	AKAP13	0	44	0	0	6.66667	0	1.66667
	ZNF185	0	43.6667	4	0	33.6667	2	6.66667
	TNRC6A	0	43.3333	13	0	30.3333	2.66667	2.33333
	SCRIB	0	42.6667	2	0	14.3333	3.33333	6.66667
	CAST	0	42.3333	19.3333	0	50.3333	16	2
	EIF4G3	0	42	5.66667	0	18	1	1.66667
	CC2D1A	0	41.6667	6.66667	0	14.3333	2.33333	2.66667
	MAP7D1	1	41.3333	8.66667	0	16	11	2.33333
	TMF1	0	41	0	0	11.6667	1.33333	1.33333
	PRRC2B	0	40	8	0	17.3333	6.33333	0.666667
	CEP350	0	39.6667	8.33333	0	29.3333	5.33333	14
	LPP	0	39.6667	2.33333	0	11	0.333333	0.333333
	PDLIM5	1	39.6667	14.6667	0	28.3333	8	1
	AGFG1	0	39	3	0	7.66667	14.6667	4.33333
	SYNJ2	0	39	2	0	17	1	6.33333
	CTNND1	1	38.3333	18.6667	0	22.3333	3.66667	1.66667
	ARHGAP35	0	37.6667	1.33333	0	8.33333	4.33333	2
	NF2	0	37.6667	3.33333	0	10.3333	4	5.33333
	PIK3C2A	0	37.6667	3.33333	0	21.3333	0.333333	1.66667
	TTF2	0	37.6667	3.33333	0	18	1.66667	0.666667
	COG1	0	37.3333	0	0	4.33333	0	1.33333
	RGPD8	0	36.6667	0	0	53	0	0
	SYTL4	0	36.6667	3	0	3.66667	16	10
	CEP97	0	36	3	0	23	0.333333	1.66667
	DAB2	0	35.3333	2.33333	0	8.33333	1.33333	0
	MYOF	0	35.3333	13.6667	0	34.3333	6.66667	0.333333
	TUBB4A	0	35.3333	0	0	0	18	0
	NIBAN2	1	35	0.333333	0	3.33333	4	1.33333
	RAPH1	0	35	9.66667	0	23	1.33333	1
	NES	0	34.6667	1.33333	0	6	0.666667	0.333333
	DST	0	34.3333	8.66667	0	52.3333	1.66667	1.33333
	EIF3C	1	34.3333	18.6667	0	13.6667	17	3.66667
	RAB11FIP5	0	34.3333	0.333333	0	8.33333	2.66667	3.33333
	SF3B3	0	34.3333	1	0	6	26	2.33333
	TACC1	0	34	10	0	23.3333	3.66667	0.333333
	UBAP2	0	34	19	0	46.3333	5.66667	2
	AP3D1	0	33	4.33333	0	4	8	4
	LRRFIP1	0	32.3333	3.66667	0	11	4.33333	1.66667
	PTPN12	0	32.3333	1.33333	0	16.6667	1	0
	TUBA1C	0	32.3333	0	0	0	0	0
	EIF2A	0	31.6667	5.33333	0	7	6	0.333333
	PALLD	1	31.3333	10.3333	0	21.6667	4.66667	2.33333
	PPP6R3	0	31.3333	6.33333	0	13.3333	5	0
	AAK1	0	31	4.33333	0	14	7.66667	2.33333
	MAVS	0	31	0.333333	0	6	2	8
	SQSTM1	0	31	2	0	9.33333	2.33333	0
	PHLDB1	0	30.6667	9	0	33.6667	0	1
	TLN2	0	30.6667	0	0	3.66667	0	0
	NUFIP2	0	30.3333	16.3333	0	20	5	2.66667
	TGFB1I1	0	30.3333	5.33333	0	13.6667	4.33333	1
	MCAM	0	30	7.33333	0	6.66667	5	1
	MYO1B	0	30	2	0	11	1.66667	0.666667
	BRIP1	0	29.6667	29.3333	0	20.6667	65.6667	2.33333
	CORO7	0	29.6667	0	0	0.666667	8.66667	5.66667
	SNX1	1	29.6667	2.33333	0	8.66667	3.66667	2.33333
	YTHDC2	0	29.3333	1	0	5	5.66667	2.33333
	AP3B1	0	29	5.66667	0	5	16	4.66667
	CCDC102A	0	29	0.666667	0	1.66667	8	0.333333
	REPS1	0	28.6667	0	0	4.66667	0	0.666667
	SYNM	0	28.6667	0	0	10.6667	0	0.666667
	TRIO	0	28.6667	0.333333	0	6.33333	0.333333	0
	CCP110	0	28.3333	0.666667	0	15.6667	0.666667	0.333333
	RANGAP1	0	28.3333	56.3333	0	51	15	1
	SLAIN2	0	28.3333	9	0	9	8.66667	3
	TANK	0	28.3333	1.66667	0	9	3.66667	0
	PMS1	0	27.6667	6.66667	0	5	58	8
	STAT1	0	27.6667	7.33333	0	16.6667	6	0
	FKBP15	0	27.3333	0.333333	0	5.66667	0.666667	0.333333
	KANK2	0	27.3333	0.666667	0	7	2.66667	1
	LMCD1	0	27.3333	3.33333	0	2.66667	7	0
	RPS6KA1	0	27.3333	4	0	5	6.33333	2.66667
	WDR36	0	27.3333	26.3333	0	13.3333	52	1.66667
	ANKLE2	0	27	2	0	10.3333	0	0
	TUBB3	0	27	0	0	2.33333	8.33333	0
	WASL	0	27	0.333333	0	0.333333	1	1.33333
	JPT2	0	26.6667	7.66667	0	9.66667	21.6667	4
	SWAP70	0	26.6667	0.333333	0	10.6667	4.33333	2
	AHCYL1	0	26.3333	1.33333	0	3	4	0
	NCOA7	0	26.3333	10.3333	0	14	13	0.666667
	DBN1	1	26	0.666667	0	3.66667	4	2
	HELLS	0	26	13.3333	0	3.33333	69.3333	38.6667
	CEP152	0	25.6667	0	0	4.33333	0	0.666667
	ENAH	0	25.6667	1.66667	0	9.66667	1.33333	0.666667
	MPRIP	0	25.6667	0.666667	0	13.6667	0.333333	2
	SPATA2	0	25.6667	0	0	0.666667	11	7.66667
	SYNPO	0	25.6667	0.333333	0	7.33333	0	0
	TARS	0	25.6667	1.66667	0	7.66667	2.66667	0
	TEX2	0	25.6667	0.333333	0	7.66667	0	1
	ASAP1	0	25.3333	3.33333	0	10.6667	1	0
	CTTNBP2NL	0	25.3333	0	0	4	0.666667	0
	LIMD1	0	25.3333	2.33333	0	22.3333	1	0
	BUB1B	0	25	2.33333	0	21.3333	0.666667	0
	GSPT1	0	25	0.333333	0	1	2	1.66667
	RC3H2	0	25	2.33333	0	7.33333	0.333333	0
	SCYL1	0	25	0.666667	0	1.66667	3	0
	SEPTIN7	1	25	12	0	13	3.33333	1
	WNK1	0	25	2.33333	0	17.3333	1.33333	2
	BCAR1	0	24.3333	1.33333	0	11	0.666667	0.333333
	PDLIM7	0	24.3333	4	0	11.6667	1.33333	0.333333
	TAB1	0	24.3333	0	0	1.33333	1	0
	CLMN	0	24	3	0	17.6667	2.66667	0.666667
	EIF5	1	24	8.33333	0	8	4.33333	2
	RGPD5	0	24	0	0	51.3333	0	0
	PLEKHA5	0	23.6667	2.66667	0	7.66667	0	0.333333
	RPAP3	0	23.6667	5	0	15.6667	5	0
	CSRP1	3	23.3333	13	0	12	17.6667	1.33333
	EPB41L1	0	23.3333	4.33333	0	11	2	0
	RABGAP1	0	23	1	0	8	1	0.333333
	JAG1	0	22.6667	5	0	1.33333	0.333333	0
	MRE11	0	22.6667	13.6667	0	7.33333	25	7.33333
	USP10	0	22.6667	3	0	6.66667	2.33333	1
	VPS8	0	22.6667	0	0	2	0.333333	0
	C1orf198	0	22.3333	8	0	11	6	0.333333
	CEP192	0	22.3333	8.66667	0	39.6667	0	0
	JPT1	0	22.3333	4.66667	0	5.33333	13.6667	1
	RAI14	1	22.3333	4	0	13	0.333333	1
	AKAP11	0	22	4.33333	0	14.6667	0.333333	0
	GOLGA4	0	22	0	0	3.33333	0	0
	APBB1	0	21.6667	8	0	20	6.33333	0
	FAM120A	0	21.6667	16.6667	0	14	1.33333	0
	NUDT5	0	21.6667	8.33333	0	9.33333	10.3333	1.66667
	SRPRA	0	21.6667	3.33333	0	3	5.33333	0.666667
	EML4	0	21.3333	2.33333	0	5.33333	1.66667	0.333333
	LSM14B	0	21.3333	14	0	12.6667	9.33333	1
	PRAG1	0	21.3333	4.33333	0	13.6667	1.33333	0
	TRIP6	0	21.3333	2	0	7	1.33333	0.333333
	CUL4B	0	21	16	0	16	25	2.33333
	G3BP1	0	21	6.33333	0	6.33333	3.33333	1
	KLC1	0	21	2.33333	0	10.6667	1.66667	1
	NEDD1	0	21	7	0	18	0.333333	0.666667
	TANC1	0	21	0.666667	0	7.66667	0.333333	0.333333
	TTK	0	21	10.6667	0	20.3333	8.66667	0
	XRN1	0	21	7.66667	0	16.6667	0	1.33333
	EXOC7	0	20.6667	0.333333	0	3.66667	2	0
	HELZ	0	20.6667	4.66667	0	15	0	0.333333
	TMOD3	0	20.6667	8.33333	0	30	3.33333	0.666667
	ABCF1	0	20.3333	11.3333	0	9.66667	6	0
	DLG1	0	20.3333	4	0	7.33333	0.666667	0
	NUMB	0	20.3333	2.33333	0	7.66667	0	0
	NUMBL	0	20.3333	2	0	8.33333	0.333333	0
	ABLIM1	0	20	3.66667	0	14.6667	0	0.333333
	CAMSAP1	0	20	3	0	12.6667	0.333333	1.33333
	EFHD2	1	20	5.66667	0	13.6667	9.33333	4
	SPAG5	0	20	0	0	1.66667	0	0
	CNN3	1	19.6667	4.33333	0	6.66667	3.66667	2
	INF2	0	19.6667	1	0	3	0.333333	0.666667
	NUP98	0	19.6667	10.3333	0	20	9.66667	0.666667
	TAF7	0	19.6667	15.6667	0	13	21.3333	0.666667
	ARFGAP1	0	19.3333	2.66667	0	10	6	2.66667
	DOCK1	0	19.3333	1	0	1.33333	1	0
	EIF3G	2	19.3333	4.66667	0	9.33333	7.66667	1.66667
	FHL1	0	19.3333	15	0	12	11	1
	SEC31A	0	19.3333	2.33333	0	12	0	1
	SPDL1	0	19.3333	24	0	17.3333	33	0.666667
	SYMPK	0	19.3333	0.666667	0	0.666667	71.6667	8.33333
	SYNJ1	0	19.3333	3	0	14.3333	0	0.333333
	CTPS1	2	19	3.33333	0	7	5	0.666667
	HMMR	0	19	7	0	12.3333	3.66667	0
	LYPLA2	0	19	1.33333	0	3.33333	18	6.33333
	BAIAP2	0	18.6667	12.6667	0	19	1	0.333333
	CRIP2	1	18.6667	3	0	3.33333	10	1.33333
	MTMR6	0	18.6667	0	0	2.66667	0	0
	MTRR	0	18.6667	0	0	0.333333	0.333333	0
	PEAK1	0	18.6667	9.33333	0	12	0.333333	0
	SEC24A	0	18.6667	0.666667	0	5	0.333333	0
	ARAP3	0	18.3333	0	0	0.666667	0	0
	SEC24B	0	18.3333	0.333333	0	1	0	0
	XAB2	0	18.3333	10	0	8.33333	40	38.3333
	ARHGAP1	0	18	3.66667	0	9.66667	0.666667	0
	CIAPIN1	0	18	8	0	12	5	0.333333
	OTUD4	0	18	4	0	13.6667	0	0
	TBC1D5	0	18	1.66667	0	14	0.666667	1.66667
	TSTD2	0	18	0	0	1	3	0.333333
	ARHGAP31	0	17.6667	1.33333	0	8.66667	0	0.333333
	ECE1	0	17.6667	0	0	0.333333	2.66667	1.66667
	PABPC1	3	17.6667	2.33333	0	5.66667	1.33333	1.66667
	PDXDC1	0	17.6667	0.333333	0	6	0	0.333333
	PSMD1	0	17.6667	9.66667	0	9.66667	2.66667	0.333333
	GOLGA3	0	17.3333	0	0	6.66667	0	1
	MARCKS	2	17.3333	2.33333	0	2	2.33333	1
	RALGAPB	0	17.3333	0	0	6.33333	0	0
	PHACTR4	0	17	4	0	7	0	0.333333
	SAFB2	0	17	20.3333	0	10	78.3333	9
	SH3GL1	1	17	3	0	6.33333	1.66667	2
	USP8	0	17	0.333333	0	1	1.33333	0
	ARHGAP17	0	16.6667	2	0	8.33333	0.333333	0.666667
	DCTN1	0	16.6667	1	0	5.66667	0.666667	0.333333
	MAGED2	0	16.6667	9.33333	0	5.66667	17.6667	0.333333
	NUP62	0	16.6667	5.33333	0	12.3333	2.33333	0.333333
	RIPK1	0	16.6667	1.33333	0	8.33333	1	0.666667
	VPS37A	0	16.6667	0	0	0	3	0
	AKAP9	0	16.3333	1	0	6	0	0
	KPNA3	0	16.3333	1.33333	0	0	21.3333	0.333333
	MB21D2	0	16.3333	0	0	2	5.33333	0
	MICAL3	0	16.3333	18.3333	0	15.3333	12	0.333333
	MINK1	0	16.3333	4	0	6	1.66667	0
	SAV1	0	16.3333	0.333333	0	2.33333	2	0
	STRN	0	16	4	0	19.3333	0	0.666667
	CDV3	0	15.6667	4.33333	0	5.33333	6	1
	CLIP1	1	15.6667	0	0	3	0	0.666667
	ENSA	0	15.6667	10.3333	0	8.66667	11	0.333333
	ETF1	0	15.6667	14	0	9	11	0
	GSPT2	0	15.6667	0	0	0	2	0
	PPP1CC	0	15.6667	6	0	6	9.66667	1.66667
	SMG9	0	15.6667	0	0	1.66667	2	0
	WDR44	0	15.6667	1.33333	0	7	1.33333	0.333333
	ATG2B	0	15.3333	4.66667	0	19	0	0
	MAP4K4	1	15.3333	7.66667	0	12	2	0
	SNF8	0	15.3333	7.66667	0	6	12.3333	0.333333
	BIRC6	0	15	0.666667	0	16	0	0.666667
	BRCC3	0	15	1.33333	0	2.66667	4.66667	2
	DIAPH1	0	15	0.333333	0	3.33333	0.666667	1
	DLGAP5	0	15	3	0	11.3333	3	0.333333
	ERBB2	0	15	1.33333	0	2	0.666667	0
	FILIP1L	0	15	1.66667	0	17	0	0
	RABL6	0	15	3.66667	0	7.66667	3.66667	1.33333
	SYDE1	0	15	2.66667	0	3.66667	0.666667	0
	TPD52L2	0	15	5	0	11.3333	2	0.333333
	TUBB6	0	15	0	0	0	2	0
	AFAP1	0	14.6667	3.66667	0	11.3333	2.66667	0.333333
	DOCK7	0	14.6667	0	0	6	0	2.33333
	GAPVD1	0	14.6667	1	0	19.3333	0.333333	0.666667
	MIOS	0	14.6667	0.666667	0	3.66667	1.33333	0
	PLEKHO2	0	14.6667	0.666667	0	2.66667	1	0.333333
	RNF214	0	14.6667	2	0	8.66667	0	0.666667
	STAT3	0	14.6667	5.66667	0	15.6667	4.66667	0
	STK10	0	14.6667	10.6667	0	17.3333	0.333333	0.666667
	DSG2	0	14.3333	0	0	10.6667	0	0
	GAK	0	14.3333	0.333333	0	9.33333	0	0
	KIAA1671	0	14.3333	0	0	10	0	0.333333
	MCRIP1	0	14.3333	2.66667	0	2.66667	11	0
	PPP1R18	0	14.3333	2	0	10.3333	2.66667	2.33333
	PLEKHA2	0	14	4	0	3.66667	12.6667	0.333333
	SPART	0	14	4.33333	0	17.6667	4	1.66667
	TPM4	13	14	6	0	7	2.66667	1
	BCAR3	0	13.6667	0	0	1.66667	0	0
	CEMIP2	0	13.6667	4.33333	0	2	0.666667	2.33333
	ESYT2	0	13.6667	0.333333	0	4	0	0
	FAM114A2	0	13.6667	0.333333	0	6.33333	0	1
	FBLIM1	0	13.6667	0.333333	0	4.66667	0.333333	0.333333
	GOLGB1	0	13.6667	0	0	3	0	0.333333
	MAP1A	0	13.6667	0	0	0	0	0
	RAB11FIP1	0	13.6667	0.666667	0	12	0	1
	SRFBP1	0	13.6667	32.6667	0	6	82.6667	2
	TBC1D2	0	13.6667	0	0	3.66667	0.333333	0
	TP53BP2	0	13.6667	0.666667	0	7.66667	0	0.666667
	ADD3	0	13.3333	3.66667	0	7	1.66667	0.333333
	BRCA1	0	13.3333	16.3333	0	5.33333	39.3333	2.66667
	CLASP2	0	13.3333	0.333333	0	3	0	0.666667
	FARP1	0	13.3333	1	0	0.666667	1	0
	INPPL1	0	13.3333	1.66667	0	12.6667	0	0
	KLHL9	0	13.3333	0	0	0	1.66667	0
	NAV2	0	13.3333	0.333333	0	3.33333	0	0
	NSFL1C	0	13.3333	18.6667	0	27.3333	8.33333	0.333333
	RIPOR1	0	13.3333	0	0	4.33333	0	0
	STRN3	0	13.3333	4.66667	0	15.3333	0	0.666667
	TASOR2	0	13.3333	12.3333	0	5.66667	65.3333	3.66667
	TSC1	0	13.3333	0	0	2.33333	0	0.666667
	CCNB1	0	13	1.66667	0	3.66667	7	0.666667
	DNAJC13	0	13	0	0	0.333333	0	0
	GIT2	0	13	3	0	6.33333	1	0
	KIF13A	0	13	1	0	10	0	0
	MELK	0	13	0.333333	0	4	1.66667	0
	MRTFB	0	13	1	0	10	2	0.333333
	RDX	0	13	3.33333	0	10.3333	0	2
	ROCK2	0	13	0.333333	0	2	0.333333	0.333333
	RTN3	0	13	0.333333	0	6.66667	0.333333	0.333333
	SPATS2L	0	13	21.6667	0	8.33333	9	0
	TFG	0	13	0.333333	0	2	1	1
	ADAR	0	12.6667	38.3333	0	9.66667	40.3333	1.33333
	APC	0	12.6667	3	0	11	0.666667	0
	CYLD	0	12.6667	0.666667	0	6.66667	1	0.333333
	LARP4B	0	12.6667	2.33333	0	5.66667	0	0.333333
	MAGED1	0	12.6667	1.66667	0	2.66667	1.66667	0.333333
	RASA3	0	12.6667	0	0	1	0	0
	TACC3	0	12.6667	1.33333	0	12.6667	0	0
	TNS3	0	12.6667	1.33333	0	14.3333	0	0.333333
	WWTR1	0	12.6667	1	0	1.66667	6	0.333333
	AP4E1	0	12.3333	0	0	2	0	2
	BCAS3	0	12.3333	0	0	0	0.333333	0.666667
	BUB1	0	12.3333	0	0	5.33333	3.33333	0
	CAMSAP2	0	12.3333	4.66667	0	8.66667	0.666667	0
	CCDC50	0	12.3333	4.33333	0	7.66667	2.33333	0.666667
	EPN2	0	12.3333	0	0	2	0	0
	MYO1E	0	12.3333	0	0	1.33333	0	0
	RASA1	0	12.3333	0	0	0	1.33333	0
	SNX2	1	12.3333	0	0	3	1	1
	SYNE2	0	12.3333	0.333333	0	2	0.333333	0
	TIPRL	0	12.3333	23.3333	0	19.6667	3	0.333333
	ABCD3	0	12	1.33333	0	3.33333	0.666667	0
	ARPC2	3	12	4	0	5.33333	4.66667	0.666667
	CALM1	7	12	6	0	10.6667	8.66667	1.66667
	CEBPZ	0	12	41.6667	0	6	45.6667	0.333333
	CHAMP1	0	12	46.3333	0	20.6667	80.3333	4
	CIP2A	0	12	1	0	8.33333	0	0
	GPATCH4	0	12	41.6667	0	11.3333	46.3333	4.33333
	NCK1	0	12	0.333333	0	0.666667	1	0
	NFX1	0	12	5.66667	0	6.33333	0.333333	0
	NSF	0	12	0	0	4.33333	0	0
	SMAP1	0	12	0.333333	0	7	0	0
	TES	0	12	1.66667	0	11.3333	8	2.66667
	TNS1	0	12	0	0	5	0	0.333333
	ABCF3	0	11.6667	0.333333	0	2.66667	1	0
	CARS	0	11.6667	2.33333	0	10	1.33333	0
	CTIF	0	11.6667	6.33333	0	6.66667	1.66667	0.333333
	LAMTOR1	0	11.6667	2	0	4.66667	1	0.333333
	MVP	0	11.6667	0	0	2.66667	0.333333	0.666667
	NEK1	0	11.6667	0.333333	0	10.3333	0.333333	1.33333
	NFAT5	1	11.6667	0.333333	0	0	4	0
	NMT1	0	11.6667	3.33333	0	2.66667	3.66667	0
	PEX14	0	11.6667	0	0	0	0	0.333333
	PKN2	0	11.6667	3	0	15	1	0.333333
	PPP6R2	0	11.6667	0	0	2	0	0
	RC3H1	0	11.6667	0.666667	0	4	0	0
	RPS6KA3	0	11.6667	0	0	5	3.33333	0
	SNRPD2	0	11.6667	10.6667	0	3.33333	45.6667	8.66667
	STX5	0	11.6667	3.66667	0	5.66667	3	0.333333
	TWF2	0	11.6667	5.66667	0	6	9.66667	0
	ARHGAP21	0	11.3333	3.33333	0	13.6667	0	0.666667
	ASAP2	0	11.3333	0	0	3.33333	0	0
	CAPRIN1	1	11.3333	2.33333	0	4.33333	2.33333	0.333333
	CBL	0	11.3333	0.333333	0	2.66667	0	0
	ITGA3	2	11.3333	2.66667	0	4.33333	1	1.33333
	NEK9	0	11.3333	0	0	2.66667	0	0.333333
	PLIN3	1	11.3333	3	0	7.66667	4	4
	RABGAP1L	0	11.3333	0.666667	0	3.33333	1.33333	0
	SRGAP2	0	11.3333	2	0	7	0.333333	0
	SRP68	1	11.3333	1.66667	0	2.66667	2	1
	TNK1	0	11.3333	0	0	0	0.333333	6.66667
	TRIP11	0	11.3333	0	0	8.33333	0	0.333333
	USO1	1	11.3333	0.333333	0	0.333333	1	0
	UTRN	0	11.3333	2	0	11	0	0.333333
	ARFGAP3	0	11	3	0	6.66667	0.333333	0
	BAG3	0	11	2	0	17	1	0
	DYNC1LI1	0	11	5	0	11.6667	0.333333	1.33333
	JUNB	0	11	8.66667	0	6	27	3.66667
	NFKBIE	0	11	7.33333	0	25	0.666667	0
	PPP6R1	0	11	2.66667	0	8.33333	0	0
	PTPN23	0	11	1.66667	0	15	0	0
	RAB3GAP2	0	11	0	0	1.66667	0	0
	SEC22B	2	11	1.33333	0	4.33333	3.33333	1.66667
	STAMBP	0	11	3	0	6	4	0
	TTC4	0	11	6	0	15	4.33333	0
	EHBP1L1	0	10.6667	0	0	5	0	0.333333
	EIF3J	0	10.6667	3.33333	0	4.33333	2.33333	0
	EXO5	0	10.6667	0	0	0	7.33333	0
	FKBP3	0	10.6667	2.33333	0	1.66667	1.33333	0.333333
	GOLGA5	0	10.6667	0	0	0.666667	0	0
	NEXN	0	10.6667	1	0	6.33333	1	0
	PPL	1	10.6667	0.333333	0	20.6667	1.33333	1.33333
	RAB3GAP1	0	10.6667	0	0	2	0	0
	RANBP1	0	10.6667	3	0	7.33333	1.66667	0
	SH3PXD2B	0	10.6667	2.33333	0	3.33333	5.33333	0.666667
	SHTN1	0	10.6667	0	0	2	1	0.666667
	AHSA1	0	10.3333	3.33333	0	4.66667	7.66667	0
	ANKRD28	0	10.3333	0	0	3.66667	0.333333	1
	ATP6V1A	0	10.3333	0.666667	0	8.33333	0.333333	0
	BIN1	0	10.3333	0.333333	0	2.33333	0	0.333333
	DOK1	0	10.3333	3.33333	0	9.66667	2	0
	LSG1	0	10.3333	10	0	5.33333	7.33333	0
	PALM2	0	10.3333	2.66667	0	6	0	0
	PKN1	0	10.3333	0	0	1.33333	0	1
	PPP1CB	0	10.3333	0	0	0	4.66667	0
	PTPN11	0	10.3333	4	0	2.66667	3.33333	0.333333
	SERPINB2	0	10.3333	2.33333	0	0	19	0
	TMSB4X	4	10.3333	4.66667	0	4.33333	9.66667	0
	TRAF5	0	10.3333	3.66667	0	5.66667	0	0
	PABPC4	1	10	0	0	3	1	0
	PACSIN2	1	10	1	0	1.66667	0.666667	0.666667
	PLEKHG2	0	10	0	0	0	0	0
	PSME1	0	10	2.33333	0	4.33333	3.66667	0
	SARS	0	10	6.33333	0	10.6667	0.333333	0
	SIPA1L3	0	10	0.333333	0	15	0	0
	TFCP2	0	10	1.66667	0	2	1.66667	0
	TUT7	0	10	4	0	4.33333	0.666667	0
	AFTPH	0	9.66667	0	0	4.33333	0	0
	EIF3H	0	9.66667	3.33333	0	6.33333	5.66667	0
	GTSE1	0	9.66667	11	0	10.6667	12.3333	0.666667
	PARVA	0	9.66667	3.66667	0	0	1.33333	0
	RPA1	0	9.66667	18.3333	0	11.6667	19.3333	1
	SNX9	0	9.66667	3.33333	0	15.6667	0	0
	SRA1	0	9.66667	2.33333	0	2	5.66667	0
	SSH1	0	9.66667	1.33333	0	6	0.333333	0.333333
	TRIM9	0	9.66667	0	0	0	0	0
	TWF1	0	9.66667	3.66667	0	4	3.66667	0
	XIAP	0	9.66667	0	0	1.33333	2.66667	0
	ARHGAP12	0	9.33333	0.666667	0	6.66667	0	0.333333
	CORO1B	0	9.33333	3.33333	0	10	0.666667	0.333333
	DDX6	0	9.33333	1	0	3	1	0.333333
	ITPRID2	0	9.33333	0	0	12.3333	0	0
	MKS1	0	9.33333	0	0	0	0.333333	0
	MSTO1	0	9.33333	0	0	1.33333	0	0
	MYL12B	9	9.33333	3.66667	0	4	5.33333	1.66667
	PAWR	0	9.33333	1.33333	0	2.33333	1.66667	0
	PLAA	0	9.33333	1.66667	0	4	0	0.666667
	PPFIBP1	0	9.33333	2.66667	0	8	0	0.333333
	PPME1	0	9.33333	5.33333	0	3	14	0.666667
	RAPGEF6	0	9.33333	2	0	11.3333	0	0
	SSH2	0	9.33333	0	0	1	0	0
	TBCEL	0	9.33333	5.33333	0	2.66667	6	0
	XRCC5	2	9.33333	11	0	5	13.3333	1.66667
	YKT6	0	9.33333	4.66667	0	7.33333	4.33333	1
	BMP2K	0	9	0.333333	0	4.33333	0.666667	0
	DCTN2	0	9	1	0	3.33333	0	0
	DDX19A	0	9	6.66667	0	14.6667	0.666667	0
	DRG2	0	9	6.33333	0	7	1	0
	GEN1	0	9	2	0	7.66667	0	0
	LARP4	0	9	1.33333	0	3.66667	0	0
	MAP2	0	9	0	0	0	0	0
	MYL9	5	9	2	0	0.666667	3.66667	0.666667
	NPLOC4	1	9	4	0	7	5	0
	PPP1R2	0	9	1.66667	0	1	5.66667	0.666667
	PPP2R3A	0	9	0.666667	0	16.3333	0	0
	RFTN1	1	9	1	0	0.666667	1.33333	0.666667
	SCYL2	0	9	2	0	5.33333	0	0.333333
	SH2D4A	0	9	6	0	11	4.66667	0.333333
	SIPA1L1	0	9	0	0	7.66667	0	0
	STAU2	0	9	5.66667	0	4.33333	0.666667	0
	TK1	0	9	0.333333	0	3.33333	1.33333	0
	TMEM132A	0	9	0.333333	0	0	0	0
	VAPB	0	9	1.33333	0	4	2.33333	0
	VCPIP1	0	9	2	0	12	0.333333	0
	YTHDF1	0	9	10.3333	0	8	0	0
	YTHDF2	0	9	4	0	10.6667	0	0
	ZC3H15	0	9	6.33333	0	4	4.66667	0
	ZDHHC5	0	9	2	0	5	0	0
	ABR	0	8.66667	0.333333	0	4	2	0.333333
	AHR	0	8.66667	3.66667	0	4	8.66667	0
	APPL1	0	8.66667	0	0	3.66667	0	0
	CBLB	0	8.66667	0	0	0.666667	0	0
	CDK14	0	8.66667	5	0	1.33333	1	0
	CEP55	0	8.66667	1.66667	0	11	0	0
	CKAP2L	0	8.66667	13.6667	0	12.3333	20.6667	0
	ERRFI1	0	8.66667	0	0	2.66667	0	0
	EXOC3	0	8.66667	0	0	3.33333	0	0
	IGF2BP2	1	8.66667	11	0	11.6667	0.666667	0
	MYO9B	0	8.66667	2.33333	0	12.6667	0	1
	NANP	0	8.66667	0	0	0	3.33333	0
	NAP1L4	1	8.66667	23.6667	0	5.33333	9	1
	OCRL	0	8.66667	0.666667	0	2.33333	0.333333	1
	PALMD	0	8.66667	4.33333	0	3.66667	0	0
	PTPN14	0	8.66667	0.666667	0	4	0	0
	RICTOR	0	8.66667	0.333333	0	4.66667	0	0
	RNF121	0	8.66667	0	0	0	0.666667	0.333333
	SCAMP1	0	8.66667	1.33333	0	2.66667	1	0
	SH3D19	0	8.66667	0.666667	0	8.66667	0.333333	0
	SLC30A1	0	8.66667	1.66667	0	1.66667	0	0
	SNX5	0	8.66667	3	0	7.66667	0.666667	0
	UBE2O	0	8.66667	22.6667	0	17.6667	5.66667	0.666667
	USP47	0	8.66667	1.66667	0	11.6667	0	0
	WIPI2	0	8.66667	0	0	1.33333	4.33333	0
	ZC3H7A	0	8.66667	0	0	1.66667	0	0
	ZMAT2	0	8.66667	10	0	0.666667	36	0
	AP2B1	0	8.33333	4	0	10.6667	1	0.333333
	ARHGEF18	0	8.33333	0	0	3.33333	0	0
	ATP2B4	0	8.33333	0	0	0.333333	0	0
	BCR	0	8.33333	0.666667	0	5.33333	1	0
	BORA	0	8.33333	0.333333	0	3.33333	0.333333	0
	CLASP1	0	8.33333	1.33333	0	10.3333	0	0
	CNDP2	0	8.33333	0	0	0	2.66667	0
	CSNK1A1	1	8.33333	7.66667	0	4.66667	9.33333	0
	CUX1	0	8.33333	2.33333	0	1	6.33333	0
	DFFA	0	8.33333	7	0	4.33333	5	0
	FAM192A	0	8.33333	12.3333	0	10.6667	24	0.333333
	GRK2	0	8.33333	0	0	1	0	0
	INCENP	0	8.33333	9.66667	0	0.333333	24	6
	LPIN3	0	8.33333	0	0	1.33333	0	0
	NFKB1	0	8.33333	1.33333	0	6.66667	0	0
	PDCD5	0	8.33333	6.33333	0	6.66667	7.66667	0
	PLCB3	0	8.33333	2	0	4.66667	0.333333	0.333333
	PPP1R15B	0	8.33333	0.333333	0	0	1.33333	4.33333
	RUFY2	0	8.33333	0	0	6	0	0
	STXBP5	0	8.33333	1	0	1	0	0
	TDP2	0	8.33333	1.33333	0	0	13.6667	0.333333
	TMEM214	0	8.33333	5.33333	0	3.33333	2	0
	TSC22D4	0	8.33333	0.333333	0	2	1	0.666667
	TTC1	0	8.33333	3.66667	0	15.6667	1	0
	TXLNA	0	8.33333	5	0	9	0.333333	0
	ABCF2	0	8	3	0	3.33333	0.666667	0.333333
	C2CD3	0	8	1.33333	0	0.666667	0	0
	CPSF3	0	8	0	0	1.66667	2.33333	0.333333
	CTNNB1	0	8	1.33333	0	3	0	0
	EXOSC10	0	8	19.6667	0	7	64	5.33333
	FCHO2	0	8	1.33333	0	6.66667	0	0
	MACO1	1	8	5	0	13.6667	0.333333	0
	MAP3K20	0	8	2.66667	0	4.33333	4	0.333333
	NDC80	0	8	6	0	19.6667	1.33333	0.333333
	R3HDM1	0	8	1.33333	0	3.66667	0	0
	TCF12	0	8	1.33333	0	2.33333	34.3333	1
	TRIP12	0	8	20	0	10.3333	45.6667	0.666667
	USP15	0	8	0.333333	0	1.33333	1.33333	0
	ZFYVE9	0	8	0	0	6.33333	0	0
	ANKRD26	0	7.66667	1	0	5	0	0
	ARHGEF10	0	7.66667	1	0	4.66667	0	0
	BASP1	2	7.66667	0.666667	0	2.33333	0	0.333333
	C16orf70	0	7.66667	0	0	0	0	0
	COMMD10	0	7.66667	0.666667	0	0.666667	3.33333	1
	COPZ1	0	7.66667	2	0	2	1.66667	1
	EPSTI1	0	7.66667	0.333333	0	0.333333	7.66667	0
	FGD4	0	7.66667	0	0	0	0	0
	FNBP1L	0	7.66667	0	0	0.333333	0	0
	GPBP1	0	7.66667	0.666667	0	2	0.333333	0
	KIAA1191	0	7.66667	0.333333	0	4.33333	0	0
	KIF14	0	7.66667	1.33333	0	9.33333	0	0
	KNSTRN	0	7.66667	4.33333	0	6.33333	2	0
	LRP1	0	7.66667	1	0	3	1.33333	0
	MSRB3	0	7.66667	0	0	0	4	0
	MTMR12	0	7.66667	0.666667	0	1	0	0
	NCOR1	0	7.66667	17	0	14.6667	44.6667	1.66667
	OSBPL8	0	7.66667	0.666667	0	1	0	0
	PSAT1	0	7.66667	3.66667	0	3.33333	5	0
	RABGEF1	0	7.66667	1.66667	0	5.66667	0.666667	0
	RBM14	0	7.66667	18	0	10.3333	28	3.66667
	SOWAHC	0	7.66667	0	0	0	0	0
	STAT2	0	7.66667	2	0	7	0	0
	STIM1	0	7.66667	0	0	1.33333	0.666667	0
	TUT4	0	7.66667	0.333333	0	1.33333	0	0
	UBA6	1	7.66667	1.66667	0	7.33333	0.666667	0
	VAPA	0	7.66667	1.66667	0	2.66667	1	0
	ZFYVE1	0	7.66667	0	0	0.666667	0	0.333333
	ARHGEF2	0	7.33333	2	0	3.66667	0.666667	0
	ATXN10	0	7.33333	0.333333	0	0.666667	2	0
	CNOT8	0	7.33333	0	0	0	0.333333	0
	COPB1	1	7.33333	1	0	9.66667	0.333333	0.666667
	GSDME	0	7.33333	0.333333	0	2	2.66667	1.66667
	GSN	0	7.33333	2.33333	0	2	2	0
	ILKAP	0	7.33333	7.66667	0	2.66667	45.3333	1.66667
	MAGI1	0	7.33333	0	0	1.33333	0	0
	MBOAT7	1	7.33333	0.666667	0	1	2	0.666667
	MYH4	0	7.33333	0	0	0	0	0
	POM121C	0	7.33333	7.33333	0	7	13.3333	0
	PPP3CA	2	7.33333	5.66667	0	9.66667	1.33333	0
	PYGL	0	7.33333	2.66667	0	8.66667	0	0
	SIPA1L2	0	7.33333	4.33333	0	9	0	0
	SMG7	0	7.33333	2.33333	0	13	0	0
	SPECC1L	0	7.33333	1.66667	0	3.33333	0	0
	WIPI1	0	7.33333	0.666667	0	0.333333	3.66667	0
	AKAP1	0	7	0	0	4.33333	0	0
	APPL2	0	7	0	0	2	0	0
	ARAF	0	7	0	0	0	0	0
	BOD1L1	0	7	34.3333	0	17.6667	73.6667	1.66667
	BSDC1	0	7	0.333333	0	3.66667	0.666667	0
	CCDC43	0	7	2.66667	0	1.66667	3.33333	0
	CCZ1B	0	7	6	0	9	3.66667	0
	CDC25C	0	7	0	0	2.66667	0	0
	CEP170B	0	7	0	0	3.66667	0	0
	CNOT1	0	7	2.33333	0	20.3333	0	0
	DCP1A	0	7	0.333333	0	3.33333	0	0
	DDX20	0	7	1.33333	0	5	0	0
	ECT2	0	7	10.3333	0	3	33.6667	0
	MAP9	0	7	0	0	0	0	0
	MTMR2	0	7	1	0	1	2.33333	0
	MTSS2	0	7	0.666667	0	1.66667	0.666667	0
	MYH1	0	7	0	0	0	0	0
	NARS	0	7	2.33333	0	2.33333	1.66667	0.333333
	PIH1D1	0	7	9.33333	0	18	0.666667	0
	POLR2B	0	7	1.33333	0	5	1.33333	0
	SNX27	0	7	0.333333	0	0	0.333333	0
	SNX6	0	7	0.333333	0	3.33333	0.333333	0.333333
	WDHD1	0	7	27	0	13	48	1.33333
	ZFR	0	7	16	0	6.66667	23.3333	0
	ACTR10	0	6.66667	0	0	0.666667	0	0
	ACTR2	0	6.66667	0.666667	0	3.33333	1	0
	AMPD2	0	6.66667	0	0	2	0	0
	CC2D1B	0	6.66667	1	0	2.33333	0.666667	0
	CDC37	0	6.66667	2.66667	0	7.33333	2.66667	0
	CDK17	0	6.66667	5.66667	0	9.33333	0	0
	CLCC1	0	6.66667	0	0	1.66667	0	0
	CNOT3	0	6.66667	1	0	4	1	0
	FAM114A1	0	6.66667	0	0	0.666667	0	0.333333
	FNDC3A	0	6.66667	0	0	0.666667	0	0
	HAUS8	0	6.66667	2	0	3	0	0.333333
	IRAK4	0	6.66667	0	0	0	4	0
	KIF5A	0	6.66667	0	0	0	0	0
	LARP1B	0	6.66667	0	0	0	0	0
	MARF1	0	6.66667	1.66667	0	6.66667	0	0
	NEO1	0	6.66667	0	0	0	0	0
	PACS1	0	6.66667	5.66667	0	9.33333	1.33333	0
	PARD3	0	6.66667	1.33333	0	9.66667	0	0
	PDCL3	0	6.66667	2.33333	0	4.33333	3	0
	PITPNM1	0	6.66667	0	0	2	0	0
	POLR2M	0	6.66667	0	0	1	1	0
	POM121	0	6.66667	7	0	10.6667	14.3333	1.33333
	PUM2	0	6.66667	0	0	3.66667	0	0
	R3HCC1L	0	6.66667	0.333333	0	6.33333	0.333333	0
	RAB8A	0	6.66667	8	0	7.66667	4.66667	0
	RPS6KC1	0	6.66667	3	0	7	0	0
	RTRAF	0	6.66667	13.6667	0	11	5	0
	SEC24D	0	6.66667	0	0	0	0	0
	SLC9A3R1	0	6.66667	2.33333	0	6.33333	2.33333	0
	TRAPPC12	0	6.66667	0	0	0.333333	0	0
	UBE2V2	0	6.66667	0.666667	0	1.66667	5	0
	YWHAE	8	6.66667	6.33333	0	17.6667	2	0
	ZCCHC3	0	6.66667	0	0	0.333333	0	0.333333
	ANAPC1	0	6.33333	0	0	0.666667	0.666667	0
	ARHGEF17	0	6.33333	0.666667	0	1.33333	0	0.333333
	BICD2	0	6.33333	0	0	2.66667	0	0
	CHMP2B	0	6.33333	4.33333	0	5	1.66667	0
	DHX36	0	6.33333	2.66667	0	4.33333	2	0
	DNAAF2	0	6.33333	0	0	0.333333	0.666667	0
	EIF4ENIF1	0	6.33333	2.33333	0	6	0	0
	ELP6	0	6.33333	0.333333	0	2.66667	0	0.333333
	HAUS3	0	6.33333	0	0	1.33333	0	0
	IGBP1	0	6.33333	2.33333	0	5	4.66667	1
	KLC2	0	6.33333	0	0	8.66667	0	0
	MKRN2	0	6.33333	3	0	7.33333	0.333333	0
	OCLN	0	6.33333	2.33333	0	1.33333	0.333333	0
	PCYT2	0	6.33333	2.33333	0	3	0.666667	0.333333
	PPP6C	0	6.33333	0.666667	0	0.666667	0.333333	0
	RAB3IL1	0	6.33333	0	0	0	0	0
	SPATS2	0	6.33333	1	0	1	2.33333	0
	SRP72	0	6.33333	4.66667	0	5	2	0.333333
	STXBP4	0	6.33333	0	0	1	0.333333	0
	TDRD3	0	6.33333	4.66667	0	4.33333	0	0
	TRIM26	0	6.33333	3.33333	0	0.666667	3.33333	0
	UNC45A	0	6.33333	0	0	2.66667	0	0.333333
	ABI2	0	6	0.666667	0	3	0	0
	ARFGEF2	0	6	1.33333	0	10	0	0
	ARPIN	0	6	1.33333	0	0.333333	3.66667	0
	AZI2	0	6	0.666667	0	5	0	0
	CCDC124	0	6	5	0	2.66667	3.66667	1
	CDCA2	0	6	43.6667	0	29.3333	49.3333	2
	CHD4	1	6	12.6667	0	4.33333	90.6667	4.66667
	CHORDC1	0	6	0.666667	0	1	2	0
	DHX38	0	6	6.33333	0	2.33333	44	1.66667
	EGLN1	0	6	1.66667	0	3.66667	1.66667	0
	HAUS4	0	6	0.333333	0	3.66667	0	0
	IDI1	0	6	0	0	0	1	0
	KIF23	0	6	16.3333	0	14.3333	15.3333	1
	LSM14A	0	6	4.33333	0	6.66667	0.333333	0
	MARK2	0	6	3	0	6	0.666667	0
	MARK3	0	6	1.66667	0	5.33333	0.333333	0
	MIS18A	0	6	4	0	3.33333	12	0.666667
	NHS	0	6	0	0	6	0	0
	OSMR	0	6	2	0	5.66667	0	0
	OTUD3	0	6	0	0	0	0	0
	PLOD2	2	6	0.666667	0	1.33333	4.33333	0.666667
	PUM1	0	6	0	0	5.66667	0	0
	PYM1	0	6	5	0	3	0.333333	0
	SECISBP2	0	6	6.33333	0	7.66667	0	0
	SIPA1	0	6	0	0	0.666667	0	0
	SNX3	0	6	2	0	1.66667	1.33333	0
	STK4	0	6	0.666667	0	6	0	0
	TANGO6	0	6	0.333333	0	1.33333	1	0
	TP53BP1	0	6	19.6667	0	11.6667	50	3
	TTC9C	0	6	0.333333	0	0	3	0
	VDAC3	6	6	0	0	0.333333	1	0
	ACAP2	0	5.66667	0	0	1.33333	0	0
	AIMP2	0	5.66667	3.66667	0	6.33333	0.666667	0
	CCDC9B	0	5.66667	6	0	4.66667	2	0
	CCHCR1	0	5.66667	0	0	0	0	0
	CDKN2AIP	0	5.66667	9.66667	0	6	34.6667	3.66667
	CRTC3	0	5.66667	1.33333	0	1.33333	1.66667	0
	DHX57	0	5.66667	0	0	0	0	0
	EIF4H	0	5.66667	5.66667	0	6.33333	1.66667	0.333333
	ELP4	0	5.66667	0.333333	0	4.66667	0	0.333333
	FAM171A1	0	5.66667	3.66667	0	6.33333	0	0
	FBXO5	0	5.66667	5.33333	0	6	3.33333	0
	IMPDH2	0	5.66667	0	0	0.333333	1.33333	0
	IRS2	0	5.66667	0.666667	0	4	0.333333	0
	JCAD	0	5.66667	0.666667	0	2.33333	0	0
	KIZ	0	5.66667	0	0	0	0	0
	MADD	0	5.66667	0	0	0.666667	0	0.333333
	MAPT	0	5.66667	0	0	0.333333	0	0
	MDC1	0	5.66667	24.3333	0	10	72	1
	MMS19	1	5.66667	0	0	1.66667	1.66667	1
	MOB3A	0	5.66667	6.66667	0	6.33333	1.66667	0
	MPHOSPH9	0	5.66667	0	0	8.33333	0	0.333333
	MYH6	0	5.66667	0.666667	0	0	1.33333	0
	NECAP2	0	5.66667	2	0	2	4.66667	0
	NUDCD2	0	5.66667	0.666667	0	1.33333	3	0.666667
	NUP58	0	5.66667	5.66667	0	14.3333	0.333333	0.333333
	PGAM1	0	5.66667	2.33333	0	4	2.33333	0
	PSMD9	0	5.66667	1.33333	0	4	0.333333	0
	PTPN1	0	5.66667	0.333333	0	0.333333	0	0
	RECQL	0	5.66667	4.66667	0	3	22.3333	0.333333
	RFC4	0	5.66667	4.66667	0	2.66667	11	0
	SF3A3	1	5.66667	6.66667	0	6.33333	4.66667	0
	SMARCA5	0	5.66667	24.3333	0	6.66667	44.3333	1.66667
	SMCR8	0	5.66667	0	0	5	0	0
	SPECC1	0	5.66667	0.333333	0	6	0	0
	TBC1D22A	0	5.66667	0	0	1.33333	1.66667	0
	TBCE	0	5.66667	0	0	1	0	0
	TOR1AIP2	0	5.66667	0	0	0.666667	0	0
	TXNL1	0	5.66667	7	0	22	2	0
	UNK	0	5.66667	0	0	0.666667	0	0
	VIPAS39	0	5.66667	1.33333	0	2.33333	0	0
	WDR70	0	5.66667	15.6667	0	5.66667	49.3333	1.66667
	ABL2	0	5.33333	0	0	2.33333	0	0
	AGO2	0	5.33333	0	0	0	0.333333	0
	AK5	0	5.33333	0	0	0	0	0
	ARHGEF11	0	5.33333	0	0	2.66667	0	0
	ARHGEF7	0	5.33333	2	0	3.66667	0	0
	ARMC9	0	5.33333	0.333333	0	0.333333	0	0
	ATXN2	0	5.33333	2.33333	0	5.33333	0	0
	CCDC6	0	5.33333	2.33333	0	6.66667	1	0
	CCNB2	0	5.33333	5.66667	0	8	1.66667	0
	ERCC1	0	5.33333	4	0	1.66667	4	0
	FNDC3B	0	5.33333	5.66667	0	2.33333	1	0.333333
	GRAMD2B	0	5.33333	0.333333	0	2	0.333333	0
	GSK3B	0	5.33333	3.66667	0	6	0.333333	0
	HEATR5B	0	5.33333	0	0	0	0	0
	IARS	1	5.33333	2	0	8.33333	0	0
	IP6K1	0	5.33333	2.33333	0	5.66667	0.666667	0
	ISY1	0	5.33333	4.33333	0	3	6.66667	0
	KATNAL1	0	5.33333	0	0	2	0.333333	0
	MAP4K5	0	5.33333	3.33333	0	3	0.666667	0
	MICAL2	0	5.33333	0.666667	0	3	0	0
	MXRA7	0	5.33333	8.66667	0	11	1	0
	MYO1C	1	5.33333	0	0	2.33333	0.666667	0
	NEMF	0	5.33333	1.33333	0	0.333333	2	0
	NRBF2	0	5.33333	0.333333	0	2.33333	0	0
	OPTN	0	5.33333	0.666667	0	10.6667	0	0.333333
	PHB	2	5.33333	1.66667	0	2	1	0.333333
	POLR3A	0	5.33333	0	0	0.666667	0	0
	PPAT	0	5.33333	1	0	3	0	0
	RABEP1	0	5.33333	0.333333	0	6.33333	0	0
	RAF1	0	5.33333	0.666667	0	5.33333	0.666667	0
	RASAL2	0	5.33333	3.66667	0	15.3333	0	0
	RPGRIP1L	0	5.33333	0	0	0	0	0
	RRM2B	0	5.33333	0	0	1.66667	0	0
	SHMT1	0	5.33333	0	0	6.33333	0.333333	0
	SIK3	0	5.33333	0	0	1.33333	0	0
	SLC30A6	0	5.33333	0.333333	0	1.66667	0.333333	0
	SMAP2	0	5.33333	0.666667	0	4.33333	0	0
	SOGA1	0	5.33333	0.666667	0	8.33333	0	0.333333
	STAM	0	5.33333	0	0	1.33333	0	0
	STK3	0	5.33333	1	0	6	0.666667	0
	STON1	0	5.33333	0	0	1.33333	0	0
	SVIL	0	5.33333	0	0	4.66667	0	0
	TNC	0	5.33333	0	0	2.33333	0	0.666667
	UBAP1	0	5.33333	0.666667	0	3.33333	0	0
	UBR4	0	5.33333	0.333333	0	0	0	0.666667
	USP32	0	5.33333	0	0	1.33333	0	0
	WDR62	0	5.33333	0	0	0.666667	0	0
	YES1	3	5.33333	0	0	4	0	1.33333
	ZAN	0	5.33333	1	0	5	0	0.666667
	ZC3H4	0	5.33333	15	0	6	34.3333	0.666667
	ABI1	0	5	0.666667	0	2	0	0
	ABL1	0	5	0	0	0.666667	0.333333	0
	AGAP1	0	5	0.333333	0	1	0.333333	0
	ANKFY1	0	5	1	0	1.33333	0.333333	0.666667
	ARFIP2	0	5	0.666667	0	1.33333	0.666667	0
	ASPSCR1	0	5	6	0	5	3.66667	0
	BICD1	0	5	0	0	0	0	0
	C12orf45	0	5	6	0	3	6.66667	0
	CAPZA2	0	5	5.66667	0	10	2.33333	0
	CASP4	0	5	0	0	0.666667	0	0
	CBSL	0	5	0.666667	0	3	0.333333	0.333333
	CDC42EP3	0	5	2.33333	0	1.66667	0	0
	CEP41	0	5	0.333333	0	2.33333	0	0
	CHMP7	0	5	0	0	1	0	0
	CYFIP1	0	5	0	0	1	1.33333	0
	EIF4A3	3	5	7.33333	0	3.33333	4	0.333333
	ERC1	0	5	0.333333	0	10	0	0
	FAM83G	0	5	3.33333	0	10.6667	2.33333	0
	FBF1	0	5	0	0	0.666667	0	0
	GAB1	0	5	0	0	3	0	0
	KIRREL1	0	5	4.33333	0	6	0	0
	LRCH3	0	5	0	0	2.66667	0	0
	MON2	0	5	0.666667	0	2.33333	0	0
	MOSPD2	0	5	0	0	0	0	0
	MTF1	0	5	0.333333	0	2.66667	3.66667	0
	N4BP1	0	5	0	0	1	0.666667	0
	NAT10	0	5	37.3333	0	9	47.6667	0.666667
	PHF14	0	5	7	0	2.66667	25.3333	0
	PLEKHG3	0	5	0	0	2.33333	0	0
	PRKAR2A	0	5	1	0	11	0	0
	RIOK1	0	5	7.66667	0	3.66667	2.66667	0
	RRM1	1	5	0.333333	0	3.33333	0.333333	0.333333
	SLC7A6OS	0	5	1	0	1.33333	4.66667	0.333333
	SNX7	0	5	0	0	2.33333	0.666667	0
	STT3A	1	5	1	0	1	2.33333	0
	THUMPD3	0	5	1.66667	0	2	0	0
	TRIP10	0	5	0	0	2.33333	0.333333	0.333333
	TTC28	0	5	0.333333	0	2	0	0
	TXLNG	0	5	1.66667	0	3.33333	0	0
	UEVLD	0	5	0	0	2	0	0
	UHRF1BP1L	0	5	0	0	4.66667	0	1.33333
	WARS	0	5	0.666667	0	1.33333	1.66667	0
	YARS	1	5	9	0	13.6667	0	0
	ZFP91	0	5	13.6667	0	5.33333	23.6667	4.66667
	ARFGEF1	0	4.66667	0	0	0	0	0
	CASP3	0	4.66667	1.33333	0	2.66667	2.33333	0
	CCDC138	0	4.66667	0	0	3	0.333333	0
	CDC20	0	4.66667	5.33333	0	4.66667	3.66667	0
	DDX50	0	4.66667	37.6667	0	5.66667	74.3333	1.66667
	EPS8	0	4.66667	1	0	1	0	0
	GLO1	0	4.66667	0.666667	0	1.66667	2.66667	0
	HMGCS1	0	4.66667	0	0	0	0	0
	HS1BP3	0	4.66667	0	0	1.66667	0.333333	0
	ITSN1	0	4.66667	0.333333	0	4	0	0
	KIF16B	0	4.66667	1.66667	0	8.66667	0	0.333333
	LATS1	0	4.66667	5	0	9.33333	0	0
	LIAT1	0	4.66667	3.66667	0	2.66667	2	0
	MAGOH	0	4.66667	5.33333	0	2	5.66667	0
	MAP1S	0	4.66667	0	0	0.666667	0	0
	MLPH	0	4.66667	0	0	1	0	0
	MYPN	0	4.66667	0	0	0	0	0
	NAA50	0	4.66667	1.33333	0	0	3.66667	0
	NEK7	0	4.66667	1.33333	0	1.33333	1.33333	0
	NHLRC2	0	4.66667	0.333333	0	4.66667	0	0
	NONO	2	4.66667	14	0	9	15	1.33333
	PAK4	0	4.66667	0.333333	0	3.33333	0.666667	0
	PBK	0	4.66667	0.666667	0	2.33333	3.66667	0
	PLK1	0	4.66667	2.66667	0	3	5.66667	0.333333
	PTBP3	0	4.66667	0	0	0	2.66667	0.666667
	RBM4	0	4.66667	12.6667	0	9.33333	2	0
	RBSN	0	4.66667	0	0	1	0	0
	RGL2	0	4.66667	0	0	0	0	0
	RIOK3	0	4.66667	0	0	1.33333	0.333333	0
	RNF213	0	4.66667	0	0	0.333333	0.333333	0
	RNPEP	0	4.66667	0	0	0	0	0
	RPS4Y1	0	4.66667	10.6667	0	3.33333	5.66667	0
	RUVBL2	0	4.66667	0.333333	0	2	4	0
	SEC23A	2	4.66667	0.666667	0	3	2.33333	0
	SEPTIN2	0	4.66667	1.33333	0	3.33333	0.333333	0
	SPICE1	0	4.66667	2.33333	0	6.33333	0	0.333333
	SREBF2	0	4.66667	3	0	3	0	0
	STK38	0	4.66667	1.66667	0	3.66667	2	0
	THRAP3	0	4.66667	44	0	20.6667	46.3333	6
	TRIP13	1	4.66667	2	0	4	1	0
	VBP1	0	4.66667	1.33333	0	1.66667	3.66667	0
	WASF2	0	4.66667	2	0	4.33333	0	0
[truncated: 2,704 more rows]

## Sheet: Protein localization
Alternate ID	Organelle	Control	MicroID-NES	MicroID-NLS	MicroID-MTS	TurboID-NES	TurboID-NLS	TurboID-MTS
ACACA	Cytoplasm, cytosol	484	44.3333	31.3333	287.333	67.6667	30	223.667
KRT1	Cell membrane	406	205.667	176.667	333.333	181	207.333	420.333
KRT10	Secreted, extracellular space	317	116.667	109.333	235	120.333	138	292
PC	Mitochondrion matrix	284	83.3333	32.3333	154.333	50	42.6667	151.333
PCCA	Mitochondrion matrix	151	34.3333	25.6667	66	32.3333	30	68.6667
ACACB	Mitochondrion	118	5.66667	0	74.6667	0	0	28.3333
KRT8	Cytoplasm	87	78.3333	52.3333	71.6667	69.6667	49.3333	85.6667
MYH9	Cytoplasm, cytoskeleton	75	376	74	30.6667	154.333	71.3333	132
FLNA	Cytoplasm, cell cortex	74	1225	1007.67	223	2011.33	262	355.333
KRT7	Cytoplasm	59	44	0	53	54	23.6667	31
PLEC	Cytoplasm, cytoskeleton	58	208	37.6667	20	180.667	41.3333	41
VIM	Cytoplasm	57	340	23.3333	23	51	35.3333	134.667
KRT14	Cytoplasm	56	40.6667	35.6667	57	34.3333	52	60.6667
ANXA2	Secreted, extracellular space, extracellular matrix, basement membrane	49	96	92	30.6667	177	26.6667	54.6667
FN1	Secreted, extracellular space, extracellular matrix	48	85.3333	20.6667	35.3333	91.3333	41	30.3333
MCCC1	Mitochondrion matrix	47	6.66667	4.66667	27	5.33333	2.66667	15.3333
ACTB	Cytoplasm, cytoskeleton	46	36.6667	19	31.6667	25	24	35.3333
TUBB	Cytoplasm, cytoskeleton	40	57.6667	16.3333	19	21.3333	30.6667	17
TUBB4B	Cytoplasm, cytoskeleton	34	52.6667	14.6667	16.3333	13.3333	27	15
KRT27	Cytoplasm	33	6.33333	3.66667	8.33333	3.66667	4.66667	7
PKM	Cytoplasm	32	36.6667	28.3333	17.6667	27	25.6667	15.3333
KPRP	Cytoplasm	32	12.6667	10.6667	19.3333	8.33333	18.6667	12
FLNB	Cytoplasm, cell cortex	30	141	72.6667	20.3333	194.333	29.3333	37.3333
GAPDH	Cytoplasm, cytosol	30	8	5.33333	7.33333	7.33333	10.6667	7
TUBB2A	Cytoplasm, cytoskeleton	26	45.3333	4	0	14.6667	20.3333	5
HRNR	Cytoplasmic granule	25	16	14.3333	21.6667	14.3333	21.6667	22.3333
ACTC1	Cytoplasm, cytoskeleton	24	27.3333	10	18.3333	15.3333	11.6667	16.3333
DSP	Cell junction, desmosome	23	52.6667	25.3333	22.3333	58	29.3333	20.6667
HSPA9	Mitochondrion	23	10	1	31	2.66667	4.66667	33
HIST1H2BK	Nucleus	23	9.33333	24.6667	10.3333	10.6667	33	8.66667
AHNAK	Nucleus	22	1465	641.667	214.333	1586.33	191.333	426.333
EEF2	Cytoplasm	22	44	18.3333	11.3333	27	14.3333	13
HSP90AB1	Cytoplasm	22	35	18	15.3333	42	12.3333	15
LRPPRC	Mitochondrion	21	5.66667	0	121	0.666667	0.333333	39.6667
HIST3H2BB	Nucleus	21	1.66667	21	0	0	33.6667	0
HIST1H1C	Nucleus	20	12.6667	23	22	12.3333	20	22
PCCB	Mitochondrion matrix	20	5.33333	0.666667	11	1	0.333333	13
KRT17	Cytoplasm	19	58.6667	15	19	18	25	25.6667
HIST1H1E	Nucleus	19	8.33333	22.3333	8	13	7	22
FLG2	Cytoplasm	18	10.6667	6.33333	15	6.33333	12.6667	12.6667
YWHAQ	Cytoplasm	18	10.6667	10	5.33333	22	7.66667	4.66667
TLN1	Cell projection, ruffle membrane	17	170.667	19.6667	5	51.3333	22.6667	23.6667
HSPA8	Cytoplasm	17	65.6667	39.6667	16.3333	92.6667	39.3333	17.6667
ACTN1	Cytoplasm, cytoskeleton	17	50.3333	8.66667	6.33333	38.3333	12	13
HSP90AA1	Nucleus	17	26.3333	14	11.6667	25	11.6667	11.6667
NCL	Nucleus, nucleolus	17	20.3333	174	11.3333	37.6667	234.333	22
LMNA	Nucleus	17	13.6667	27.3333	3	19	32	8.33333
FLNC	Cytoplasm	16	137.333	72	21.3333	160	32.6667	41
TUBA1B	Cytoplasm, cytoskeleton	16	50.3333	13.3333	6.66667	19.6667	15.3333	11
ACTN4	Nucleus	16	40	7.66667	7.66667	30.6667	9	13
TPM2	Cytoplasm, cytoskeleton	15	16	6	1	14	3.66667	2.66667
TUBA1A	Cytoplasm, cytoskeleton	15	13.6667	4.66667	3.33333	13.3333	16	4.66667
HIST1H1B	Nucleus	15	9.33333	23	19.6667	13.3333	22.3333	20
FASN	Cytoplasm	13	72.6667	17.3333	8.33333	41	18	8.66667
HSPA5	Endoplasmic reticulum lumen	13	20.3333	8	4.33333	14	9	5.66667
TPM4	Cytoplasm, cytoskeleton	13	14	6	0	7	2.66667	1
CLTC	Cytoplasmic vesicle membrane	12	37.6667	12.6667	7.66667	24	19	4.66667
LDHA	Cytoplasm	12	11.3333	6.66667	7.33333	11.6667	9	7.66667
ENO1	Cytoplasm	12	8.66667	10.3333	3.33333	12	6.33333	2.66667
MYH10	Cell projection, lamellipodium	11	62	4.33333	3.66667	26.3333	8.66667	25.3333
EEF1A1	Cytoplasm	11	39.6667	17.6667	11	24.3333	17.3333	11
JUP	Cell junction, adherens junction	11	15.3333	10.6667	16.6667	11	14.6667	12
PRDX1	Cytoplasm	11	14	13.6667	6	17.6667	11.3333	4.66667
YWHAZ	Cytoplasm	11	10.6667	8.66667	6.33333	18.3333	6.66667	6.33333
HSP90B1	Endoplasmic reticulum lumen	11	10.6667	4.33333	3.66667	6.33333	4	3
DSG1	Cell membrane	11	7	8	8	6.66667	11.3333	7
LGALS1	Secreted, extracellular space, extracellular matrix	11	4.66667	3.66667	1.66667	3	3.33333	1.66667
HIST1H2AC	Nucleus	11	4.33333	12	1.33333	4.66667	15.6667	3.66667
RPS27A	Cytoplasm	10	31.3333	35.3333	4.66667	31.6667	31	10.3333
HNRNPA2B1	Nucleus	10	10.6667	28	3	18.3333	60	3.33333
YWHAB	Cytoplasm	10	10.3333	6.66667	4	18.6667	5.66667	3.33333
ALDOA	Cytoplasm, myofibril, sarcomere, I band	10	5.66667	2.33333	5.66667	5.66667	3.66667	4.33333
TPI1	Cytoplasm	10	5.33333	4.66667	2.33333	5	3.66667	1.66667
TGM3	Cytoplasm	10	2	2	4.66667	0.333333	3.66667	1.33333
CCT8	Cytoplasm	9	205	24	6	57.6667	74.6667	70.6667
RRBP1	Endoplasmic reticulum membrane	9	36.6667	15.6667	2.33333	12.3333	8.33333	9
P4HB	Endoplasmic reticulum	9	12	3	1.66667	2.66667	7	2.66667
ALB	Secreted	9	10.6667	10.3333	19.6667	7.66667	10.6667	7.66667
RPS3	Cytoplasm	9	9	11.3333	6	10	6.66667	4
VDAC1	Mitochondrion outer membrane	9	9	4.33333	1.66667	3	5.33333	2.33333
DCD	Secreted	9	7	5.33333	6.66667	6	5	6.33333
CFL1	Nucleus matrix	9	6.66667	7	2	10	1.33333	1.66667
TUFM	Mitochondrion	9	3.66667	1.33333	14.3333	2	1.66667	7.33333
ANXA1	Nucleus	8	38.3333	34	5.66667	47.6667	32	19.3333
HNRNPA1	Nucleus	8	34.6667	38.3333	3.66667	18.6667	165.667	19.6667
EZR	Apical cell membrane	8	19	11	4.66667	26	7	8
HSPA1A	Cytoplasm	8	18	11.6667	5.66667	23.3333	10	5.66667
MSN	Cell membrane	8	14.6667	6.33333	2.66667	15.6667	6	4
HSPB1	Cytoplasm	8	8	3.66667	2.33333	7.33333	3	1.66667
HSPD1	Mitochondrion matrix	8	7.33333	2.33333	25.3333	7.33333	4.33333	14.6667
YWHAE	Nucleus	8	6.66667	6.33333	0	17.6667	2	0
RPS4X	Cytoplasm	8	6	13.6667	3.66667	4.33333	6.33333	5.33333
SFN	Cytoplasm	8	4.66667	0	2	9	3	0
PGK1	Cytoplasm	8	4	3	3	4.33333	4.66667	1.33333
ATAD3A	Mitochondrion inner membrane	8	2.66667	6.33333	13.3333	12.3333	0	5
LONP1	Mitochondrion matrix	8	1.33333	0	6.33333	0	0.666667	3.66667
MAP1B	Cytoplasm, cytoskeleton	7	462	99	10.3333	179.333	94.6667	95
SPTAN1	Cytoplasm, cytoskeleton	7	71	4	1	25	3.66667	6.33333
KRT18	Cytoplasm, perinuclear region	7	51	7.33333	3.66667	20.6667	5	8.33333
RPL6	Cytoplasm, cytosol	7	15.6667	29.3333	5	8.33333	29.3333	3.66667
DDX5	Nucleus	7	12.6667	36	5.66667	22.6667	38.3333	9
HNRNPK	Cytoplasm	7	12	49.6667	5.66667	26.3333	39.6667	12
RPN1	Endoplasmic reticulum	7	12	4	3	6.33333	5	3.33333
CALM1	Cytoplasm, cytoskeleton, spindle	7	12	6	0	10.6667	8.66667	1.66667
PRDX2	Cytoplasm	7	10.6667	10	6.33333	12.6667	7.33333	3.33333
CLIC1	Nucleus	7	10	6.33333	1.66667	5.66667	8.33333	0.666667
U2SURP	Nucleus	7	8	69.6667	4.66667	31	45.6667	5.33333
SHMT2	Mitochondrion	7	6	0	13.6667	0.666667	0.333333	68
ATP5F1A	Mitochondrion	7	6	2	18	1.66667	2.66667	23.3333
PFN1	Cytoplasm, cytoskeleton	7	5.33333	6.66667	3.33333	8.33333	5.66667	2
RPL13	Cytoplasm	7	4.33333	14.3333	3	5	9.66667	2
LMNB1	Nucleus inner membrane	7	4	19	1.33333	10	8.33333	2.33333
PDIA3	Endoplasmic reticulum	7	1.66667	0.666667	0	0.333333	0	0.666667
TAGLN	Cytoplasm	6	233.667	47.3333	0	31	120.333	15.3333
DDX3X	Cell membrane	6	54.6667	40.3333	5.33333	51.6667	14	6
SND1	Cytoplasm	6	14.3333	4	0.666667	7.33333	4.33333	1.66667
WDR1	Cytoplasm	6	11	2	1.66667	6.66667	0.333333	1
UBA1	Cytoplasm	6	9.33333	35.6667	8	50	5.33333	1.33333
VDAC3	Mitochondrion outer membrane	6	6	0	0	0.333333	1	0
RPS9	Cytoplasm	6	5.33333	48.3333	2.33333	10.6667	8	2.66667
XRCC6	Nucleus	6	5.33333	42	2	14.6667	24	2
DSC1	Cell membrane	6	4.33333	2.66667	7	3.66667	5.66667	5
ALDH18A1	Mitochondrion inner membrane	6	3	1	15.6667	1.66667	1	7
IDH2	Mitochondrion	6	0.666667	0	2.66667	0	0	5.33333
DYNC1H1	Cytoplasm, cytoskeleton	5	32.3333	7.66667	1.33333	17	8.33333	1.33333
EEF1D	Nucleus	5	25.3333	19.3333	3.66667	42.3333	8.33333	10.6667
HSPA4	Cytoplasm	5	22.3333	5	2	8.66667	10	2.66667
PCBP1	Nucleus	5	21.6667	18.6667	3.33333	22.3333	16.3333	5.66667
TCOF1	Nucleus, nucleolus	5	19.6667	105.667	2	33.3333	162	15.3333
SPTBN1	Cytoplasm, cytoskeleton	5	18.6667	18.3333	0.333333	22.3333	2	0.666667
PCBP2	Nucleus	5	17.6667	20.3333	2.66667	20	11.3333	2.66667
DHX9	Nucleus	5	15	22.6667	1.33333	11	22.6667	1.66667
HNRNPU	Nucleus	5	12.6667	29.6667	4	14.6667	51.3333	6
GANAB	Endoplasmic reticulum	5	12.3333	1.66667	1	2	8.33333	0.666667
RAN	Nucleus	5	11.6667	19.6667	5	57	8	4.66667
RPS3A	Cytoplasm	5	11.3333	42	2.33333	11.6667	26.6667	2
ANXA6	Cytoplasm	5	11	3.33333	2	12.3333	3.33333	0.333333
SUPT16H	Nucleus	5	10	24.6667	1	5	80	2.33333
MYL9	Cytoplasm, cytoskeleton	5	9	2	0	0.666667	3.66667	0.666667
RAB1A	Golgi apparatus	5	7.66667	9.66667	4	10	4	3
VCP	Cytoplasm, cytosol	5	7.33333	3	1	5.66667	2.66667	1.33333
SLC25A5	Mitochondrion inner membrane	5	6.66667	3	9.33333	3.66667	2.33333	30
TMEM263	Membrane	5	6	4	4.33333	3	4.33333	4.33333
KHSRP	Nucleus	5	6	17.3333	1	13.3333	14.3333	2
ETFB	Mitochondrion matrix	5	5.66667	2.66667	5	1.66667	2.66667	5
MATR3	Nucleus matrix	5	5.66667	27.6667	1	18.6667	21.6667	2
RPS8	Cytoplasm	5	4.33333	8	1	2	6	0.666667
FUBP1	Nucleus	5	3	17	2	9.33333	8.66667	2.66667
PPIL4	Nucleus	5	3	9.33333	1	5	14.6667	0.333333
MIF	Secreted	5	1.66667	1	0.666667	1	1.33333	0.333333
LMNB2	Nucleus inner membrane	5	1.33333	14.6667	0	6.33333	4.66667	0
SRSF6	Nucleus	5	1	14.3333	2.33333	4	5.66667	1
RPS19	Nucleus	5	1	4.33333	0	1.33333	3.33333	0
TGM1	Membrane	5	0.666667	0	1.66667	0.333333	1	1.66667
MAP4	Cytoplasm, cytoskeleton	4	482.333	27.6667	6.33333	79.3333	59.3333	116
DDX3Y	Cytoplasm	4	59.3333	29	4	40.6667	13.6667	7
PRKDC	Nucleus	4	28.3333	55.6667	7	44.6667	12.3333	2
RUVBL1	Nucleus matrix	4	24	9	1	10.6667	9.33333	1
VCL	Cell membrane	4	18.3333	0	1.33333	6.33333	1.33333	2.33333
TCP1	Cytoplasm, cytosol	4	17	23.3333	6.33333	40.3333	9.33333	4.33333
AHCY	Cytoplasm	4	17	1.33333	1.66667	4.33333	6	1.66667
COPA	Cytoplasm	4	16.6667	11	2	14.3333	9	2.66667
CCT2	Cytoplasm	4	15.6667	10.3333	3.66667	20.3333	5	1.66667
DDX21	Nucleus, nucleolus	4	12.6667	86.3333	3.33333	19.3333	83	3
SLC3A2	Apical cell membrane	4	12.3333	14	4.33333	14.6667	3.33333	4.33333
IQGAP1	Cell membrane	4	12	3.66667	0.666667	9	3	1.33333
NME1	Cytoplasm	4	11.6667	6.66667	1.66667	7.33333	5.33333	1
LRRC59	Microsome membrane	4	11.3333	19.6667	1.33333	14.3333	9	1.33333
KPNB1	Cytoplasm	4	11.3333	5.66667	2	6.66667	5	1.33333
TKT	Cell membrane	4	10.6667	32.6667	1.66667	18.6667	11	1
TMSB4X	Cytoplasm, cytoskeleton	4	10.3333	4.66667	0	4.33333	9.66667	0
PARK7	Cell membrane	4	9.66667	3.33333	1	3.33333	6	1.66667
SYNCRIP	Cytoplasm	4	8.66667	24	0.666667	10	30.6667	2
DDX17	Nucleus	4	7.66667	23.3333	3.66667	12.3333	16.3333	5
PRDX6	Cytoplasm	4	7.66667	5.33333	0.666667	8	5.33333	0.666667
HNRNPR	Nucleus	4	7.33333	29	1.33333	13.6667	24.3333	2
PA2G4	Cytoplasm	4	7	3	0.666667	2	3.66667	0.333333
RNH1	Cytoplasm	4	6.66667	1.66667	1.33333	3.66667	2	0.333333
HNRNPL	Nucleus, nucleoplasm	4	5.66667	10.3333	1.33333	4.33333	10	2.33333
DDX39B	Nucleus	4	5.66667	4	1.33333	2	7	1.66667
CPNE3	Nucleus	4	5.66667	3.33333	1.33333	6	3	1
VDAC2	Mitochondrion outer membrane	4	5	3	1.66667	3.33333	3.33333	1.66667
ALDH9A1	Cytoplasm, cytosol	4	5	2.66667	2	2.33333	3.33333	1
HNRNPH1	Nucleus, nucleoplasm	4	4.66667	18.3333	3	14	6.66667	2.33333
RAP1B	Cell membrane	4	4.66667	1.33333	1	1.33333	2.66667	0.666667
ALDH7A1	Cytoplasm, cytosol	4	3.66667	2.33333	4.66667	4.33333	1	4
RPL27	Cytoplasm, cytosol	4	3.66667	8	1.66667	2.33333	6	0.333333
CDC42	Cell membrane	4	3.66667	2.66667	0.666667	1.66667	2	0.333333
HNRNPD	Nucleus	4	3.33333	11	0	5	7.33333	0.333333
PCNA	Nucleus	4	3.33333	2	0.333333	1.33333	1.66667	0.333333
CS	Mitochondrion matrix	4	2.66667	0.333333	6	0.333333	0	2
RBMX	Nucleus	4	2.66667	10.6667	1	2.66667	6	1
S100A6	Nucleus envelope	4	2.33333	2.33333	3	3	2.66667	1.66667
ARG1	Cytoplasm	4	2.33333	1.33333	2.66667	1.66667	2	1.66667
H2AFX	Nucleus	4	2	5.66667	1	2	7	2.66667
SPRR1A	Cytoplasm	4	2	0.333333	3	0.666667	2.33333	1.66667
PKP1	Nucleus	4	2	1.33333	3.66667	2	2	1.66667
SRSF3	Nucleus	4	2	2.66667	2.66667	3	2.66667	1.33333
SERPINB12	Cytoplasm	4	1.66667	0.666667	5	1.33333	2.33333	1.66667
TRAP1	Mitochondrion	4	1.33333	0	19.3333	0	0	56
SUCLA2	Mitochondrion	4	1.33333	0	11	1	1	32
H2AFZ	Nucleus	4	1	8.66667	0.333333	3.66667	10	1.33333
ALOX12B	Cytoplasm	4	1	0.333333	1.33333	0	1	1
ACO2	Mitochondrion	4	1	0	11	0.333333	1	0.333333
SUCLG2	Mitochondrion	4	0.333333	0	9.66667	0	0	5.66667
SRSF1	Cytoplasm	4	0.333333	1.66667	0.666667	1	2.33333	2.33333
ZYX	Cytoplasm	3	102.667	22.6667	1	47.3333	13	11
SEPTIN9	Cytoplasm, cytoskeleton	3	57.6667	19.6667	2.66667	33.3333	13.6667	9.33333
CORO1C	Cell membrane	3	52	25.3333	4	42.3333	16.6667	13.6667
DPYSL2	Cytoplasm, cytosol	3	50.3333	3.66667	0.333333	7.33333	9.33333	3.66667
KIF5B	Cytoplasm, cytoskeleton	3	30.6667	0.666667	0.666667	8.66667	2.66667	6.66667
ANLN	Nucleus	3	28	76.6667	9	69	81.6667	7.66667
STMN1	Cytoplasm, cytoskeleton	3	27	16.6667	0.333333	20	19.6667	2
EIF5B	Cytoplasm	3	24.6667	46.3333	0.666667	28.3333	7.66667	1.33333
CSRP1	Nucleus	3	23.3333	13	0	12	17.6667	1.33333
PABPC1	Cytoplasm	3	17.6667	2.33333	0	5.66667	1.33333	1.66667
SMC4	Nucleus	3	16.6667	7	0.333333	12	6.66667	1.66667
RACK1	Cell membrane	3	13.6667	6.66667	2.66667	7.33333	9	3.66667
SHROOM3	Cell junction, adherens junction	3	12	1.66667	4.33333	3	2	3.66667
ARPC2	Cytoplasm, cytoskeleton	3	12	4	0	5.33333	4.66667	0.666667
ACLY	Cytoplasm, cytosol	3	11.6667	4.66667	1	5.66667	4.33333	1.66667
EIF3B	Cytoplasm	3	11	2.66667	0.666667	8	3	1.33333
LDHB	Cytoplasm	3	10.3333	6	3.33333	7.33333	7	3.33333
CD44	Cell membrane	3	10	5.33333	0.333333	5.33333	3	3.33333
ATP1A1	Basolateral cell membrane	3	9.66667	3.33333	1.66667	2.33333	3	1.66667
CAPZB	Cytoplasm, cytoskeleton	3	8.66667	5	0.333333	6.33333	5.66667	1.66667
COPG1	Cytoplasm	3	7.33333	1.33333	0.666667	6.33333	1.66667	1
NPEPPS	Cytoplasm, cytosol	3	6.66667	2	2.33333	3.66667	4	0.666667
CAPZA1	Cytoplasm, cytoskeleton	3	6	5	1.66667	12	4	1
RAC1	Cell membrane	3	5.66667	3.66667	1.33333	3.33333	5	1.66667
PTBP1	Nucleus	3	5.33333	12.6667	2	7	13.3333	1.66667
YES1	Cell membrane	3	5.33333	0	0	4	0	1.33333
ILF3	Nucleus, nucleolus	3	5.33333	22.6667	0.666667	2.66667	26	1
CAND1	Cytoplasm	3	5.33333	8.66667	1	12	2	0.666667
SLC16A3	Cell membrane	3	5	5	2	3	5.66667	2.33333
RCC2	Nucleus, nucleolus	3	5	18	1	5.33333	18	0.666667
PSMA4	Cytoplasm	3	5	8.66667	1	11.6667	4.66667	0.666667
EIF4A3	Nucleus	3	5	7.33333	0	3.33333	4	0.333333
SDHA	Mitochondrion inner membrane	3	4.66667	0.333333	7	2	0.333333	11
RAB13	Cell membrane	3	4.66667	5.33333	1.33333	1	2	1
DARS	Cytoplasm, cytosol	3	4.66667	3.66667	1	5.66667	3.66667	0.666667
CAPNS1	Cytoplasm	3	4.66667	2.33333	0.333333	4	3	0
PARP1	Nucleus	3	4.33333	21.3333	0	4	27.3333	2.33333
RPL3	Nucleus, nucleolus	3	4.33333	8.33333	0.333333	3	11	1.66667
HNRNPA0	Nucleus	3	4.33333	11	0	5.66667	15.6667	1
RPSA	Cell membrane	3	4	3.66667	1	3	2.33333	1.33333
CCT4	Cytoplasm	3	4	1	0.666667	5	0.666667	0.666667
RPL5	Cytoplasm	3	3.33333	4	0.666667	1.33333	6.66667	1
RPS18	Cytoplasm	3	3.33333	4.33333	0.666667	2	1.66667	0
PRSS1	Secreted, extracellular space	3	3	2	3.66667	0.333333	4	3
RPL15	Membrane	3	3	4	3	1.33333	8.33333	2
PDIA4	Endoplasmic reticulum lumen	3	3	1	0.666667	0	1.66667	0.666667
VPS35	Cytoplasm	3	2.66667	0	0.333333	1.33333	0.666667	0.333333
SUB1	Nucleus	3	2.33333	8.33333	1	4	13.6667	2.33333
HNRNPC	Nucleus	3	2.33333	29.6667	0.666667	8.33333	8	1.33333
HIST3H3	Nucleus	3	2.33333	2	1	1	3	1
ATP5F1B	Mitochondrion inner membrane	3	2	1.66667	23.6667	3	1.33333	16.3333
ARGLU1	Nucleus	3	2	4.66667	0.333333	2	3	1.33333
MTA2	Nucleus	3	2	11.6667	0	6.66667	16.3333	0
OAT	Mitochondrion matrix	3	1.33333	1	7.66667	1	1	3.33333
OGDH	Mitochondrion matrix	3	1	0	11.6667	0	0	2.33333
RPL18	Cytoplasm, cytosol	3	1	11.6667	3.33333	2	9.66667	1.33333
HSD17B10	Mitochondrion	3	0.666667	0	3.33333	0.333333	0	7.66667
PSMB4	Cytoplasm	3	0.333333	0.333333	0	0	1	0
ALDH4A1	Mitochondrion matrix	3	0	0	4.66667	0	0	28
ACADVL	Mitochondrion inner membrane	3	0	0	9.33333	0	0	11.3333
AFG3L2	Mitochondrion	3	0	0	14	0	0.333333	8
ALDH6A1	Mitochondrion	3	0	0	0.666667	0	0	3.66667
IDH3A	Mitochondrion	3	0	0	3	0	0	0.333333
SRSF5	Nucleus	3	0	6	0	2	1	0
SERBP1	Cytoplasm	2	105	39.6667	2.33333	21.6667	35.3333	6.66667
LIMA1	Cytoplasm	2	76.3333	19.3333	0	43	15.3333	10
RTN4	Endoplasmic reticulum membrane	2	54	7.33333	1.66667	11.3333	6.33333	3
PDLIM1	Cytoplasm	2	49.6667	23.3333	1	50	12.3333	5.66667
FERMT2	Cytoplasm	2	43.6667	8	0.333333	8.33333	5.66667	4.33333
G6PD	Cytoplasm, cytosol	2	39.6667	2.66667	1.33333	8.33333	4.33333	3
TXN	Nucleus	2	30.6667	1	1.66667	1	28.6667	9
COL1A1	Secreted, extracellular space, extracellular matrix	2	26.3333	3	0.333333	14.6667	4.33333	2.33333
CCT5	Cytoplasm	2	21	6.33333	1.66667	20	1.66667	1
EIF3G	Cytoplasm	2	19.3333	4.66667	0	9.33333	7.66667	1.66667
CTPS1	Cytoplasm, cytosol	2	19	3.33333	0	7	5	0.666667
NNMT	Cytoplasm	2	18.3333	0.666667	0.666667	1	9	1.66667
PPP1CA	Cytoplasm	2	18	8.66667	0.333333	8.33333	10	3.66667
CKAP5	Cytoplasm, cytoskeleton, microtubule organizing center, centrosome	2	17.6667	5.66667	1.66667	31.6667	0.666667	2
MARCKS	Cytoplasm, cytoskeleton	2	17.3333	2.33333	0	2	2.33333	1
IPO7	Cytoplasm	2	17	18.6667	0.666667	14	72.3333	5
LARS	Cytoplasm	2	14.3333	4.33333	0.333333	11.6667	3	0
PEA15	Cytoplasm	2	13	5	0.333333	6.66667	3.66667	0.333333
HLCS	Cytoplasm	2	12	1.33333	1	2.66667	1.33333	1.66667
ITGA3	Cell membrane	2	11.3333	2.66667	0	4.33333	1	1.33333
EFTUD2	Nucleus	2	11.3333	18	0.333333	6.66667	12	0.333333
GDI2	Cytoplasm	2	11.3333	4	1.66667	9.66667	6.33333	0.333333
SEC22B	Endoplasmic reticulum membrane	2	11	1.33333	0	4.33333	3.33333	1.66667
AARS	Cytoplasm	2	11	2.33333	0.666667	9.66667	0.333333	1.33333
FARSB	Cytoplasm	2	10.6667	4.33333	0.333333	9.33333	2.33333	1
ARPC1B	Cytoplasm, cytoskeleton	2	10.6667	2.33333	0.333333	2.66667	1.33333	0.333333
HP1BP3	Nucleus	2	10	21	0.333333	6	63.3333	5.66667
RARS	Cytoplasm	2	10	2.33333	1	12	3	0.666667
XRCC5	Nucleus	2	9.33333	11	0	5	13.3333	1.66667
CAP1	Cell membrane	2	9.33333	2	0.333333	5.66667	1.66667	1
BASP1	Cell membrane	2	7.66667	0.666667	0	2.33333	0	0.333333
MCM5	Nucleus	2	7.33333	6	0.666667	7.33333	3	0.666667
PPP3CA	Cytoplasm	2	7.33333	5.66667	0	9.66667	1.33333	0
TBCB	Cytoplasm	2	7	12.3333	0.333333	13.6667	3.33333	0.333333
MTHFD1	Cytoplasm	2	7	1.33333	0.666667	3.66667	1.33333	0.333333
ATP2A2	Endoplasmic reticulum membrane	2	6.33333	1.66667	0.333333	2	1.66667	0
EIF3A	Cytoplasm	2	6.33333	21.6667	1	20	0.666667	0
PLOD2	Rough endoplasmic reticulum membrane	2	6	0.666667	0	1.33333	4.33333	0.666667
DDOST	Endoplasmic reticulum membrane	2	5.66667	1.66667	1.33333	0.333333	0.666667	0.666667
PHB	Mitochondrion inner membrane	2	5.33333	1.66667	0	2	1	0.333333
HSPE1	Mitochondrion matrix	2	5	0.666667	43.3333	1.66667	2	24.3333
GSTP1	Cytoplasm	2	5	0.666667	0.333333	1.33333	2	0
NACA	Cytoplasm	2	5	7.66667	1	7.66667	1.66667	0
NONO	Nucleus	2	4.66667	14	0	9	15	1.33333
SEC23A	Cytoplasmic vesicle, COPII-coated vesicle membrane	2	4.66667	0.666667	0	3	2.33333	0
PPIB	Virion	2	4.33333	2	2	1.33333	5	1.33333
PPP2R1A	Cytoplasm	2	4.33333	1	0	3.66667	2.33333	0.666667
HNRNPUL1	Nucleus	2	4.33333	5.66667	0	2.33333	27	0
CDK12	Nucleus	2	4	28.3333	1	17	28.6667	2
TALDO1	Cytoplasm	2	4	9	1	9	5.66667	0.333333
RPL8	Cytoplasm	2	3.66667	6.33333	1	1.66667	3	1.66667
RPL34	Cytoplasm, cytosol	2	3.66667	5.33333	2.66667	4	2.66667	1.66667
GNAS	Cell membrane	2	3.66667	2.33333	0	3.33333	0.666667	1.33333
P4HA2	Endoplasmic reticulum lumen	2	3.66667	0.333333	0	0	0.666667	0
HNRNPAB	Nucleus	2	3.33333	7.33333	0.333333	3.33333	6.66667	0.333333
PDCD6IP	Cytoplasm, cytosol	2	3.33333	0.333333	0	3.33333	0.666667	0.333333
HNRNPM	Nucleus, nucleolus	2	3	16.3333	1.33333	14.6667	10	2.33333
SLC7A5	Apical cell membrane	2	3	3.66667	0.333333	3.66667	1.66667	2.33333
NPM1	Nucleus, nucleolus	2	3	223	1.33333	31.3333	75	1
DKC1	Nucleus, nucleolus	2	3	19.6667	0.666667	4.33333	40	1
SRSF11	Nucleus	2	3	9.33333	2	4.33333	8.33333	1
GNB2	Cytoplasm, perinuclear region	2	3	1.33333	1	2	2.33333	1
RPLP0	Nucleus	2	3	2.66667	0	3	2	1
S100A11	Cytoplasm	2	3	3.66667	0.333333	1.66667	3.33333	0.666667
CAT	Mitochondrion	2	2.66667	2	1	2.66667	2.66667	1
TOP1	Nucleus, nucleolus	2	2.66667	12.3333	3.33333	2.33333	20	0.666667
UCHL1	Cytoplasm	2	2.66667	2	0	1	1	0.666667
ARPC4	Cytoplasm, cytoskeleton	2	2.66667	1.33333	0.666667	1	1.66667	0
RPL11	Nucleus, nucleolus	2	2.33333	2.66667	0.333333	1	1.33333	0.333333
RPN2	Endoplasmic reticulum	2	2.33333	0.333333	0	0.333333	1	0.333333
PSMA1	Cytoplasm	2	2.33333	0.666667	0.666667	1.33333	0	0.333333
PGM1	Cytoplasm	2	2.33333	0.333333	0	0.666667	0	0
PHB2	Mitochondrion inner membrane	2	2	0.333333	5	6.66667	0.666667	16.3333
ACAD9	Mitochondrion inner membrane	2	2	0	69	0	0	8
GARS	Cytoplasm	2	2	2.66667	7.33333	10	0	2.66667
OTUB1	Cytoplasm	2	2	0.666667	0	1	1.33333	0
TGFBI	Secreted	2	2	0	0.333333	0.666667	1.33333	0
RBM39	Nucleus speckle	2	1.66667	10.3333	0.666667	4.66667	10	1.66667
ALYREF	Nucleus	2	1.66667	16	1	4.66667	31.3333	0.666667
PTMA	Nucleus	2	1.66667	9.33333	0	4	10.6667	0.333333
CANX	Endoplasmic reticulum membrane	2	1.66667	0	0.333333	0	1	0.333333
AHSG	Secreted	2	1.33333	1	0.666667	1	1	1
SRRM1	Nucleus matrix	2	1.33333	6	0.333333	1	5.33333	0.666667
ACAT1	Mitochondrion	2	1	0	4.66667	0.333333	0	1
FABP5	Cytoplasm	2	1	1.33333	3.33333	2	3.66667	0.333333
SRRT	Nucleus, nucleoplasm	2	1	12	0	1.33333	0.666667	0
BSG	Melanosome	2	1	1	0	0.666667	0.333333	0
LOR	Cytoplasm	2	0.666667	1	2.33333	0.333333	1.33333	1.33333
SRSF7	Nucleus	2	0.666667	2.33333	1.33333	0	3	1
HADHB	Mitochondrion	2	0.666667	0.333333	4.33333	0.333333	0	0.666667
GOT2	Mitochondrion matrix	2	0.666667	0	1.66667	0.333333	0	0.666667
CALR	Endoplasmic reticulum lumen	2	0.666667	0.666667	0	0.333333	0	0.333333
CLTB	Cytoplasmic vesicle membrane	2	0.666667	0	0	1	0	0
MTHFD1L	Mitochondrion	2	0.333333	0	21.3333	0	0	20
MRPL19	Mitochondrion	2	0.333333	2	9.66667	0	0	5
DARS2	Mitochondrion matrix	2	0.333333	0	2.33333	0	0	1.33333
RPL13A	Cytoplasm	2	0.333333	2.33333	0	0	4.66667	1
LAMP1	Cell membrane	2	0.333333	0	0	0	0.666667	0.666667
KRT71	Cytoplasm, cytoskeleton	2	0.333333	0.666667	1.33333	0.333333	2.66667	0.333333
PSMB6	Cytoplasm	2	0.333333	0	0.666667	0.333333	0.333333	0.333333
POF1B	Cell junction, tight junction	2	0.333333	0	0.333333	0	0	0
TSFM	Mitochondrion	2	0	0	5	0	0	3
PDHB	Mitochondrion matrix	2	0	0	3.66667	0	0	1.66667
ALDH1B1	Mitochondrion matrix	2	0	0	3.66667	1	0	1.33333
DEFA1	Secreted	2	0	0.666667	2.33333	0	0.333333	1
FDXR	Mitochondrion inner membrane	2	0	0	2.33333	0	0	0.666667
MTA1	Cytoplasm	2	0	10.6667	0.666667	1.66667	8	0.333333
AKR1B1	Cytoplasm	2	0	0	0.333333	0	0.666667	0.333333
PSMA7	Cytoplasm	2	0	3.33333	0.333333	1	0	0.333333
TP53	Cytoplasm	2	0	13.6667	0.333333	12.6667	3.66667	0
ANP32B	Nucleus	2	0	16	0	1.33333	2.66667	0
PRDX5	Mitochondrion	2	0	0	0	0	0.333333	0
PSAP	Lysosome	2	0	0	0	0	0	0
PRRC2C	Cytoplasm, Stress granule	1	85	42	1	68	9	2
ITGB1	Cell membrane	1	71.6667	17.6667	0.666667	17	16.3333	5
IFI16	Nucleus	1	68	21.3333	0	3.33333	59.6667	111.333
STAU1	Cytoplasm	1	62.6667	37.6667	0.666667	30.6667	18.6667	2
ERBIN	Cell junction, hemidesmosome	1	61	29.6667	6.33333	103	5	6.66667
CSDE1	Cytoplasm	1	48.3333	21.6667	0.333333	31.6667	4.66667	1.66667
UBAP2L	Cytoplasm, Stress granule	1	45.3333	39	3.66667	50	9.33333	7.33333
KTN1	Endoplasmic reticulum membrane	1	43.3333	19.3333	0.333333	14.3333	6	1
MAP7D1	Cytoplasm, cytoskeleton, spindle	1	41.3333	8.66667	0	16	11	2.33333
PDLIM5	Cell junction, synapse, postsynaptic density	1	39.6667	14.6667	0	28.3333	8	1
CTNND1	Cell junction, adherens junction	1	38.3333	18.6667	0	22.3333	3.66667	1.66667
NIBAN2	Cytoplasm, cytosol	1	35	0.333333	0	3.33333	4	1.33333
EIF3C	Cytoplasm	1	34.3333	18.6667	0	13.6667	17	3.66667
PALLD	Cytoplasm, cytoskeleton	1	31.3333	10.3333	0	21.6667	4.66667	2.33333
COPB2	Cytoplasm, cytosol	1	30	6.33333	0.666667	12.3333	3.66667	1.66667
SNX1	Endosome membrane	1	29.6667	2.33333	0	8.66667	3.66667	2.33333
CTNNA1	Cytoplasm, cytoskeleton	1	27.3333	10.6667	0.666667	17	4.33333	1
DBN1	Cytoplasm	1	26	0.666667	0	3.66667	4	2
RRM2	Cytoplasm	1	25.6667	3.66667	0.333333	10.3333	4.66667	2
SEPTIN7	Cytoplasm	1	25	12	0	13	3.33333	1
HSPH1	Cytoplasm	1	24.3333	9.33333	2.33333	33.3333	5.66667	3
DNM1L	Cytoplasm, cytosol	1	24.3333	0	0.333333	10.3333	0	2.66667
DBNL	Cytoplasm, cytoskeleton	1	22.6667	3	0.333333	9.66667	2	3.33333
LASP1	Cytoplasm, cell cortex	1	22.6667	7.66667	0.333333	11.3333	6.33333	1.66667
RAI14	Cytoplasm, cytoskeleton	1	22.3333	4	0	13	0.333333	1
NUMA1	Nucleus	1	21	289.667	13	114.333	253.333	27.3333
ABCE1	Cytoplasm	1	20.3333	17.6667	1.66667	35.3333	1.66667	0
EFHD2	Membrane raft	1	20	5.66667	0	13.6667	9.33333	4
SAFB	Nucleus	1	18	18.6667	0.333333	8	76.3333	11.6667
PHLDB2	Cytoplasm	1	18	13.6667	2.33333	27	0.666667	0.666667
DYNC1LI2	Cytoplasm, cytoskeleton	1	17.3333	4	0.333333	14	2	0.666667
ESYT1	Endoplasmic reticulum membrane	1	17	3.66667	1.33333	15	2	2
SH3GL1	Cytoplasm	1	17	3	0	6.33333	1.66667	2
ACOT1	Cytoplasm, cytosol	1	16.3333	0.333333	6	0	6.33333	86.6667
CLIP1	Cytoplasm	1	15.6667	0	0	3	0	0.666667
MAP4K4	Cytoplasm	1	15.3333	7.66667	0	12	2	0
CCT6A	Cytoplasm	1	13	5.66667	1.66667	16.3333	4.66667	0.333333
SNX2	Early endosome membrane	1	12.3333	0	0	3	1	1
TNPO1	Cytoplasm	1	12	1.66667	1.33333	0.333333	14	22.3333
SART1	Nucleus	1	12	95	5	44.3333	98.6667	9.33333
BCAP31	Endoplasmic reticulum membrane	1	12	0	0.666667	2	0	0
NFAT5	Nucleus	1	11.6667	0.333333	0	0	4	0
PLIN3	Cytoplasm	1	11.3333	3	0	7.66667	4	4
SRP68	Cytoplasm	1	11.3333	1.66667	0	2.66667	2	1
CAPRIN1	Cytoplasm, cytosol	1	11.3333	2.33333	0	4.33333	2.33333	0.333333
USO1	Cytoplasm, cytosol	1	11.3333	0.333333	0	0.333333	1	0
SNRNP200	Nucleus	1	10.6667	21.3333	1	9	53.6667	4.33333
RHEB	Endomembrane system	1	10.6667	1.33333	0.333333	1.33333	7.66667	2
PPL	Cell junction, desmosome	1	10.6667	0.333333	0	20.6667	1.33333	1.33333
TXNRD1	Cytoplasm	1	10.6667	6.33333	0.666667	7	4.66667	1
MAPRE1	Cytoplasm, cytoskeleton	1	10.3333	5.66667	0.333333	4.33333	7	3.66667
PACSIN2	Cytoplasm	1	10	1	0	1.66667	0.666667	0.666667
PABPC4	Cytoplasm	1	10	0	0	3	1	0
RFTN1	Cell membrane	1	9	1	0	0.666667	1.33333	0.666667
NPLOC4	Cytoplasm, cytosol	1	9	4	0	7	5	0
CSE1L	Cytoplasm	1	8.66667	7	2.33333	8.66667	6.66667	1.66667
NAP1L4	Nucleus	1	8.66667	23.6667	0	5.33333	9	1
IGF2BP2	Nucleus	1	8.66667	11	0	11.6667	0.666667	0
EIF5A	Cytoplasm	1	8.33333	5.66667	1.33333	7	2.33333	0.333333
CSNK1A1	Cytoplasm	1	8.33333	7.66667	0	4.66667	9.33333	0
FASTKD3	Mitochondrion	1	8	5.66667	3.66667	8.66667	2.66667	5.33333
NASP	Cytoplasm	1	8	13.3333	0.333333	6	31.3333	2
MACO1	Nucleus membrane	1	8	5	0	13.6667	0.333333	0
CAD	Cytoplasm	1	7.66667	1.33333	0.666667	3.33333	2.33333	0
MBOAT7	Endoplasmic reticulum membrane	1	7.33333	0.666667	0	1	2	0.666667
COPB1	Cytoplasm	1	7.33333	1	0	9.66667	0.333333	0.666667
RBBP7	Nucleus	1	7.33333	64.6667	7.33333	55	8.33333	0.333333
SEC24C	Cytoplasmic vesicle, COPII-coated vesicle membrane	1	7	1	0.333333	2	2.66667	0
CYB5R3	Endoplasmic reticulum membrane	1	6.66667	2	2.33333	4	2	1.33333
EDF1	Cytoplasm	1	6.66667	12	0.666667	5.66667	11.3333	0.666667
DDX42	Cytoplasm	1	6.33333	33.6667	0.333333	18.6667	53.3333	4
CHD4	Nucleus	1	6	12.6667	0	4.33333	90.6667	4.66667
CAV1	Golgi apparatus membrane	1	6	3.33333	0.666667	3.66667	3.66667	2.33333
IARS2	Mitochondrion matrix	1	5.66667	0	15	0.333333	0	24.6667
MMS19	Nucleus	1	5.66667	0	0	1.66667	1.66667	1
PSMC2	Cytoplasm	1	5.66667	13.6667	2.33333	30.3333	1	1
GNAI2	Cytoplasm	1	5.66667	4.33333	1.33333	4.33333	1	1
HK1	Mitochondrion outer membrane	1	5.66667	1.66667	0.333333	4.66667	1.66667	0.333333
SF3A3	Nucleus speckle	1	5.66667	6.66667	0	6.33333	4.66667	0
SF3B2	Nucleus	1	5.33333	83.6667	4	32	27.6667	2.66667
PGD	Cytoplasm	1	5.33333	3	0.333333	5.66667	2.33333	2
ARPC5	Cytoplasm, cytoskeleton	1	5.33333	4.66667	0.333333	4	3.33333	1.33333
EIF3D	Cytoplasm	1	5.33333	6.33333	1	7.66667	4.66667	1
MCM3	Nucleus	1	5.33333	12.3333	0.333333	6.33333	15.3333	0.666667
ARF4	Golgi apparatus	1	5.33333	12	2.66667	10.3333	3	0.666667
CLIC4	Cytoplasm, cytoskeleton, microtubule organizing center, centrosome	1	5.33333	3	0.333333	2.66667	3.66667	0.333333
EIF3L	Cytoplasm	1	5.33333	1.66667	0.333333	6.66667	2.33333	0.333333
EHD2	Cell membrane	1	5.33333	5	0.666667	9.66667	1.66667	0.333333
MYO1C	Cytoplasm	1	5.33333	0	0	2.33333	0.666667	0
ARHGDIA	Cytoplasm	1	5.33333	2.66667	0.666667	5	0.333333	0
IARS	Cytoplasm	1	5.33333	2	0	8.33333	0	0
NOP56	Nucleus, nucleolus	1	5	30	0.333333	8	28.6667	0.333333
RRM1	Cytoplasm	1	5	0.333333	0	3.33333	0.333333	0.333333
STT3A	Endoplasmic reticulum	1	5	1	0	1	2.33333	0
FLOT1	Cell membrane	1	5	3.66667	0.333333	10.3333	1	0
YARS	Cytoplasm	1	5	9	0	13.6667	0	0
DDX46	Nucleus speckle	1	4.66667	33.3333	1	12.3333	58.3333	8.33333
ELAVL1	Cytoplasm	1	4.66667	12.3333	1.33333	8.33333	3.66667	0.666667
OXSR1	Cytoplasm	1	4.66667	2.66667	0.333333	3.66667	2.33333	0.666667
ACTR3	Cytoplasm, cytoskeleton	1	4.66667	1.66667	0.333333	2.66667	1.33333	0.666667
KPNA2	Cytoplasm	1	4.66667	3.33333	0.333333	4.33333	2.33333	0.333333
GTF2I	Cytoplasm	1	4.33333	35.6667	0.666667	21.6667	84.6667	4.66667
SFPQ	Nucleus speckle	1	4.33333	15.6667	2	8.66667	16.3333	2.66667
U2AF2	Nucleus	1	4.33333	24	1	14.3333	12.3333	1.66667
YBX1	Cytoplasm	1	4.33333	4.66667	1	1.33333	5.66667	1
UBE2V1	Nucleus	1	4.33333	1.66667	0.333333	1.33333	4	0.666667
GMPS	Cytoplasm	1	4.33333	7.33333	0	3.33333	3.33333	0
RPS12	Cytoplasm	1	4.33333	2.66667	0.333333	2.66667	2.66667	0
TFRC	Cell membrane	1	4.33333	24.3333	2.66667	22.6667	2	0
CCT7	Cytoplasm	1	4.33333	1.33333	0.333333	5	1.33333	0
QARS	Cytoplasm, cytosol	1	4.33333	0.666667	0.333333	7.66667	0.666667	0
PPM1G	Cytoplasm	1	4	58.3333	1.66667	20	40	1
CCAR2	Nucleus	1	3.66667	12	0	7.33333	21.6667	4
CDC73	Nucleus	1	3.66667	15	0	7.33333	25.6667	1
SF1	Nucleus	1	3.66667	9.33333	0	5.66667	10	0
PRPF4	Nucleus	1	3.33333	25.6667	0	10.6667	25.6667	2.33333
SLC2A1	Cell membrane	1	3.33333	1.33333	0.333333	1.33333	3.33333	2.33333
A2M	Secreted	1	3.33333	1.66667	1	1	2	0.333333
PDIA6	Endoplasmic reticulum lumen	1	3.33333	0	0	1.33333	0	0.333333
TBK1	Cytoplasm	1	3.33333	1.66667	0	12	0.333333	0
ACBD3	Golgi apparatus membrane	1	3.33333	1	0	1	0	0
DHX30	Cytoplasm	1	3	1	43.6667	0.666667	1.33333	10
ECHDC1	Cytoplasm, cytosol	1	3	2	6	4	3	3
FUS	Nucleus	1	3	6.66667	1	3.33333	7.66667	2.33333
DHX15	Nucleus	1	3	4.33333	0.333333	1	19.6667	1
THOC2	Nucleus	1	3	32	0.333333	8.33333	20.3333	0.666667
DHCR7	Endoplasmic reticulum membrane	1	3	1.33333	0	1	2	0.666667
ARFGAP2	Cytoplasm	1	3	1	0	2.66667	0.333333	0.666667
TMCO1	Endoplasmic reticulum membrane	1	3	2.33333	0.666667	2.33333	2.66667	0.333333
RHOA	Cell membrane	1	3	1.66667	0.333333	1.66667	2.66667	0.333333
HINT1	Cytoplasm	1	3	1.33333	0	2	1	0.333333
AP1M1	Golgi apparatus	1	3	0.666667	0	0	0	0.333333
DNAJA1	Membrane	1	3	3.33333	0	7	1.66667	0
MDH1	Cytoplasm	1	3	0.333333	0	0	1.33333	0
FMR1	Nucleus	1	3	121.333	8.66667	177	0.333333	0
SRRM2	Nucleus	1	2.66667	21.6667	1.66667	7.66667	52.6667	5.33333
HMGN2	Nucleus	1	2.66667	11	1	5	16.3333	1.66667
TRIM28	Nucleus	1	2.66667	17.6667	0	13.6667	41.6667	1
STIP1	Cytoplasm	1	2.66667	7.66667	2.33333	28.6667	1	0.666667
FLII	Nucleus	1	2.66667	0	0	7.66667	0	0.333333
SEC61B	Endoplasmic reticulum membrane	1	2.66667	1.33333	0	0.333333	1.33333	0
AP1B1	Golgi apparatus	1	2.66667	2.33333	0	11.3333	0	0
OSBPL3	Endoplasmic reticulum membrane	1	2.66667	0	0	2.66667	0	0
API5	Nucleus	1	2.33333	7.66667	0	2.66667	14	1
H1F0	Nucleus	1	2.33333	2.33333	2	2.66667	2.66667	1
ACAT2	Cytoplasm, cytosol	1	2.33333	1.66667	0	4.66667	0	0.666667
SNRPD3	Cytoplasm, cytosol	1	2.33333	3.33333	0.333333	1.33333	9	0.333333
CAP2	Cell membrane	1	2.33333	0.333333	0	1	0.333333	0.333333
PSMC1	Cytoplasm	1	2.33333	2.33333	0	4.66667	0	0.333333
RPS10	Cytoplasm	1	2.33333	7.66667	0	2.33333	3.33333	0
DDX1	Nucleus	1	2.33333	12	0	6.33333	1	0
ARPC1A	Cytoplasm, cytoskeleton	1	2.33333	1.33333	0	3	0.666667	0
CNP	Membrane	1	2.33333	1.33333	1	1.66667	0.333333	0
EIF3I	Cytoplasm	1	2.33333	1.33333	0.333333	1.66667	0.333333	0
CAPN2	Cytoplasm	1	2.33333	2.66667	0	8	0	0
TMEM43	Endoplasmic reticulum	1	2.33333	0.666667	0	0	0	0
RBM25	Nucleus speckle	1	2	12	0.333333	5.66667	24.6667	1.66667
CTSD	Lysosome	1	2	0.666667	1	0.333333	0	0.666667
FEN1	Nucleus, nucleolus	1	2	14.6667	0	4.66667	18.6667	0.333333
HK2	Mitochondrion outer membrane	1	2	0	0	3	0.666667	0.333333
PFN2	Cytoplasm, cytoskeleton	1	2	2.33333	0	3.66667	0.333333	0.333333
G3BP2	Cytoplasm	1	2	3.33333	0.333333	4.33333	0.666667	0
PTK7	Membrane	1	2	4.33333	0	4	0.333333	0
TMX1	Membrane	1	2	1.66667	0	2.66667	0.333333	0
SAR1A	Endoplasmic reticulum	1	2	0.333333	0	0.666667	0	0
SNW1	Nucleus	1	1.66667	32.6667	1	16.6667	23	1.33333
KDELR2	Endoplasmic reticulum membrane	1	1.66667	1	1	1	1	0.666667
UBA2	Cytoplasm	1	1.66667	4	1	1	3.66667	0.333333
GPI	Cytoplasm	1	1.66667	1.66667	0.666667	2.33333	1.66667	0.333333
SNRPC	Nucleus	1	1.66667	1.33333	0	1.66667	2.33333	0
CLTA	Cytoplasmic vesicle membrane	1	1.66667	0	0	0.333333	1.33333	0
PHF5A	Nucleus	1	1.66667	5.66667	0	3.33333	0.666667	0
FARSA	Cytoplasm	1	1.66667	0.333333	0	1	0.666667	0
GLS	Mitochondrion	1	1.33333	0.666667	30.3333	0	0.333333	36.6667
DLAT	Mitochondrion matrix	1	1.33333	0	11.3333	0	0	9.66667
CDC5L	Nucleus	1	1.33333	17	0	11	22.3333	1.66667
CASP14	Cytoplasm	1	1.33333	0.333333	2.33333	0	2.33333	1.33333
DYNC2H1	Cytoplasm, cytoskeleton, cilium axoneme	1	1.33333	2.66667	2	1.33333	2	1.33333
RALY	Nucleus	1	1.33333	22	0	7.66667	7.66667	0.666667
SNRNP70	Nucleus speckle	1	1.33333	4.66667	0	1.66667	4.33333	0.333333
HDAC2	Nucleus	1	1.33333	4	0	3	3.33333	0.333333
NOL10	Nucleus, nucleolus	1	1.33333	28.6667	1	7	13.3333	0
THY1	Cell membrane	1	1.33333	0.666667	0	0	1.66667	0
DAD1	Endoplasmic reticulum membrane	1	1.33333	0.666667	0.666667	0	1	0
PPA1	Cytoplasm	1	1.33333	1	0	1.33333	0.666667	0
PSMC4	Cytoplasm	1	1.33333	0	0	1.66667	0	0
UGGT1	Endoplasmic reticulum lumen	1	1.33333	0	0	0	0	0
TIMM44	Mitochondrion inner membrane	1	1	0.333333	23.6667	0	0	68
KHDRBS1	Nucleus	1	1	3.33333	0.333333	0.666667	3.33333	1.33333
TGM2	Cytoplasm, cytosol	1	1	0	0.333333	3.33333	0	1.33333
SET	Cytoplasm, cytosol	1	1	6.33333	0.333333	1.33333	12.3333	0.333333
BOP1	Nucleus, nucleolus	1	1	10.6667	0	2.66667	9	0.333333
DNMT1	Nucleus	1	1	42	0.666667	11	27.6667	0
DDX23	Nucleus	1	1	12.3333	0	4	7.33333	0
EWSR1	Nucleus	1	1	3	0	1.66667	2	0
USP39	Nucleus	1	1	4	0	2.33333	1.33333	0
FDPS	Cytoplasm	1	1	2	0	2.66667	0	0
S100A14	Cytoplasm	1	1	0	1	0	0	0
PSMA5	Cytoplasm	1	1	0	0.333333	0	0	0
DLST	Mitochondrion matrix	1	0.666667	0	7	0	0	6.33333
ATP5F1C	Mitochondrion inner membrane	1	0.666667	0	6.33333	0.333333	0	2.33333
FLG	Cell membrane	1	0.666667	0	0.333333	0.333333	1	1.66667
TARS2	Mitochondrion matrix	1	0.666667	0	10.6667	1.66667	0	1
NOLC1	Nucleus, nucleolus	1	0.666667	55.6667	0	9	41.3333	0.666667
NUCKS1	Nucleus	1	0.666667	12.6667	0.666667	1.33333	21.6667	0.666667
SARNP	Nucleus	1	0.666667	6.66667	0	1.33333	10	0.666667
MTREX	Nucleus, nucleoplasm	1	0.666667	10	2.66667	18.6667	4.66667	0.333333
GLG1	Golgi apparatus membrane	1	0.666667	0	0.333333	0	0	0.333333
UHRF1	Nucleus	1	0.666667	4	0	0.333333	6	0
RCC1	Nucleus	1	0.666667	2.66667	0	1.33333	1	0
FBLN2	Secreted, extracellular space, extracellular matrix	1	0.666667	1	0.333333	1.66667	0.666667	0
SRSF9	Nucleus	1	0.666667	3	0.333333	0.666667	0.666667	0
APMAP	Membrane	1	0.666667	0	0	0	0.333333	0
HTT	Cytoplasm	1	0.666667	0	0.666667	0.333333	0	0
MRPS5	Mitochondrion	1	0.333333	0	11	0	1.33333	11.3333
IGHA1	Secreted	1	0.333333	0.333333	1.33333	0	0.333333	2.33333
ME2	Mitochondrion matrix	1	0.333333	0	7	0	0	1.66667
PDHA1	Mitochondrion matrix	1	0.333333	0	1	0	0	1
MRPL9	Mitochondrion	1	0.333333	0	8.33333	0	0	0.666667
CPSF7	Nucleus	1	0.333333	2.33333	0	1	6	0.333333
ZNF326	Nucleus matrix	1	0.333333	6	0	2	5	0.333333
AUH	Mitochondrion	1	0.333333	0	2.33333	0	0	0.333333
H1FX	Nucleus	1	0.333333	2.66667	0.333333	0.666667	5.33333	0
[truncated: 3,502 more rows]

## Sheet: analysis of Localization
		Control	MicroID-NES	MicroID-NLS		TurboID-NES	TurboID-NLS	TurboID-MTS
[truncated: 1,700 more rows]
