# Supplementary material for: MicroID2: A Novel Biotin Ligase Enables Rapid Proximity-Dependent Proteomics
Source: Mol Cell Proteomics. 2022 Jun 8;21(7):100256. doi: 10.1016/j.mcpro.2022.100256 (PMC9293651; doi:10.1016/j.mcpro.2022.100256)
Supplement: Background contaminants in MIcroID2 and TurboID [file mmc3.xlsx]

## Sheet: Sheet1
MicroID			TurboID			MicroID background		TurboID Background		Control Background		Unique to MicroID	Unique to TurboID	Both MicroID/TurboID
NES vs. NLS	NES vs. MTS		NES vs. NLS	NES vs. MTS		GTF2H2C		CCNK		ACACA		GTF2H2C	CCNK	ZNF330
PRKDC	KRT10		FLG2	HSPD1		ZNF330		WDFY1		KRT1		ALG13	WDFY1	GGH
EPHA2	PCCA		POLK	KRT34		ALG13		AGFG1		KRT10		IPMK	AGFG1	PFDN6
PTK7	PKP1		GPATCH11	LYPLA2		IPMK		UPF1		PC		DUSP3	UPF1	SNX18
SNRNP200	PC		ZNF830	ECE1		DUSP3		SCYL1		PCCA		SNRPA	SCYL1	RASA4B
GTF2H2C	KRT16		RBM26	CS		SNRPA		ZNF716		KRT5		UBLCP1	ZNF716	COPRS
ZNF330	PAN3		EXO1	PDHX		UBLCP1		NCAPH2		KRT9		PTPN3	NCAPH2	GJA1
TIPRL	NDUFAF2		PA2G4	ME2		PTPN3		WDR74		KRT6C		PPFIA1	WDR74	EIF4E2
RPA1	DUS2		PLK1	SSBP1		PPFIA1		CD2BP2		KRT6B		IBTK	CD2BP2	UFD1
GMPS	MRPS36		RPL26	GUF1		IBTK		ZNF347		ACACB		BUB3	ZNF347	IFRD1
RPL3	MRPL3		CCNK	HINT2		BUB3		ZNF484		KRT8		NBPF10	ZNF484	CHMP1A
SLC4A7	RPL37		WDFY1	IGHA1		NBPF10		NMD3		MYH9		DCTD	BRCC3	LATS2
EIF5B	ETFA		FLYWCH2	MRPS35		DCTD		BRCC3		FLNA		DNAJC1	ZNF175	NQO1
SMN1	LYRM2		TRMT6	NDUFB4		DNAJC1		ZNF175		KRT16		DNAJC17	SCAF8	CNOT11
HNRNPL	VARS2		NOL10	TUBB4B		DNAJC17		SCAF8		KRT7		STAT6	MTMR2	FYCO1
YARS	BCKDHA		RAD54B	HIST1H1C		STAT6		MTMR2		PLEC		RGS12	CTNNBL1	GMPPA
RPL6	CRAT		UTP14A	MYO6		GGH		CTNNBL1		VIM		GMNN	RPL36AL	DNM1
MCM4	C3orf33		NFRKB	HIST1H1E		RGS12		RPL36AL		KRT14		VRK2	GLO1	NUP85
TLK2	GRPEL2		EMSY	KRT14		GMNN		GLO1		KRT4		DNAJB4	NRDC	SNX4
EDF1	HIST1H1C		ZNF7	RPL15		VRK2		NRDC		KRT80		CSTF2T	ZNF79	PANK4
RNMT	ALB		SRSF11	KRT16		DNAJB4		ZNF79		ANXA2		TRIM22	DGCR8	AHI1
PDCL	AP2A1		ZNF267	NNMT		PFDN6		DGCR8		FN1		DUS2	MYSM1	SH3RF3
PSMD11	KRT36		HSPA9	RHEB		SNX18		MYSM1		MCCC1		RPL10	ZNF836	VAV2
ACSL3	CPS1		PTBP1	TGM3		RASA4B		ZNF836		ACTB		MKLN1	GSPT1	PRMT5
RBBP8	KRT86		NSUN2	SPRR1A		CSTF2T		GSPT1		TUBB		IGHMBP2	CHORDC1	SLC19A1
SPAG7	KRT77		CCNB1	UQCRC2		TRIM22		CHORDC1		KRT77		MPZL1	DHCR24	NT5C2
ZBTB10	DUT		POLD1	LARS2		DUS2		DHCR24		TUBB4B		KRTAP4-6	SETDB1	ABHD12
ZNF836	KRT71		NRIP1	HDHD5		RPL10		SETDB1		KRT27		DLG5	ZNF189	WDR82
SNRPD1	COX5B		RBM41	CASP14		COPRS		ZNF189		KPRP		TLE3	ZNF483	PEX3
MOCS1	TGM1		NACC1	ACADM		MKLN1		ZNF483		PKM		MGMT	PLPBP	RASSF8
G3BP2	OXA1L		TOR1AIP1	ANGEL2		IGHMBP2		PLPBP		FLNB		CD151	ZNF90	FNBP1
DNM2	TRMT61B		SPDL1	TGM1		MPZL1		ZNF90		GAPDH		SCAPER	DOT1L	WASF1
RBIS	MTERF4		SFPQ	PDHB		KRTAP4-6		DOT1L		TUBB2A		MYCBP	PPHLN1	ANKRD40
VIRMA	PAM16		AGFG1	MRPL50		DLG5		PPHLN1		HRNR		AGTPBP1	TET1	WDR81
ALG13	SLC25A24		KRT85	ECH1		TLE3		TET1		ACTC1		CETN2	SH3BP4	MIGA1
PRKCD	MMAB		UPF1	NOA1		MGMT		SH3BP4		HSPA9		TRIM56	GSDME	UBE2J1
CAPG	MRPL2		GTF3C4	DARS2		CD151		GSDME		DSP		RAB7A	CPSF3	TRAPPC8
PSPC1	MRPL47		RPL13	THG1L		GJA1		CPSF3		HIST1H2BK		USP6NL	PRMT1	EEF1AKNMT
IPMK	TRIT1		ZCCHC8	MRPS15		SCAPER		PRMT1		AHNAK		DCBLD2	ZBTB7A	PARD3B
SLF2	MIPEP		CTDP1	NDUFS2		MYCBP		ZBTB7A		HSP90AB1		SMC1A	ZNF766	EXOC2
ZNF561	MIEF1		NR2C1	ABHD10		AGTPBP1		ZNF766		EEF2		DUT	ZSCAN22	WWC1
DUSP3	PREPL		PARK7	NDUFS8		CETN2		ZSCAN22		LRPPRC		PURB	ZSCAN29	NMD3
NCOA6	KRTAP2-2		DDX23	MMAB		TRIM56		ZSCAN29		HIST3H2BB		LIG3	ZIM3	PPP1R13B
RPL35	FASTKD1		SLC16A3	ACSF2		RAB7A		ZIM3		HIST1H1C		ZNHIT6	NCOA1	RFC3
CPSF2	SLC25A10		SAP130	ACADSB		USP6NL		NCOA1		PCCB		USP42	CCDC124	IL6ST
ZNF354B	ATP5PO		YEATS2	PMS1		DCBLD2		CCDC124		KRT17		TANC2	TRIM25	NCKAP5L
SNRPA	ACAD10		SF1	HRNR		SMC1A		GGH		HIST1H4A		CENPO	RPS6KA1	GGA3
TGIF1	MRPL28		VDAC1	HIST1H1B		DUT		TRIM25		HIST1H1E		ATF2	WASL	PSMD7
ZNF616	KRT1		RB1	GSPT1		PURB		RPS6KA1		FLG2		RND3	ANP32A	FCHSD1
UBLCP1	DSC1		WDR43	WASL		EIF4E2		WASL		YWHAQ		GCC1	MOCS1	EIF3K
ZNF484	COX6B1		RPL17	HNRNPUL2		LIG3		ANP32A		HSPA8		VGLL4	CRTC3	IKBKG
ZNF680	KPRP		EFTUD2	FASTKD2		ZNHIT6		MOCS1		HSP90AA1		MAMLD1	NEK7	POLR3B
ZNF749	TOP1		TUBB6	RPL23		USP42		CRTC3		NCL		TAX1BP1	MTBP	ABLIM3
PTPN3	SDHA		SCYL1	SLC25A40		TANC2		NEK7		ACTN1		EYA3	WARS	ALPK2
ATF7IP	PCMT1		C17orf80	FLG		CENPO		MTBP		TLN1		EIF3E	TBC1D22A	SNX33
ZNF90	SPRR1A		PCYT1A	NGRN		ATF2		WARS		LMNA		AIP	POLR3D	SORBS3
KAT6B	SAP30BP		ZNF716	DEFA1		RND3		TBC1D22A		FLNC		CDC42BPA	ZNF528	CAPN7
PRIM1	EVPL		ZNF74	ECHS1		GCC1		POLR3D		ACTN4		MTCL1	C19orf47	RRAGC
ZIM3	RPS25		NCAPH2	ECI2		VGLL4		ZNF528		TUBA1B		NMT2	ZC3H8	URI1
ZNF728	DYNC2H1		A2M	NDUFS6		MAMLD1		C19orf47		HIST1H1B		FBXO30	CIAO3	DNAJC7
FDPS	SRSF7		WDR74	LYRM2		TAX1BP1		ZC3H8		TUBA1A		POLE	SAMD1	CCSER2
ZNF3	IGHA1		CD2BP2	ARL2		EYA3		CIAO3		TPM2		CEP44	BTF3	PDE4DIP
TRUB1	MRPS2		DHCR7	AK3		EIF3E		IFRD1		FASN		CCDC22	MED27	THOC3
PAPSS1	GOT2		ZNF347	DNLZ		AIP		SAMD1		HSPA5		WASH4P	DEPDC7	CAB39
PDCD2L	NDUFS8		CWC15	MSRB2		CDC42BPA		BTF3		TPM4		ANXA7	PUS1	SHROOM1
XPO6	MRPL46		ZNF484	MAP4		MTCL1		MED27		KRT78		PPP2R2A	DOCK1	KLC4
BAP1	BCS1L		BUB3	ACTB		NMT2		DEPDC7		CLTC		LGALS8	ZNF300	SRGAP1
SPC24	HBB		SMAD4	KIFC3		UFD1		PUS1		LDHA		MARCKSL1	PTAR1	FAM126A
TIPIN	ACSF2		NMD3	SH3BP4		FBXO30		DOCK1		ENO1		GRB2	ZNF749	NSDHL
TAOK2	COQ6		TRUB1	DSC1		POLE		ZNF300		JUP		DCPS	HDX	NUDCD1
ZNF70	ACAD8		CSNK2B	SUGP2		IFRD1		PTAR1		EEF1A1		TRIM38	PAPSS1	IDH1
GTF3C2	COQ5		ZNF225	SHROOM3		CEP44		ZNF749		DSG1		IFRD2	ZNF143	LRBA
ZNF263	HIBCH		ZSCAN26	SLC2A1		CHMP1A		COPRS		YWHAZ		SPAG1	MRTFA	FAM13B
RPS6KB2	DAP3		PUS7L	TMEM263		CCDC22		HDX		PRDX1		CFAP298	TSN	TCAF1
GSTA1	MRPL39		GTF3C2	KPRP		WASH4P		PAPSS1		RPL7A		SYNE1	CDK14	DGKA
USP34	KRTAP13-4		SP110	MAVS		ANXA7		ZNF143		MYH10		PRMT9	PFKP	MTFR1L
SNX21	HIST1H4A		CRCP	MECP2		LATS2		MRTFA		HSP90B1		GKAP1	SYNRG	DIS3L2
RNGTT	KRT9		LANCL2	MSH3		NQO1		TSN		LGALS1		CYP1B1	TAB1	ACBD5
LEO1	CASP14		FAM204A	RPS25		PPP2R2A		CDK14		HIST1H2AC		UACA	SIRPA	WDR35
EPHB2	SLC25A5		RSRC1	H2AFX		CNOT11		PFKP		ALDOA		SNUPN	UBP1
YEATS4	KRT14		ZBTB34	KRT85		LGALS8		UFD1		RPS27A		AFF3	THAP11
NCS1	FLG2		TICRR	MRPL12		MARCKSL1		SYNRG		TGM3		ARIH2	WRN
POLB	HRNR		WDR25	SERPINB12		GRB2		TAB1		YWHAB		PAPSS2	JAG1
FBXL3	AP2A2		JADE3	RFTN1		FYCO1		SIRPA		ANXA5		RAB5B	SEC24B
UBR7	ALDH7A1		DR1	COMMD10		DCPS		UBP1		HNRNPA2B1		TTN	ARAP3
CCDC8	RBBP4		ZNF548	HIST3H3		TRIM38		THAP11		TPI1		CEP295	PHACTR2
ZHX1	RRS1		MBTD1	TRMT1		IFRD2		WRN		ALB		EXOC6	COPZ1
SLC1A4	RNF168		RBPJ	PDK1		SPAG1		JAG1		TUFM		OSBPL11	MYO1E
HIST1H1C	PBRM1		PPP4R2	KHDRBS1		GMPPA		SEC24B		DCD		PSMB1	RASA3
SMC2	RBM42		INO80D	MRRF		CFAP298		ARAP3		CCT8		GBE1	MAGI1
TBCB	S100A6		CDKN1A	RPL13A		SYNE1		PHACTR2		RPS3		DICER1	GOLGA5
YTHDF1	SRSF3		PHC1	PTBP3		PRMT9		COPZ1		RRBP1		NFXL1	MSTO1
RPL22	ARL6IP4		CCNF	SRSF7		DNM1		MYO1E		CFL1		MIA3	SNX3
ERCC3	SRSF1		CCDC71	LOR		GKAP1		RASA3		P4HB		RAB11FIP2	LPIN3
AURKA	ZBTB7A		PPP1R26	MCM7		CYP1B1		MAGI1		VDAC1		OSER1	OCLN
KRT86	ANGEL2		HMBOX1	UCHL1		UACA		GOLGA5		MYL12B		CASP1	STIM1
PSMA4	BUB3		ICE1	UQCRC1		NUP85		MSTO1		HSPD1		SPAST	OSBPL8
KIF1C	ALOX12B		SMTN	ACAT1		SNX4		SNX3		HADHA		CHCHD4	STXBP5
CDC42EP1	ALDH6A1		ZNF592	MTPAP		PANK4		LPIN3		ATAD3A		NFATC1	SSH2
CDKN2AIP	MRPS24		ZMYM1	ALDH1B1		AHI1		OCLN		RPL4		NFKBIB	CBLB
RPL8	LYZ		KIF2C	PDSS1		SNUPN		STIM1		LONP1		KIAA0232	SLC39A14
LRRC59	MRPS15		ZNF709	PSMD3		AFF3		OSBPL8		ANXA1		ANKRD13A	TUT4
SNAP23	PPTC7		POLDIP3	MTG1		ARIH2		STXBP5		HSPA1A		KIF24	FAM133B
CAVIN1	FPGS		BCLAF1	LAP3		PAPSS2		SSH2		EZR		NECTIN1	MTMR12
SH3GLB2	PDHA1		XRN2	MTR		RAB5B		CBLB		HNRNPA1		PLSCR3	GRK2
KIF2C	PSMB6		ZEB2	CALML5		SH3RF3		SLC39A14		RPS4X		PSRC1	ARHGEF17
SPATS2L	AASS		JMJD1C	RPL37		TTN		TUT4		RPS6		MED14OS	NOB1
MXRA7	ATPAF1		RBM22	DCXR		VAV2		FAM133B		PGK1		CCDC112	ZNF460
NASP	SCO1		DNAJC8	PDK3		CEP295		MTMR12		MSN		MAP7D2	ARFIP2
HCFC1	S100A14		HNRNPR	STBD1		EXOC6		GRK2		HSPB1		SEC13	DNAJC6
BACH1	ARL2		ZNF431	GATB		OSBPL11		ARHGEF17		SFN		SH3BP5L	GAR1
CDC27	KRTAP4-6		SRPRA	DMD		PSMB1		NOB1		YWHAE		ASNSD1	ZNF14
PUF60	ATP5IF1		BRCC3	LYZ		PRMT5		ZNF460		ATP5F1A		SORBS1	HAUS3
CAND1	MRPL20		PRCC	ETFA		GBE1		ARFIP2		SHMT2		AXL	ACTR10
RAN	COQ8B		BCL9L	GFM2		SLC19A1		DNAJC6		MAP1B		LYPLAL1	KDM4A
SRPK2	TMEM65		ZNF175	FDXR		NT5C2		GAR1		PRDX2		PPP2CA	RIOK3
EFTUD2	TIMM21		RPL19	VARS2		ABHD12		ZNF14		DDX5		EML1	BLVRA
KRT31	FDX1		EMG1	UQCRFS1P1		DICER1		HAUS3		HNRNPK		SNX11	TBCE
LRRC42	GCDH		NONO	AASS		WDR82		ACTR10		RPL6		FGF1	SMC3
CMTR1	BCAT2		SH3PXD2B	MRPL2		PEX3		KDM4A		U2SURP		VAC14	TBCA
KRT33B	TWNK		PBK	ATPAF1		RASSF8		RIOK3		KRT18		WFS1	EPS8
ZNF579	MRPL38		SCAF8	SCO1		NFXL1		BLVRA		RPL7		TRMT12	STAM
SEPTIN6	NDUFAF5		SETX	MCCC2		MIA3		TBCE		PFN1		RAD50	USP32
KRT34	PCK2		RPS11	COQ8B		RAB11FIP2		SMC3		EEF1G		TIMM50	PAIP1
XPC	NLN		TWF2	CDSN		OSER1		TBCA		RPN1		RAB2A	TSC22D1
HMGA1	NDUFB9		DDX5	NDUFV3		CASP1		ZNF330		RPL13		VPS50	SPATA5
SRSF1	IVD		RPS4Y1	DMAC2L		SPAST		EPS8		CLIC1		COMMD8	RGS10
RPP30	PDSS2		NAP1L4	XPNPEP3		FNBP1		STAM		LMNB1		GMFB	RSRC2
UNG	RMDN1		ZNF281	MRPL27		CHCHD4		USP32		SPTAN1		FARP2	SLC30A7
GABPA	MECR		CDK12	COQ9		WASF1		PAIP1		CALM1		ATG16L1	MAP4K3
MBD2	MCUB		HIST1H1B	SUCLG1		NFATC1		TSC22D1		PDIA3		HIP1R	KIF7
RPS5	TFB1M		LMNA	DIABLO		NFKBIB		SPATA5		ALDH18A1		HEBP1	MYCBP2
TCF3	BCKDK		CDCA2	SAFB		KIAA0232		RGS10		UBA1		COL12A1	LRCH1
PPFIA1	OSGEPL1		CDC40	KRT27		ANKRD13A		RSRC2		DSC1		NEB	FBF1
IBTK	NIPSNAP1		CDK18	KRT80		KIF24		SLC30A7		DDX3X		CHKA	EXOSC5
ZKSCAN4	CBR4		ZNF845	KRT8		NECTIN1		MAP4K3		IDH2		AGAP3	GSTO1
SELENOH	MRPL55		CKAP2L	CCT8		PLSCR3		KIF7		RPS9		METTL2A	RPL37
PHF21A	TST		DSG1	KRT17		PSRC1		MYCBP2		XRCC6		COG2	SEPTIN8
KLF10	D2HGDH		TAF7	GOPC		ANKRD40		LRCH1		WDR1		KAT2B	EXOC4
INO80	DDX28		XRCC6	TPR		WDR81		FBF1		EIF4A1		PI4KB	ZNF507
RBM23	KRT7		RPA1	CEMIP2		MIGA1		CHMP1A		MYL6		TRDMT1	NDRG3
RNF2	NNT		VRK1	RPL5		MED14OS		EXOSC5		SND1		MOV10	NCAPD2
COMMD9	HIST1H2BK		ZNF791	ARG1		CCDC112		GSTO1		TAGLN2		PRKACA	HM13
BUB3	RPL15		RAP1B	RPS4X		MAP7D2		RPL37		TAGLN		SERPINB9	PPP1R12C
SMC3	PRSS1		MTMR2	DCD		UBE2J1		SEPTIN8		VDAC3		NUP35	PARP10
NBPF10	CDC42EP2		CTNNBL1	ACTC1		SEC13		GJA1		SLC25A5		NPC1	CAMLG
ZNF227	DSG1		AASDHPPT	JUP		SH3BP5L		EXOC4		XP32		ANK1	VPS26A
CALCOCO2	ARG1		RPL36AL	AP4E1		ASNSD1		ZNF507		RAN		SERGEF	ACTR5
CENPT	JUP		RHOA	DSG1		SORBS1		NDRG3		ETFB		IFT27	GORASP2
DCTD	ALDOA		GLO1	HNRNPA1		AXL		NCAPD2		TMEM263		DEF8	PPP4R1
SLCO3A1	RBBP7		NRDC	P4HB		LYPLAL1		HM13		HNRNPU		PSTPIP2	EXOSC2
ZNF614	GAPDH		ZNF79	MRE11		PPP2CA		PPP1R12C		RAB1A		BLOC1S5	NAA35
PALB2	KRT8		DGCR8	ALB		EML1		PARP10		EEF1D		LBH	SEC23B
CMAS	MKI67		MYSM1	HP1BP3		SNX11		CAMLG		PCBP1		THBS1	POMP
ZFAND3	DCD		TCF20	ALDH1L2		FGF1		FAM126A		RPS11		EVI5	TBCC
ADNP2	TRIR		MAPRE1	DDX39B		VAC14		NSDHL		PCBP2		SYN1	NUDT12
REXO1	ETFB		SF3A1	YBX1		WFS1		VPS26A		RPS3A		DGKE	KAT5
ZNF268	NSMCE2		NR2C2	RPL22		TRMT12		ACTR5		SRSF6		CTU1	ITPK1
ST13P4	U2AF1L5		ORC6	MYH10		RAD50		GORASP2		HSPA4		STX6	DHFR
BTF3	ACTB		SERBP1	RPL18		TRAPPC8		PPP4R1		TCOF1		ILF2	TAF6L
WRN	ANXA5		HIST1H1C	MRPS28		TIMM50		EXOSC2		ANXA6		SHKBP1	CCDC25
MED27	RPL4		ZNF836	KRT86		RAB2A		NAA35		FUBP1		ATF6	PLD1
DNAJB14	DIDO1		KRT16	MYH9		EEF1AKNMT		SEC23B		RPLP2		PREB	NFKB2
TRIM7	UBA1		DHX30	AP3B1		PARD3B		POMP		TGM1		STARD13	WWC2
GMDS	UTP14A		GSPT1	AP3D1		VPS50		TBCC		DYNC1H1		SNU13	UBE3A
MTF2	LIG1		AHSA1	ALDH7A1		EXOC2		NUDCD1		DHX9		JMY	MAPK7
RBAK	BCLAF1		ETFB	CHD4		COMMD8		NUDT12		GANAB		NAA30	CASZ1
C1orf174	SETX		ANP32B	HIST1H2BK		GMFB		KAT5		SUPT16H		PDLIM3	EPHB2
BICRA	TCF20		ZFP28	ZNF512B		FARP2		ITPK1		VCP		RTTN	GABPB1
TAF6L	ZNF512B		ZNF566	MYBBP1A		ATG16L1		GMPPA		KHSRP		DPCD	VPS13C
CCDC25	EMSY		SERPINB12	PUS1		HIP1R		DHFR		MATR3		FMNL3	FSD1
ARL14EP	RAI1		C18orf21	ZFP91		HEBP1		TAF6L		RPS8		CISD1	DPH1
TSEN2	SETD2		SUMO1	REXO4		COL12A1		IL6ST		PPIL4		SLC35B2	PRR5L
SPRTN	ZFHX4		MBOAT7	CCDC137		NEB		CCDC25		RPL23		THEMIS2	ZNF335
FAM204A	RSBN1L		MYH6	NUCKS1		CHKA		EIF4E2		MIF		TOP3B	MAD2L1
ARL13B	CENPF		ZNF45	UTP20		AGAP3		PLD1		SPTBN1		TMX2	MED16
ZNF594	NOL10		ATXN10	ANKRD12		METTL2A		IDH1		MYL9		NPTN	HECTD4
FOXP4	PRPF4B		GSTP1	DHX15		COG2		RASA4B		LMNB2		SENP2	C12orf29
ETV3	ELOA		CHORDC1	ZNF800		KAT2B		NFKB2		RPS19		HMGCR	SCAMP3
LSM11	GATAD2A		DHCR24	MBD4		PI4KB		WWC2		TRAP1		RAB28	PCLO
TFPT	SMCHD1		RPS13	NUSAP1		TRDMT1		DNM1		SUCLA2		PSKH1	ZFP36L2
POLR3C	COIL		SETDB1	JAG1		MOV10		UBE3A		ACO2		IREB2	ZBTB5
ZNF335	STIP1		ZNF189	VDAC1		PRKACA		MAPK7		SUCLG2		DNER	KLHL11
INTS6	DDX31		PDIA4	ANKRD11		SERPINB9		NUP85		PRKDC		F11R	ERCC6L2
SLBP	RBM10		ARPC4	POP1		NUP35		SNX4		MAP4		POSTN	FBXL3
ELK3	ZNF609		CABIN1	RBM19		NPC1		CASZ1		TCP1		TBC1D13	ANAPC7
RIOX2	RALY		PPAN	BRCC3		ANK1		EPHB2		CS		FADS3	COPS7A
ZBTB8A	NFIL3		ZNF483	AATF		SERGEF		FAM13B		SERPINB12		ERAP1	DNAJA2
KDM5B	SUPT6H		GTPBP1	KIFC1		IFT27		DGKA		ALDH7A1		XPO7	TRAPPC6B
NCBP1	PLRG1		PLPBP	GTF2B		DEF8		GABPB1		SLC3A2		EIF2B2	PSMG1
ANAPC4	NFRKB		ZNF90	CHD2		PSTPIP2		VPS13C		DDX3Y		CROCC2	TMEM131L
OTUD5	LEMD3		RPL32	TAF3		BLOC1S5		FSD1		CCT2		FBXL18	TBC1D9B
C1D	UTP20		REXO2	ATP1A1		LBH		SH3RF3		DDX17		GPBP1L1	STX12
ERCC6L2	KDM3A		DOT1L	DHX16		THBS1		DPH1		PKP1		EFNB2	CRYZL1
GTF2H3	NSUN2		PRKAG2	NEPRO		EVI5		SNX33		DDX21		SCRN3	UNC13A
ANAPC7	NEDD8		PPHLN1	ZNF136		SYN1		PSMD7		RPS25		AMZ2	KIAA0930
ZNF696	LIG3		CDC123	DOCK1		DGKE		PRR5L		HNRNPH1		GCLC	SKA2
LUC7L	FIP1L1		MAT2A	C1orf52		CTU1		CAPN7		S100A6		STRADA	FAM91A1
ZNF646	PNO1		COPS3	ZNF8		STX6		RRAGC		SPRR1A		DACT1	IGF2BP1
BCLAF3	WDR43		SLFN11	SET		ILF2		MTFR1L		RPL14		ERP29	HSF1
PATZ1	UBFD1		ZFC3H1	SP100		SHKBP1		DNAJC7		ARG1		FAM222B	CDCP1
ZNF496	DDX23		C19orf53	CHAF1A		ATF6		DIS3L2		SRSF3		GEMIN4	ZC3H12A
KANSL2	GPATCH8		TET1	GLYR1		PREB		ZNF335		COPA		JPH2	MAP4K1
CCDC117	MFAP1		RNF216	GON4L		STARD13		ACBD5		KPNB1		TOGARAM1	MED4
CLK1	BOP1		ZNF263	SEC24B		SNU13		PDE4DIP		ALDH9A1		SMYD4	RIMKLB
CKAP2L	SAMD4B		SNRPB	USP8		JMY		MAD2L1		AHCY		FBXO42	UBXN6
SNRPD3	ICE2		CCDC12	KDM5A		NAA30		MED16		NME1		VPS39	TXNIP
SLC38A1	ELF2		ZNF84	WDR46		PDLIM3		HECTD4		TKT		ZNF277	ZC3H12C
NR3C1	CDC40		THY1	ARAP3		RTTN		C12orf29		VDAC2		APOL2	FUNDC2
RIOK1	RNF20		FAM76B	HTATSF1		DPCD		SCAMP3		RPL27		IL1RAP	CNTLN
RPS7	ZNHIT6		ZNF562	EME1		FMNL3		PRMT5		VCL		CLCN7	CNBP
NACA	KHDC4		LIMD2	PPP1R2		CISD1		SLC19A1		LRRC59		PRPS2	SGTA
HBS1L	KDM5A		CDT1	MYL9		SLC35B2		FCHSD1		HNRNPR		ANO10	JAK1
KRT78	WDR46		ARL14EP	RPS14		THEMIS2		ABHD12		RNH1		ADAM17	NCKAP1
RPL14	PRR14L		TSEN2	ANP32E		TOP3B		THOC3		CPNE3		AGTRAP	SNRK
DHX9	RAD51AP1		ARHGAP19	MPHOSPH8		TMX2		PCLO		DDX39B		EI24	CARD10
HNRNPA3	RANBP3		ZNF652	SNRPD3		NPTN		WDR35		HNRNPL		GSTCD	ZC3H7B
RPL15	SENP6		MOB1B	INTS13		SENP2		ZFP36L2		ALOX12B		EIF2B3	TCP11L1
ECT2	UBE3C		SUPT20H	ZC3H13		HMGCR		FNBP1		RUVBL1		SCCPDH	PROSER2
EXOSC9	FOXM1		TFPT	SRRT		RAB28		ZBTB5		PARK7		ABHD14B	EIF2D
XP32	YEATS2		CENPI	ANP32A		PSKH1		KLHL11		RAP1B		CRLF3	BROX
DNAJC1	DLG5		C2orf42	SMARCC1		IREB2		ERCC6L2		S100A10		FBXW9	KRTAP10-1
FAM192A	PTPN2		NCAPD3	SFSWAP		DNER		CAB39		HBA1		COG5	BDH2
HNRNPUL1	RIC8A		LIN37	RPS17		F11R		WASF1		RBMX		RELCH	MALT1
TIAL1	SRRM1		YTHDC1	SMARCC2		POSTN		FBXL3		H2AFX		RB1CC1	MED13L
ELAC2	KIF20A		DCLRE1B	ZNF317		TBC1D13		ANAPC7		IQGAP1		WDR45	CENPL
EIF4A3	DCAF13		ZMYM5	JADE1		FADS3		COPS7A		SYNCRIP		SLC35A2	FGFR1OP2
RPL34	TTPAL		ZNHIT3	MORC2		ERAP1		DNAJA2		PRDX6		NUP160	ENKD1
SRSF3	MLH1		SMARCB1	QKI		XPO7		TRAPPC6B		PA2G4		MOB4	COMMD4
CFL2	ATXN1L		SETMAR	KANSL3		EIF2B2		PSMG1		RPS16		PIK3C2B	NHSL1
ZMYM1	H1F0		EXOSC8	PHACTR2		CROCC2		TMEM131L		CDC42		WLS	ENOSF1
GTF2E1	ASPM		MKX	WIPI2		FBXL18		TBC1D9B		SRSF1		DNAJC2	WDR11
DNAJC17	CBX3		HOXB4	DEK		GPBP1L1		STX12		PCNA		FRYL	GSTM1
UMPS	SNRNP70		VRK3	PKP1		EFNB2		ANKRD40		H2AFZ		HENMT1	PARPBP
STAT6	EPS8L2		ZNF445	GSDME		SCRN3		WDR81		TMSB4X		SPTA1	QTRT1
GGH	RPS19		SLX4IP	SENP3		AMZ2		CRYZL1		HNRNPD		GPAM	TRIM13
EIF2S1	DTL		EAF1	RPL23A		GCLC		MIGA1		ATP5F1B		USP7	RBCK1
RGS12	DNAJC17		PSMC3IP	ARL6IP4		STRADA		UNC13A		AFG3L2		TNPO2	CEP63
GMNN	USP42		FBRS	CHAF1B		DACT1		KIAA0930		OGDH		DNMBP	KLC3
VRK2	RPL30		TBX3	XIAP		ERP29		SKA2		ACADVL		NCBP2	BTBD7
ZBTB12	CSTF2		SEPHS1	RBM33		FAM222B		FAM91A1		ANLN		GMEB2	SIRT2
ZBED5	RPF2		ATF7	MYO1E		GEMIN4		IGF2BP1		OAT		NFATC3	SCN11A
ELL2	EHD4		FANCB	TRIM26		JPH2		HSF1		SDHA		VPS11	NAMPT
DNAJB4	UMPS		GATA6	RASA3		TOGARAM1		CDCP1		ALDH4A1		AKT1	PI4KA
PFDN6	KHDRBS1		ZC3H6	SCML2		SMYD4		ZC3H12A		SHROOM3		PSMD12	CIT
TOX2	HDAC1		SAAL1	PKN1		FBXO42		MAP4K1		CORO1C		CNOT10	NMI
PMS2	ATE1		FBL	RECQL5		VPS39		MED4		PRSS1		DIP2A	FAM92A
RAD51C	TLE3		GAPDH	CBX3		ZNF277		RIMKLB		LDHB		TXNDC9	TNFRSF10B
RBMS1	STAT6		ARID2	REST		APOL2		UBXN6		RPL18		RIC8B	IRS1
SNX18	CENPO		RPS6	UBE2V1		IL1RAP		TXNIP		HSD17B10		PGM3	VEZT
ZNF32	NCAPH2		PPP1CC	SLC7A6OS		CLCN7		ZC3H12C		RPL15		NAA15	DENND2A
ZNF507	ACO1		CUL4B	DIMT1		PRPS2		FUNDC2		IDH3A		MAP3K7	NUP54
IRF2BPL	PRPF19		PSAT1	PFKP		ANO10		CNTLN		SEPTIN9		PTGR1	RNF31
BRD1	EWSR1		PHRF1	UBA2		ADAM17		CNBP		RACK1		FAM120B	ASPDH
SHPRH	USP39		CLIC4	HBA1		AGTRAP		SGTA		NPEPPS		HAUS5	CTNNAL1
PEAR1	KIFC3		RBM15	DTL		EI24		JAK1		EPRS		IQCJ-SCHIP1	RHOBTB3
NUTF2	GGH		CKAP4	TDP1		GSTCD		NCKAP1		PTBP1		SESTD1	HMOX2
UBE2Q1	RPS13		KRT6C	MAGI1		EIF2B3		TRAPPC8		RPL17		ARHGEF40	DCAF6
PKP2	IPMK		RPL12	MOCS1		SCCPDH		SNRK		SLC16A3		ITGB3	CPD
FOXC2	RND3		DSC1	MTMR2		ABHD14B		EEF1AKNMT		RPL19		C11orf49	GLI3
EID2	GCC1		EHMT2	TCERG1		CRLF3		PARD3B		RPS2		VPS18	KRTAP16-1
ZFP37	DUSP3		ZNF28	GOLGA5		FBXW9		EXOC2		ATP1A1		PLIN2	ANKRD13B
ZNF84	SRC		HRNR	NUDCD2		COG5		CARD10		CAPZA1		PLD3	PRIM1
RASA4B	TRIM22		SH3BP4	FAM107B		RELCH		ZC3H7B		CNN2		RDH11	ZFPM2
SUN2	DBR1		HNRNPK	MMS19		RB1CC1		TCP11L1		RAC1		MLXIP	FKBP3
FAM76B	BEND3		KRT14	USP15		WDR45		PROSER2		RAB13		CRIM1	C2CD2L
ZNF12	MAMLD1		CAAP1	MSTO1		SLC35A2		EIF2D		RPL22		FAT1	RAB3GAP2
LCOR	EIF2S1		RAC1	RPL30		NUP160		BROX		ZYX		SEPTIN4	MAST3
CENPI	SNRPA		PTPN2	SNRPB2		MOB4		KRTAP10-1		ACLY		EIF3M	MTSS2
GSTM3	PPFIA1		ZBTB9	RPL7L1		PIK3C2B		BDH2		RPS15A		STAT5B	SLC38A1
MSANTD2	NHP2		NUP107	PCNA		WLS		MALT1		CAND1		TRAPPC9	PEPD
ALKBH5	UBXN4		CSRP1	LPIN3		DNAJC2		MED13L		PSMA4		THEM6	CDC42EP3
MDN1	IBTK		QSER1	CRTC3		FRYL		CENPL		RCC2		TRIOBP	TANGO6
SPOUT1	AHSG		ARNT	OCLN		HENMT1		FGFR1OP2		DARS		PARP4	WIPF2
CRNKL1	FRS2		PIAS1	STIM1		SPTA1		ENKD1		RPSA		OGA	GFPT1
JADE2	MGMT		KRT5	GNB1		GPAM		COMMD4		HIST3H3		ZFAND6	SF3A2
EPM2AIP1	GMNN		U2SURP	OSBPL8		USP7		NHSL1		SUB1		FTSJ1	STON1
UVSSA	UBLCP1		KRT6B	STXBP5		TNPO2		ENOSF1		KIF5B		TAB2	OLA1
ELK1	ATP5PD		RPS4X	SSH2		DNMBP		WDR11		EIF5B		DHX35	RAB27B
IKZF4	VRK2		RPL7A	CBLB		NCBP2		GSTM1		EIF3B		ACSL4	IQSEC1
MLLT3	TAX1BP1		TUBB	GSTP1		GMEB2		PARPBP		COPG1		SACS	NDC1
RPL24	EYA3		HNRNPD	CHORDC1		NFATC3		QTRT1		ILF3		MPP5	NEK4
SEPTIN11	POLR1A		ATP5F1A	TUT4		VPS11		TRIM13		CCT4		TOM1	UHRF1BP1
RPL7	EIF3E		CLIC1	NCAPH2		AKT1		RBCK1		RPL10A		GPX4	CAMK2G
RPS6	NBPF10		MRPS5	FAM133B		WWC1		CEP63		RPL5		TJAP1	SLC12A4
NSFL1C	DNAJB4		ALDH9A1	MTMR12		PSMD12		KLC3		RPS18		DCP2	PSMD8
PHF14	AIP		DDB1	SLX4		CNOT10		BTBD7		PDIA4		DTD1	UBE2Q1
OSBP	UCKL1		NFATC2IP	CPSF4		NMD3		SIRT2		HNRNPC		CRCP	PIBF1
HSD17B4	MTCL1		VDAC3	WDR74		DIP2A		SCN11A		ALDH6A1		PPP1R37	ATP6V1F
SENP1	DCTD		KLHL9	GRK2		TXNDC9		NAMPT		DPYSL2		CCS	LPIN1
PSME3	PFDN6		PAXBP1	DHCR24		RIC8B		PI4KA		STMN1		FGD6	DDX12P
TCP1	UFD1		ARGLU1	RPS13		PPP1R13B		CIT		SMC4		STOM	POLR3C
POP4	CCDC93		GSDME	NEK7		RFC3		NMI		CD44		AGFG2	GLI2
HNRNPH3	FBXO30		RASA1	SMNDC1		IL6ST		FAM92A		CAPZB		ZC3HAV1L	KEAP1
ZNF598	POLE		PPIA	CENPV		NCKAP5L		TNFRSF10B		CAPNS1		AKTIP	ZFP36L1
RPL23A	CEP44		CPSF3	FLI1		PGM3		IRS1		RPL3		DCTN3	IQGAP3
RPS18	AGGF1		ZNF624	ZNF823		NAA15		VEZT		VPS35		SSR1	USP11
PFN1	RBMS2		PRMT1	ARHGEF17		MAP3K7		DENND2A		ARGLU1		SGPL1	EPG5
PIH1D1	CHMP1A		ELF1	WARS		GGA3		NUP54		CSRP1		TDRKH	ITGB4
CEP76	SNX18		ZBTB7A	ATG13		PTGR1		RNF31		PABPC1		NCK2	AGPS
ECPAS	ELP3		ZNF766	NCOA6		PSMD7		ASPDH		ARPC2		CUL3	HOXC8
IGF2BP2	CCDC22		CYFIP1	TBC1D22A		FCHSD1		CTNNAL1		YES1		CYB5R4	BECN1
GARS	ANXA7		SNRPC	CD2BP2		FAM120B		RHOBTB3		EIF4A3		RASSF1	TEDC1
RPL5	LATS2		ZSCAN22	CWC27		HAUS5		HMOX2		HNRNPA0		HABP4	USP25
MRPS28	PPP2R2A		ZSCAN29	POLR2M		IQCJ-SCHIP1		DCAF6		PARP1		PFDN5	LZTS2
SMARCC2	LGALS8		MCM2	ADAM9		SESTD1		CPD		MTA2		KATNB1	ALDH1L2
ZNF461	MARCKSL1		ZIM3	ZFAND6		ARHGEF40		GLI3		RPS13		ANKRD27	SPAG5
S100A11	GRB2		ZNF664	DBR1		ITGB3		KRTAP16-1		PSMB4		PRKAR2B	TFG
CSTF2T	PSMD8		NCOA1	RFX1		C11orf49		ANKRD13B		SRSF5		RAB29	BCAR3
C7orf50	FYCO1		MRTO4	ARFIP2		VPS18		PRIM1		ACAD9		CDH2	PKN1
RPL23	DCPS		TGFBI	MIER1		PLIN2		ZFPM2		HSPE1		UBIAD1	SLC30A1
FABP5	TRIM38		MAP3K7CL	DNAJC6		PLD3		FKBP3		MTHFD1L		NUP155	ZC3H7A
PLS1	ADH5		SLC16A1	PHF21A		RDH11		C2CD2L		KRT86		AKR7A2	XPO1
WRNIP1	IFRD2		EYA4	GAR1		MLXIP		RAB3GAP2		MRPL19		C6orf47	PRKRA
KMT2B	SPAG1		HMBS	ZNF14		CRIM1		MAST3		GARS		DEPDC1B	ANKFY1
RPL11	GMPPA		SNRNP40	HAUS3		FAT1		MTSS2		HDHD5		CCN1	CLCC1
KRT71	SYNE1		ZNF12	POLR3D		SEPTIN4		SLC38A1		PHB2		ARAP1	SLC38A2
BCL9L	RASA4B		LEO1	UBLCP1		EIF3M		PEPD		TSFM		GLMN	SLC30A6
LOR	PRMT9		METTL16	ACTR10		STAT5B		CDC42EP3		ACAT1		FAM160B1	ACAP2
INTS3	DNM1		CUL5	RNF2		TRAPPC9		TANGO6		HADHB		C2CD4C	SIK3
TRIM22	GKAP1		ATRIP	WDR75		THEM6		WIPF2		ALDH1B1		CAVIN3	TUBGCP2
DUS2	CYP1B1		ZMAT3	OGFOD1		TRIOBP		GFPT1		PDHB		ATG3	TRAPPC5
RPL10	TSNAX		CDC6	KDM4A		PARP4		SF3A2		TOP1		CARD6	HS1BP3
CDCA7	GNL1		RESF1	RIOK3		OGA		STON1		FABP5		EIF2B1	NAGK
CPSF6	UACA		BANP	BLVRA		ZFAND6		OLA1		RPL34		MTX3	AKAP8
ZNF703	NUP85		TMEM263	CLASRP		FTSJ1		RAB27B		AK4		IQCC	FTO
DLC1	SNX4		SRSF6	N4BP1		TAB2		IQSEC1		SERBP1		BCL2L13	STX4
RAB23	PANK4		ZC3H14	TBCE		EIF3K		NDC1		LOR		CPT1A	RAP1GAP2
PAX9	AHI1		NIBAN2	RCC1		DHX35		NEK4		DARS2		STARD3	CEP95
OGFOD1	SNUPN		SNRPA1	COPRS		ACSL4		UHRF1BP1		DEFA1		AP3S2	CCDC9
ARHGEF12	CRYZ		TUBB2A	PLPBP		SACS		CAMK2G		FDXR		ODF2L	SFXN1
DNMT3A	AFF3		SNW1	TBCA		MPP5		SLC12A4		PPIB		NACAD	CFAP36
RCOR3	ARIH2		KRT77	ZNF330		TOM1		PSMD8		SRSF11		BEGAIN	FOXO3
COPRS	PAPSS2		ZNF106	EPS8		GPX4		UBE2Q1		RTN4		PTPDC1	TBC1D12
MKLN1	RAB5B		ZNF92	DHX35		TJAP1		RFC3		TXN		COG4	SECISBP2L
IGHMBP2	SH3RF3		PAK2	STAM		DCP2		PIBF1		CCT5		TRAM1	FNIP1
IFT74	PSMC4		RAB13	USP32		DTD1		POLR3B		CKAP5		PLEKHM2	TSEN34
DCAF5	SCAPER		NMT1	SCAF8		CRCP		ATP6V1F		GDI2		UGP2	PSD3
ZNF564	TTN		CCDC124	PSMA1		IKBKG		LPIN1		GOT2		KCTD10	MICALL1
CRKL	VAV2		RPS10	OTUB1		PPP1R37		LRBA		G6PD		HDAC6	PIP5K1A
ZKSCAN1	CEP295		CENPH	PDIA6		POLR3B		DDX12P		DDOST		RAPGEF1	ALDH3A2
ALKBH2	EXOC6		GGH	DOT1L		CCS		POLR3C		RPL12		EIF2AK4	ARHGAP32
NCOA2	OSBPL11		AHCY	NMD3		ABLIM3		GLI2		HNRNPM		PIP4K2A	N4BP2
ZC3HC1	PSMB1		KDM3A	DGCR8		ALPK2		CCSER2		NPM1		PRKAG1	SHISA2
SCFD1	PRMT5		ZNF529	PAIP1		FGD6		NT5C2		SRSF7		USP19	STXBP1
NEIL3	GBE1		PNN	CETN2		STOM		KEAP1		KRT71		TPP2	EXOC1
HMGN1	SLC19A1		MYL12B	NMT2		SNX33		ZFP36L1		PDLIM1		CASKIN2	PCBP4
HPF1	NT5C2		RBM5	C19orf47		AGFG2		IQGAP3		HLCS		MTMR4	CCDC66
PLEKHA1	ABHD12		ZFP14	PPHLN1		ZC3HAV1L		USP11		RARS		MED23	LSM11
UFSP2	MPZL1		MSH2	MYSM1		SORBS3		EPG5		EIF3A		PPIP5K2	CEP250
CXXC5	WDR82		SCAF4	SPATA5		CAPN7		ITGB4		NACA		CENPE	KIAA0753
LMAN1	PEX3		MTF1	ZC3H8		RRAGC		AGPS		CDK12		PTK2	DENND5A
PIMREG	RASSF8		MED13	RGS10		URI1		HOXC8		TALDO1		MPDZ	CCDC28A
PPM1D	MIA3		KRT17	CIAO3		DNAJC7		BECN1		RPL8		ATP5PD	IRAK2
FOXA1	RAB11FIP2		TRIM25	IFRD1		CCSER2		TEDC1		GNB2		MCM6	EEA1
MYNN	OSER1		LSG1	SAMD1		PDE4DIP		USP25		CAT		GTF3A	ANXA4
PLEKHN1	CASP1		HNRNPH3	AGGF1		AKTIP		LZTS2		ALYREF		TTC37	MYO18A
DBF4	SPAST		ZC3H11A	SLC30A7		DCTN3		ALDH1L2		RPL35A		AKT3	PEBP1
USP40	FNBP1		ZFY	MAP4K3		SSR1		SPAG5		CALD1		FAF2	VPS33B
ZNF440	CHCHD4		POM121	NCOA3		SGPL1		TFG		NNMT		ARL1	CLP1
FBLN2	MYCBP		FABP5	KIF7		TDRKH		BCAR3		IPO7		SLFN11	CDC23
NMNAT1	WASF1		KDM3B	MYCBP2		THOC3		PKN1		PAICS		SPHK1	MAPK1
ZNF771	NFATC1		WAPL	LRCH1		NCK2		SLC30A1		RPL24		C6orf132	TRAPPC1
ZNF33A	NFKBIB		RRP36	FBF1		CUL3		ZC3H7A		AARS		RANBP9	VPS45
DDB2	KIAA0232		ZNF888	EXOSC5		CYB5R4		XPO1		MCM5		SNRPB	FLCN
MAP4K2	ANKRD13A		ZNF761	CAP2		RASSF1		PRKRA		MTHFD1		ALKBH3	STX3
HIVEP3	KIF24		SEC24C	GSTO1		HABP4		ANKFY1		DKC1		RNF25	TBC1D4
MITF	NECTIN1		PMF1	SEPTIN8		PFDN5		CLCC1		ARPC4		TDRD7	VTA1
HIRIP3	PLSCR3		HACD3	GJA1		KATNB1		SLC38A2		PSMA1		STT3B	TSG101
DYSF	PSRC1		DDX17	EXOC4		CAB39		SLC30A6		RPL26		CRYZ	STUB1
TAP2	ANKRD40		JUP	GGCT		ANKRD27		ACAP2		RBM39		GPRASP2	CARD8
ERICH1	WDR81		ALB	ZNF507		PRKAR2B		SIK3		AHSG		PPM1B	WDCP
DHFR	SERPINE1		EIF2S2	NDRG3		RAB29		EIF3K		PSMB6		RNF34	FMNL2
SNRNP40	MIGA1		CCT8	NCAPD2		CDH2		TUBGCP2		MTA1		RAB21	MTMR1
CDC16	MED14OS		KRT13	HM13		UBIAD1		TRAPPC5		FERMT2		ELMO2	MED24
LANCL2	CCDC112		RPS2	PPP1R12C		NUP155		HS1BP3		COL1A1		PIKFYVE	SLMAP
MRNIP	MAP7D2		ENSA	PARP10		AKR7A2		NAGK		PPP1CA		AJUBA	MRPS11
ZNF532	UBE2J1		PDAP1	CAMLG		C6orf47		AKAP8		LARS		RBPMS	CEMIP2
CBR1	SEC13		DPYSL2	PPA1		DEPDC1B		FTO		PEA15		NDEL1	SYNE2
BSG	SH3BP5L		HSPE1	TET1		CCN1		KLC4		PHGDH		INPP5B	EPN2
MLLT6	ASNSD1		SUCLA2	FAM126A		ARAP1		STX4		EFTUD2		ATIC	PPP6R2
STXBP1	SORBS1		RPS6KA1	NSDHL		GLMN		RAP1GAP2		ARPC1B		PTTG1	TBC1D10B
CASZ1	HTT		WASL	BTF3		FAM160B1		CEP95		FARSB		RPAP2	RAB3GAP1
MND1	AXL		ATP1A1	VPS26A		C2CD4C		CCDC9		HP1BP3		MID1	GOPC
DDX12P	LYPLAL1		PTPN11	ACTR5		CAVIN3		SFXN1		CAP1		ARHGAP42	TSC22D4
ANXA11	PPP2CA		EIF4A3	MED27		ATG3		CFAP36		TBCB		PSMC6	GPBP1
ZNF48	EML1		AURKA	GORASP2		CARD6		FOXO3		ATP2A2		PIK3CD	KIFC3
PAXX	SNX11		ANP32A	PPP4R1		EIF2B1		TBC1D12		BZW1		BORCS6	PITPNM1
PSMA6	FGF1		IRF2BP2	EXOSC2		MTX3		SECISBP2L		GSTP1		MAP2K1	GRAMD2B
DPH1	VAC14		FARP1	NAA35		IQCC		FNIP1		FSCN1		GNPDA1	KATNAL1
SUPT20H	WFS1		PPP1R15B	ZNF33A		BCL2L13		TSEN34		HNRNPAB		ABLIM2	RRM2B
PCBP4	TRMT12		ZNF461	SEC23B		CPT1A		SRGAP1		RPL23A		IFT57	TTC28
CCDC66	RAD50		MLH1	POMP		STARD3		PSD3		S100A11		RINT1	STK24
ZBTB34	TRAPPC8		PARVA	TBCC		AP3S2		MICALL1		SLC7A5		AMOTL1	METAP2
TICRR	TIMM50		USO1	NUDCD1		ODF2L		PIP5K1A		RPL11		DNAJC21	LRSAM1
PARP2	RAB2A		RFTN1	NUDT12		NACAD		LATS2		TGFBI		TECPR2	PRPSAP1
JADE3	EEF1AKNMT		DYNC2H1	KAT5		BEGAIN		NQO1		CANX		TACSTD2	PRUNE2
RRAS2	PARD3B		MOCS1	ITPK1		PTPDC1		ALDH3A2		RPL30		PRKD3	KIAA1522
C12orf29	VPS50		PCNA	GMPPA		COG4		ARHGAP32		SRRM1		TMEM165	ARL8A
SCAMP3	EXOC2		CRTC3	DHFR		TRAM1		FYCO1		RPL35		EDRF1	OCIAD1
MPZL1	COMMD8		EWSR1	TAF6L		PLEKHM2		IKBKG		POF1B		PFDN1	AQR
LIN37	GMFB		KMT2B	IL6ST		UGP2		N4BP2		AKR1B1		SCFD2	PEX1
YTHDC1	FARP2		RPL11	CCDC25		KCTD10		SHISA2		PSMA7		CNOT6L	MITF
DCLRE1B	PSMA5		NEK7	EIF4E2		HDAC6		STXBP1		TP53		GFPT2	GSTA1
PRPF38A	GLG1		MTBP	PLD1		RAPGEF1		ABLIM3		LIMA1		YWHAG	CDC16
BRMS1	ATG16L1		LOR	FARSA		EIF2AK4		PANK4		EIF3G			GEMIN6
REPIN1	HIP1R		WARS	IDH1		PIP4K2A		ALPK2		CTPS1			MND1
USP3	HEBP1		TBC1D22A	RASA4B		PRKAG1		EXOC1		MARCKS			ATP6V1C1
LUC7L3	COL12A1		MIF	NFKB2		USP19		GGA3		ITGA3			IFT52
ZBTB5	NEB		DDX51	WWC2		TPP2		TCAF1		SEC22B			USP54
UBN2	CHKA		UCHL1	DNM1		SHROOM1		PCBP4		XRCC5			ZW10
NR1D2	AGAP3		ANAPC1	UBE3A		CASKIN2		CCDC66		BASP1			SPC25
CCDC28A	METTL2A		CTBP1	MLLT6		MTMR4		LSM11		PPP3CA			DOCK9
IRAK2	COG2		ZNF616	MAPK7		MED23		SORBS3		PLOD2			RIPK4
CENPK	KAT2B		TGM1	NUP85		PPIP5K2		URI1		PHB			CDK5RAP2
QTRT2	PI4KB		IMPDH2	SNX4		CENPE		CEP250		NONO			GRAMD1A
RIOK2	TRDMT1		POLR3D	CASZ1		PTK2		KIAA0753		SEC23A			PLEKHA7
RPF1	MOV10		ACOT7	EPHB2		MPDZ		DENND5A		HNRNPUL1			APBB1IP
ZPR1	PRKACA		BPNT1	FAM13B		ATP5PD		CCDC28A		IGF2BP3			PCBP3
SNAPC4	SERPINB9		NGDN	DGKA		MCM6		IRAK2		PPP2R1A
NCOA5	NUP35		TBC1D10A	GABPB1		GTF3A		EEA1		GNAS
RPRD1B	NPC1		ZNF528	VPS13C		TTC37		ANXA4		GNB1
VRK3	ANK1		RPL31	FSD1		KLC4		MYO18A		P4HA2
PNKP	SERGEF		SEC61B	SH3RF3		AKT3		PEBP1		PDCD6IP
CLP1	IFT27		C19orf47	DPH1		FAF2		VPS33B		RPLP0
TRAPPC1	DEF8		HMG20A	SNX33		SRGAP1		UBE2J1		UCHL1
KRTAP4-6	PSTPIP2		ZC3H8	PSMD7		ARL1		CLP1		PGM1
WDR89	BLOC1S5		ZNF787	PRR5L		SLFN11		CDC23		RPN2
ITGB1BP1	LBH		AKT3	CAPN7		SPHK1		MAPK1		OTUB1
RAB22A	THBS1		CIAO3	RRAGC		C6orf132		TRAPPC1		PTMA
PJA2	EVI5		IFRD1	MTFR1L		FAM126A		VPS45		EIF2S1
STARD5	SYN1		SAMD1	DNAJC7		NSDHL		FLCN		BSG
ANKRD62	DGKE		RELL1	DIS3L2		RANBP9		STX3		SRRT
ROBO1	CTU1		NKAPD1	ZNF335		NUDCD1		TBC1D4		CALR
ZNF114	STX6		RABL3	ACBD5		SNRPB		VTA1		CLTB
PHF19	ILF2		ARL1	PDE4DIP		ALKBH3		TSG101		LAMP1
SAP30	SHKBP1		PURB	MAD2L1		IDH1		STUB1		RPL13A
CACTIN	ATF6		CISD2	MED16		RNF25		CARD8		ANP32B
ASH2L	PREB		MDH1	HECTD4		TDRD7		WDCP		PRDX5
DPF3	STARD13		GPX4	C12orf29		LRBA		FMNL2		PSAP
PNP	SNU13		ZNF567	SCAMP3		STT3B		MTMR1		DECR1
ZNF2	JMY		CCNA2	PRMT5		FAM13B		MED24		MGME1
MYBL1	NAA30		ZNF428	SLC19A1		CRYZ		WWC1		DHX30
MSANTD4	PDLIM3		BTF3	FCHSD1		TCAF1		SLMAP		GLS
RUNX1	RTTN		CANX	ABHD12		DGKA		MRPS11		TIMM44
FAM111A	DPCD		MED27	THOC3		MTFR1L		CEMIP2		IARS2
RTEL1	APMAP		PNISR	PCLO		DIS3L2		SYNE2		NUMA1
LRIG1	FMNL3		ZCCHC9	WDR35		GPRASP2		EPN2		HSDL2
CEP57L1	CISD1		IRGQ	ZFP36L2		PPM1B		PPP6R2		DLAT
CCDC82	SLC35B2		SGF29	CUL2		ACBD5		TBC1D10B		MRPS5
METTL14	THEMIS2		TRAIP	FNBP1		RNF34		RAB3GAP1		TARS2
GSTM1	TOP3B		SUN2	ZBTB5		RAB21		GOPC		PYCR2
RAD54L2	TMX2		ZBTB18	KLHL11		ELMO2		TSC22D4		FMR1
ZNF350	NPTN		PMVK	ERCC6L2		WDR35		GPBP1		MRPL9
TNS2	SENP2		HDAC5	CAB39		PIKFYVE		KIFC3		RARS2
NPM2	HMGCR		TENT4B	WASF1		AJUBA		PITPNM1		RBBP7
DDX49	RAB28		GOLPH3	FBXL3		RBPMS		GRAMD2B		DLST
TMEM51	PSKH1		GNL1	ANAPC7		NDEL1		KATNAL1		ME2
NSUN5	IREB2		CLTA	COPS7A		INPP5B		RRM2B		ERBIN
ELK4	DNER		LCOR	DNAJA2		ATIC		TTC28		ATP5F1C
DDX47	F11R		ZNF48	TRAPPC6B		PTTG1		STK24		MRPS27
WDR12	POSTN		STAMBPL1	PSMG1		RPAP2		PFDN6		ACOT1
MBIP	TBC1D13		DPH7	TMEM131L		MID1		METAP2		ECHDC1
MCRS1	FADS3		ABRAXAS1	TBC1D9B		ARHGAP42		LRSAM1		ACADM
POLE3	ERAP1		MAML2	STX12		PSMC6		PRPSAP1		TACO1
NINL	XPO7		PAXX	ANKRD40		PIK3CD		PRUNE2		KRT85
METTL1	EIF2B2		RAB5B	CLTB		BORCS6		KIAA1522		MTHFD2
TIMELESS	CROCC2		PTGR1	WDR81		MAP2K1		SNX18		SART1
RBFOX1	FBXL18		LGALS3	CRYZL1		GNPDA1		ARL8A		SF3B2
ERCC4	GPBP1L1		EEFSEC	MIGA1		ABLIM2		OCIAD1		UBAP2L
TSHZ2	EFNB2		MCM9	UNC13A		IFT57		CNOT11		FASTKD3
RPS3	SCRN3		ALKBH5	KIAA0930		RINT1		AQR		ARF4
RAB1A	AMZ2		RIOX2	SKA2		AMOTL1		PEX1		TFRC
EIF3D	GCLC		SPOUT1	FAM91A1		DNAJC21		PPP1R13B		MTREX
DENR	STRADA		GSE1	IGF2BP1		TECPR2		MITF		LAP3
ASPSCR1	DACT1		KDM5B	HSF1		TACSTD2		SHROOM1		HSPH1
SPDL1	ERP29		CXXC1	CDCP1		PRKD3		GSTA1		PHLDB2
TXNL1	FAM222B		ZNF177	ZC3H12A		TMEM165		CDC16		CSE1L
XRCC5	GEMIN4		REPIN1	MAP4K1		EDRF1		NCKAP5L		CYB5R3
BRCA1	JPH2		USP3	MED4		PFDN1		GEMIN6		PSMC2
C12orf45	TOGARAM1		UBN2	RIMKLB		SCFD2		MND1		STIP1
RAB8A	SMYD4		NR1D2	UBXN6		CNOT6L		AHI1		CASP14
GPN1	FBXO42		OTUD5	TXNIP		GFPT2		ATP6V1C1		AUH
MOB3A	VPS39		CHCHD4	ZC3H12C		YWHAG		IFT52		EIF2S2
SAFB2	ZNF277		C1D	FUNDC2				VAV2		SFPQ
TMPO	APOL2		JADE2	CNTLN				WDR82		H1F0
ENO1	IL1RAP		EPM2AIP1	CNBP				USP54		DYNC2H1
CDK1	CLCN7		ZFAT	SGTA				PEX3		ABCE1
RAB13	PRPS2		KLF12	JAK1				ZW10		CCT6A
SLC7A5	ANO10		S100A9	NCKAP1				RASSF8		GIGYF2
SUGT1	ADAM17		RPF1	TRAPPC8				SPC25		PPM1G
SF3A3	AGTRAP		FOXJ3	SNRK				DOCK9		SRRM2
CDC20	EI24		SNAPC4	EEF1AKNMT				RIPK4		CRAT
FXR1	GSTCD		NCOA5	PARD3B				CDK5RAP2		MRPL47
EIF2S2	EIF2B3		CCDC112	EXOC2				GRAMD1A		ESYT1
ZMAT2	SCCPDH		RPRD1B	CARD10				PLEKHA7		TNPO1
KRT6B	ABHD14B		PNKP	ZC3H7B				APBB1IP		EIF5A
KRT6C	CRLF3		KRTAP4-6	TCP11L1				PCBP3		GNAI2
PCBP2	FBXW9		UBXN8	PROSER2						ELAVL1
INCENP	COG5		RPL18A	EIF2D						CALML5
GTSE1	RELCH		ANKRD10	BROX						DTYMK
CAPZA2	RB1CC1		KDM2B	KRTAP10-1						IGHA1
MAGOH	WDR45		APTX	BDH2						AASS
DLG5	SLC35A2		TCF19	MALT1						PRRC2C
ECD	NUP160		RAB2A	MED13L						EIF4G2
TLE3	MOB4		PHF19	CENPL						SNRNP200
PFN2	PIK3C2B		BCLAF3	FGFR1OP2						EIF3D
MGMT	WLS		FAM111B	ENKD1						DDX46
CD151	DNAJC2		BRF2	COMMD4						U2AF2
GJA1	FRYL		JMJD6	NHSL1						YBX1
SCAPER	HENMT1		MED19	ENOSF1						ALDOC
MYCBP	SPTA1		GAS2L3	WDR11						A2M
KRT5	GPAM		GMEB1	GSTM1						FUS
KRT16	SRRM2		EZH2	PARPBP						HMGN2
RPS27A	FUBP1		RPUSD2	QTRT1						CNP
CCNB2	SDE2		E2F3	TRIM13						CTSD
SLC3A2	HNRNPF		METTL14	RBCK1						RPS14
MICAL3	UQCRC2		INTS4	CEP63						KDELR2
IPO7	SF3B2		PWWP3A	KLC3						SNW1
KNL1	RPL13		ALOXE3	BTBD7						UBA2
DHX15	USP36		GTF2H1	SIRT2						UMPS
SLC1A5	PES1		CDK2AP1	SCN11A						NOL10
PRIM2	DNMT1		L3HYPDH	NAMPT						S100A14
FNDC3B	SMARCA1		MDM1	PI4KA						PDHA1
USP14	SNW1		POLQ	CIT						RPL31
CRTC2	CDK11B		DCUN1D2	NMI						BRD9
SLC38A2	GATAD2B		MED28	FAM92A						ITGB1
AGTPBP1	KDM3B		SURF2	TNFRSF10B						STAU1
CETN2	NPAT		PTGES3	IRS1						COPB2
TRIM56	ZRANB2		CHTF18	VEZT						CTNNA1
DHX38	HNRNPM		SREK1	DENND2A						BCAP31
HNRNPA1	KIF20B		URB1	NUP54						TXNRD1
YBX1	SAMD4A		KIAA1958	RNF31						CAD
QKI	H2AFZ		ATXN7L1	ASPDH						EDF1
SECISBP2	ZFYVE19		KMT5C	CTNNAL1						CAV1
LATS1	RPL34		GLIS1	RHOBTB3						ARHGDIA
DNAJA1	CHMP5		POLL	HMOX2						EHD2
ATXN1	BCCIP		ZNF337	DCAF6						RPL28
CCDC9B	USP7		L3MBTL2	CPD						GTF2I
DSG1	TNPO2		PDCD4	GLI3						TMCO1
SAFB	RNASEH2B		MPHOSPH6	KRTAP16-1						RPL27A
CFL1	DSN1		INTS10	ANKRD13B						CCDC177
PSMC1	UTP15		KDM4D	SYNRG						GGCT
RAB7A	PGRMC2		ETAA1	USP5						GPI
ZNF687	DNMBP		ZBTB21	SLC16A3						DAD1
RPLP2	RPL26		EIF3C	DEPDC7						DNMT1
ILKAP	CSTF2T		ETF1	HIST1H2AC						HTT
ELP2	GTF3C5		WDR18	TUBB						NUCKS1
POM121	HDAC2		AHCYL1	CLUH						CSDE1
EIF4H	RPL23		RACK1	COPZ1						KTN1
LSG1	ERF		TASOR	MAPRE1						ARHGAP29
SPTBN1	NFATC3		CAT	UPF1						RRM2
KRT80	NR2F2		RPS16	GAPDH						DNM1L
BRIP1	RPS5		MBNL1	FOXK1						DBNL
POM121C	VPS11		ZC3H15	TAB1						LASP1
PRDX1	WWC1		CDK9	MARCKS						PDAP1
YWHAE	AP3M1		PPP1CA	PRC1						SAFB
STRIP1	PTPN3		MASTL	ORC2						DYNC1LI2
SHB	MKLN1		GTSE1	CCDC174						USP5
SUN1	IGHMBP2		PSMC3	ZNF91						RHEB
WDR36	CNOT10		NOC2L	SMARCA2						MAPRE1
SRP54	CETN2		DFFA	ZFPM2						NASP
ANXA2	DIP2A		NAB2	HLCS						GART
FBXO5	PURB		ZNF235	NSA2						SEC24C
ALB	CTSD		ANLN	PRR14L						DDX42
YWHAQ	TRIM56		PLRG1	CCAR1						HK1
RPL12	RIC8B		ZBTB11	BRD2						ARPC5
COPS5	PPP1R13B		DEPDC7	ZNF22						CLIC4
KRT10	IL6ST		SMARCAD1	KANSL1						EIF3L
PRDX2	EIF4E2		MTDH	U2AF1L5						MCM3
PRMT1	NCKAP5L		KRT9	ZFP62						PGD
EDC4	PGM3		HSPA4	PLOD2						EIF2S3
CSNK1A1	MAP3K7		KRT10	NAB1						FLOT1
SNRPD2	GGA3		MATR3	DIEXF						NOP56
TASOR2	PTGR1		ZNF318	SNRNP70						ACTR3
RPS16	PSMD7		KRT1	RAB3GAP2						KPNA2
AP1B1	FCHSD1		PUS1	MAST3						OXSR1
RPSA	FAM120B		DBN1	ZNF66						CCT7
RPLP0	HAUS5		PDCD5	MTSS2						QARS
CHMP4A	IQCJ-SCHIP1		FRMD6	ZSCAN21						RPS12
NOTCH2	SESTD1		DOCK1	ZNF595						UBE2V1
USP6NL	ARHGEF40		ZNF765	ZNF597						MCM7
BRAP	ITGB3		SHB	ZSCAN12						SLC2A1
DCBLD2	C11orf49		NPEPPS	MLLT1						DHX15
FAM193A	VPS18		GPATCH1	YY1AP1						RHOA
SMC1A	PLIN2		ARG1	ZNF135						THOC2
PPID	PLD3		HDAC2	AKAP17A						EIF3I
EHD2	RDH11		TMCO1	ZNF611						MMTAG2
KRT9	MLXIP		TERF2IP	ZNF721						SNRPD3
ETF1	CRIM1		GNB1	ZNF143						G3BP2
ANXA1	FAT1		DYNLL1	ZNF100						RBM25
TPI1	SEPTIN4		ZNF300	ZNF879						RPS5
MCM5	EIF3M		EIF2S1	ZBTB7A						KHDRBS1
PKP4	STAT5B		PTAR1	ZNF107						PSMA5
ARPC5	TRAPPC9		ZNF749	ZNF766						SET
IFIT3	THEM6		COPRS	ZNF675						TGM2
DUT	ACTC1		HDX	CDC42EP3						FBLN2
UBE2C	TMEM263		ZNF227	ZNF34						FLG
DHCR24	UQCRC1		PAPSS1	ZNF708						GLG1
CACYBP	PFN1		CDV3	TANGO6						SRSF9
PURB	KRT27		YJU2	RXRB						H1FX
EIF4E2	LDHA		NUP153	ZNF480						NOP14
KRT14	RPS3		RPRD2	ZNF347						IFI16
HRNR	TOP2B		USP5	MRTFA						MAP7D1
PCBP1	RTF1		TRIR	ZNF175						PDLIM5
CDK17	ALYREF		EIF4B	WIPF2						CTNND1
UBAP2L	CDC5L		SPATS2L	ZSCAN22						NIBAN2
ABCE1	PSIP1		YTHDC2	GFPT1						EIF3C
KRT1	BRD4		MARCKS	TSN						PALLD
BRCA2	HNRNPH1		HNRNPDL	ZNF483						SNX1
CAPZA1	ZC3H18		CDC42	ZNF484						DBN1
PYM1	POLA1		ARPP19	ZNF680						SEPTIN7
KIF1B	SMARCA4		LZIC	ZSCAN29						EIF5
PACS1	MEPCE		ZNF143	ZNF90						RAI14
CCZ1B	RBM12		ZNF536	VPS35						EFHD2
YWHAZ	MSH3		ZNF841	STON1						CNN3
KIRREL1	MCM10		MRTFA	EIF3I						CRIP2
CENPH	SRP14		ZNF319	ZNF528						SH3GL1
PFDN2	SUMO2		TSN	ZIM3						CLIP1
WDR75	ETS1		NUDT5	OLA1						MAP4K4
RECQL	YLPM1		BCOR	RAB27B						SNX2
AFDN	LMNB2		KRT27	IQSEC1						NFAT5
KPRP	RBM39		PGK1	THAP11						CAPRIN1
CCDC124	SRSF11		LGALS1	NDC1						PLIN3
ISY1	PTMA		AURKB	NEK4						SRP68
ILK	PRC1		ZNF468	UHRF1BP1						USO1
CHMP4B	CWF19L1		ZNF451	CAMK2G						PPL
FLNA	PGK1		KIF23	WRN						PABPC4
RFC4	PML		TARDBP	SLC12A4						PACSIN2
NDC80	H2AFX		KHSRP	PSMD8						NPLOC4
TAF7	JUND		VDAC2	UBE2Q1						RFTN1
EIF3F	RBM15		AP2M1	RFC3						IGF2BP2
DFFA	NFIC		GNB2	PIBF1						NAP1L4
GLS	RXRA		ZFP2	POLR3B						CSNK1A1
JUNB	PCYT1A		ZNF816	ATP6V1F						MACO1
SUCLA2	RBM41		PSPC1	LPIN1						UBA6
PYCR1	GIPC1		RALY	LRBA						COPB1
LIG3	TADA3		CDK2	DDX12P						MBOAT7
PNPT1	TSR1		CAV1	POLR3C						CHD4
DLAT	ERI1		HNRNPF	GLI2						MMS19
LGALS1	TRAPPC3		RBM12	CCSER2						SF3A3
ZNHIT6	SUMO1		SUGP1	NT5C2						IARS
ADD1	PHF5A		STMN1	KEAP1						MYO1C
KRT85	UBA2		RPS27A	ZFP36L1						RRM1
OAT	TRIOBP		ITGB1	IQGAP3						STT3A
MED15	PARP4		NUP50	USP11						YARS
ACO2	TANC2		ACTB	EPG5						TRIP13
PKP1	ATF2		SLAIN2	ITGB4						GMPS
HIST3H3	ALG13		LDHB	AGPS						DSTN
ARPP19	USP6NL		GMPS	HOXC8						DYNLL1
USP42	GPI		PKM	BECN1						CCAR2
SEPTIN10	VGLL4		CDK1	TEDC1						CDC73
TFDP1	OGA		ZNF776	USP25						SF1
AVEN	MIF		EIF3H	LZTS2						ACBD3
TANC2	HIVEP2		NCOA7	HIST1H4A						MAT2A
CENPO	RPL10		NAP1L1	EXOSC10						PDIA6
ATF2	RGS12		RBM7	SRRM2						PRPF4
RND3	KDELR2		FUBP1	DDX46						TBK1
GCC1	SNRPC		MYBL2	ECHDC1						AP1M1
VGLL4	TAB2		POLA2	CAV1						ARFGAP2
COPZ2	COPRS		FHL1	RRBP1						DHCR7
MAMLD1	ZNF330		HNRNPC	TMPO						DNAJA1
AHSG	DHX35		PCCA	DHX38						HINT1
TMX1	ACSL4		CDK14	RNMT						MDH1
TAX1BP1	CCDC177		TWF1	KIF22						AP1B1
EYA3	DCBLD2		IGBP1	SMCHD1						FLII
EIF3E	PDIA3		S100A6	PINX1						LRRC47
HADHB	SACS		PKP1	TEX10						OSBPL3
RPL35A	IFRD1		ERI1	CCDC102A						SEC61B
TBCA	CD151		USP14	NFIL3						SKP1
AIP	MPP5		PFKP	NSD3						TRIM28
CDC42BPA	GJA1		DSTN	ESCO2						ACAT2
MTCL1	GGCT		RPL35	KIN						API5
CCDC177	ARF6		IRF2BP1	SCYL1						ARPC1A
NMT2	WASH4P		UFD1	GANAB						CAP2
DAG1	TOM1		CHMP4B	HMGXB4						CAPN2
UFD1	TJAP1		SYNRG	RAD18						DDX1
PDIA3	DCP2		NCAPG	HCFC2						PSMC1
FBXO30	PPA1		CAPZB	FUS						PSMD3
POLE	CANX		FANCI	CWF19L1						RPS10
IFRD1	NQO1		RUVBL1	CDK14						TMEM43
CEP44	CNOT11		EIF2A	EXOSC9						FEN1
CALML5	DTD1		TUFM	POLR1E						HK2
CHMP1A	CRCP		ARPC2	MTA1						PFN2
CCDC22	IKBKG		TAB1	ANP32B						PTK7
WASH4P	PPP1R37		MAP3K20	RRP15						RPL38
ANXA7	CFAP298		SIRPA	SPAG5						SAR1A
ECHS1	THY1		ATP2A2	LGALS1						TMX1
LATS2	ACBD6		RPS18	VEZF1						CLTA
NQO1	SMC1A		CASP3	CBX4						FARSA
PPP2R2A	POLR3B		RNF114	SENP6						PHF5A
CNOT11	CCS		NUDT21	PQBP1						SNRPC
LGALS8	CLTA		ZNF660	ALDH9A1						CDC5L
MARCKSL1	ABLIM3		IPMK	TFG						GNL1
GRB2	ALPK2		UBP1	CDK7						HDAC2
FYCO1	FGD6		VPS35	ASXL2						PPA1
DCPS	STOM		THAP11	DDX41						PSMC4
TRIM38	SNX33		WRN	ZNF184						RALY
IFRD2	AGFG2		SF3B2	RLF						SNRNP70
SPAG1	ZC3HAV1L		ARCN1	CBX5						THY1
DAD1	SORBS3		EDC3	PIAS2						UGGT1
GMPPA	CAPN7		PSME1	RPL28						BOP1
CFAP298	RRAGC		TAF6	BCAR3						DDX23
SYNE1	URI1		PC	ERCC1						EWSR1
PRMT9	DNAJC7		U2AF2	CCDC43						FDPS
DNM1	CCSER2		AK1	CMTR1						USP39
GKAP1	PDE4DIP		GATAD2A	PACSIN2						APMAP
CYP1B1	AKTIP		SRSF3	TARS2						NOLC1
UACA	DCTN3		EIF3G	ARGLU1						PSMD4
NUP85	SSR1		LMNB1	S100A11						RCC1
SNX4	SGPL1		DCD	ZNF286A						SARNP
PANK4	TDRKH		CALM1	GSN						UHRF1
AHI1	THOC3		RBM6	RAP1B						CPSF7
SNUPN	DICER1		GTF3C5	IPO5						METTL16
AFF3	NFXL1		CNN2	ZHX3						RPS15
ARIH2	NCK2		ARPC5	CPSF3						RRP1
PAPSS2	CUL3		SAMHD1	SLC30A1						SRP9
RAB5B	CYB5R4		MICAL3	BARD1						ZNF326
SH3RF3	RASSF1		JAG1	VBP1						CBX1
PSMC4	HABP4		SEC24B	RPS19						CBX2
TTN	PFDN5		CDC20	TOX4						CBX5
VAV2	KATNB1		ARAP3	NCBP3						CDSN
CEP295	CAB39		SRP68	CTNNBL1						CUL2
EXOC6	ANKRD27		SRRT	SNX3						HMGB2
OSBPL11	PRKAR2B		TFCP2	ZNF670						HMGN1
PSMB1	RAB29		PAWR	TFDP1						KRR1
PRMT5	CDH2		PHACTR2	ZC3H7A
GBE1	UBIAD1		COPZ1	RPL36AL
SLC19A1	NUP155		ZNF195	PRMT1
NT5C2	AKR7A2		MYO1E	WRNIP1
ABHD12	C6orf47		RASA3	ZNF615
DICER1	DEPDC1B		GTF2H2C	ZNF716
WDR82	CCN1		STOML2	RHOA
PEX3	ARAP1		MAGI1	SLC39A14
RASSF8	GLMN		GOLGA5	RPS20
NFXL1	FAM160B1		MSTO1	GLO1
MIA3	C2CD4C		SNX3	WDFY1
RAB11FIP2	CAVIN3		NDE1	NRDC
OSER1	ATG3		LPIN3	EWSR1
CASP1	CARD6		OCLN	SKP1
SPAST	EIF2B1		STIM1	XPO1
FNBP1	MTX3		OSBPL8	PRKRA
CHCHD4	IQCC		STXBP5	ZNF625
WASF1	BCL2L13		SSH2	ARID1B
NFATC1	CPT1A		CBLB	VGLL4
NFKBIB	STARD3		SLC39A14	NOB1
KIAA0232	AP3S2		TUT4	ZNF460
ANKRD13A	ODF2L		FAM133B	RPS5
KIF24	NACAD		MTMR12	ZNF300
NECTIN1	BEGAIN		GRK2	ANKFY1
PLSCR3	UGGT1		ARHGEF17	CLCC1
PSRC1	PTPDC1		NOB1	EIF2S1
ANKRD40	COG4		ZNF460	ZNF79
WDR81	TRAM1		ARFIP2	SLC38A2
MIGA1	PLEKHM2		DNAJC6	SLC30A6
MED14OS	UGP2		GAR1	CNP
CCDC112	KCTD10		ZNF14	SNRPC
MAP7D2	HDAC6		HAUS3	AP3M1
UBE2J1	RAPGEF1		ATP5PD	ACAP2
SEC13	EIF2AK4		ACTR10	SIK3
SH3BP5L	PIP4K2A		FTSJ1	RPL35A
ASNSD1	PRKAG1		KDM4A	SMC3
SORBS1	USP19		RIOK3	EIF3K
HTT	TPP2		BLVRA	TUBGCP2
AXL	TUBA1A		TBCE	RPS15
LYPLAL1	CUL4A		RPL35A	HDX
PPP2CA	NUMA1		LINC01006	TRAPPC5
EML1	U2SURP		RCC1	HS1BP3
SNX11	YWHAZ		SMC3	NAGK
FGF1	FTSJ3		TBCA	AKAP8
VAC14	RPL22		ZNF330	FTO
WFS1	TFRC		EPS8	KLC4
TRMT12	HIST3H2BB		STAM	STX4
RAD50	PRPF40A		USP32	RAP1GAP2
TRAPPC8	CDK6		PSMA1	UFD1
TIMM50	SHROOM1		PDIA6	NCOA1
RAB2A	CASKIN2		PAIP1	TSC22D1
EEF1AKNMT	MTMR4		TOX2	PAPSS1
PARD3B	RPS4X		TSC22D1	CEP95
VPS50	PRDX2		SPATA5	CCDC9
EXOC2	GNL2		RGS10	RSRC2
COMMD8	WAPL		RSRC2	SFXN1
GMFB	AFF4		SLC30A7	CFAP36
FARP2	NIPBL		MAP4K3	FOXO3
PSMA5	DDX24		KIF7	CHMP1A
GLG1	PDS5A		MYCBP2	TBC1D12
ATG16L1	RBM17		LRCH1	SECISBP2L
HIP1R	HIVEP1		FBF1	FNIP1
HEBP1	PINX1		CHMP1A	TSEN34
COL12A1	NFIX		EXOSC5	SRGAP1
NEB	QSER1		CAP2	PSD3
CHKA	INTS12		GSTO1	MICALL1
AGAP3	PAPOLA		RPL37	PIP5K1A
METTL2A	ZNF384		SEPTIN8	LATS2
COG2	TAF9		GJA1	FBLN2
KAT2B	BRIX1		EXOC4	NQO1
PI4KB	PCNP		GGCT	ALDH3A2
TRDMT1	PRPF31		ZNF507	ARHGAP32
MOV10	DIS3		NDRG3	FYCO1
PRKACA	SMAP		NCAPD2	IKBKG
SERPINB9	RAB6A		HM13	N4BP2
NUP35	MBD3		PPP1R12C	SHISA2
NPC1	RPS14		PARP10	STXBP1
ANK1	MSH2		CAMLG	ABLIM3
SERGEF	RPL27A		PPA1	PANK4
IFT27	MED23		FAM126A	ALPK2
DEF8	HAUS1		NSDHL	EXOC1
PSTPIP2	GTF2H2C		VPS26A	GGA3
BLOC1S5	HIST3H3		ACTR5	TCAF1
LBH	NCBP2		GORASP2	PSMC4
THBS1	HBA1		PPP4R1	PCBP4
EVI5	GMEB2		EXOSC2	CCDC66
SYN1	DNAJC1		NAA35	LSM11
DGKE	G3BP2		SEC23B	SORBS3
CTU1	PPIP5K2		POMP	URI1
STX6	CENPE		TBCC	CEP250
ILF2	PTK2		NUDCD1	KIAA0753
SHKBP1	AKT1		NUDT12	DENND5A
ATF6	RPS6KB1		KAT5	CCDC28A
PREB	MPDZ		ITPK1	IRAK2
STARD13	TMX1		GMPPA	EEA1
SNU13	AGTPBP1		DHFR	ANXA4
JMY	PSMD12		TAF6L	MYO18A
NAA30	MCM6		IL6ST	PEBP1
PDLIM3	GTF3A		CCDC25	VPS33B
RTTN	OTUB1		EIF4E2	UBE2J1
DPCD	NMD3		PLD1	CLP1
APMAP	ZNF622		IDH1	CDC23
FMNL3	TTC37		RASA4B	MAPK1
CISD1	KLC4		NFKB2	TRAPPC1
SLC35B2	NMT2		WWC2	VPS45
THEMIS2	AKT3		DNM1	FLCN
TOP3B	FAF2		UBE3A	STX3
TMX2	TGFBI		MAPK7	TBC1D4
NPTN	SRGAP1		NUP85	VTA1
SENP2	ARL1		SNX4	TSG101
HMGCR	TXNDC9		CASZ1	STUB1
RAB28	SLFN11		EPHB2	CARD8
PSKH1	SPHK1		FAM13B	WDCP
IREB2	C6orf132		DGKA	FMNL2
DNER	FAM126A		GABPB1	MTMR1
F11R	NSDHL		VPS13C	MED24
POSTN	RANBP9		FSD1	KIF5B
TBC1D13	NUDCD1		SH3RF3	CD44
FADS3	RFC3		DPH1	ALDOA
ERAP1	SNRPB		SNX33	PRPF3
XPO7	ALKBH3		PSMD7	ILKAP
EIF2B2	FARSA		PRR5L	FASTKD3
CROCC2	IDH1		CAPN7	SAFB2
FBXL18	RNF25		RRAGC	SUB1
GPBP1L1	TDRD7		MTFR1L	RPL27
EFNB2	LRBA		DNAJC7	WWC1
SCRN3	STT3B		DIS3L2	PRIM1
AMZ2	NAA15		ZNF335	SLMAP
GCLC	FAM13B		ACBD5	LDHA
STRADA	TCAF1		PDE4DIP	SON
DACT1	DGKA		MAD2L1	PARK7
ERP29	MTFR1L		MED16	VDAC2
FAM222B	DIS3L2		HECTD4	ZFYVE16
GEMIN4	GPRASP2		C12orf29	NCL
JPH2	PPM1B		SCAMP3	PKM
TOGARAM1	ACBD5		PRMT5	AGFG1
SMYD4	RNF34		SLC19A1	TOP2B
FBXO42	RAB21		FCHSD1	BRCA1
VPS39	ELMO2		ABHD12	PARP1
ZNF277	WDR35		THOC3	TCF12
APOL2	PIKFYVE		PCLO	ZNF687
IL1RAP	AJUBA		WDR35	SRP14
CLCN7	RBPMS		ZFP36L2	GPALPP1
PRPS2	NDEL1		CUL2	PPP4R3B
ANO10	INPP5B		FNBP1	MRPS11
ADAM17	ATIC		ZBTB5	TCEAL3
AGTRAP	PTTG1		KLHL11	PCNP
EI24	RPAP2		ERCC6L2	RPS8
GSTCD	MID1		CAB39	EP400
EIF2B3	ARHGAP42		WASF1	PPIL2
SCCPDH	PSMC6		FBXL3	USP1
ABHD14B	PIK3CD		ANAPC7	WWTR1
CRLF3	BORCS6		COPS7A	RAC1
FBXW9	MAP2K1		DNAJA2	ZNF207
COG5	GNPDA1		TRAPPC6B	ZNF516
RELCH	ABLIM2		PSMG1	SMG9
RB1CC1	IFT57		TMEM131L	KHDC4
WDR45	RINT1		TBC1D9B	MEF2D
SLC35A2	AMOTL1		STX12	PA2G4
NUP160	DNAJC21		ANKRD40	CCDC124
MOB4	TECPR2		CLTB	MAGOH
PIK3C2B	TACSTD2		WDR81	APEX2
WLS	PRKD3		CRYZL1	RPS15A
DNAJC2	TMEM165		MIGA1	SSB
FRYL	EDRF1		UNC13A	TSC1
HENMT1	PFDN1		KIAA0930	RPL27A
SPTA1	SCFD2		SKA2	SYNE2
GPAM	CNOT6L		FAM91A1	UBE2V2
NCAPH	GFPT2		IGF2BP1	FKBP3
LIAT1	HIST1H1E		HSF1	S100A6
EMD	YWHAG		CDCP1	UTP15
ERCC1	PCBP3		ZC3H12A	RPL26
PALM	RAB1A		MAP4K1	NECAP2
PKM	DHX29		MED4	EPN2
PHLDB2	PRPF3		RIMKLB	ZNF326
EEF1D	BLM		UBXN6	PPP6R2
PPP3CA	NELFE		TXNIP	CDC42
FAM120A	FEN1		ZC3H12C	TBC1D10B
CSE1L	MTA2		FUNDC2	SIRPA
FHL1	ESS2		CNTLN	OCRL
PGK1	ARF4		CNBP	C2CD2L
AKT2	FOXK1		SGTA	ATP2A2
WDR20	SUB1		JAK1	RPS18
GBF1	PHAX		NCKAP1	RAB3GAP1
RPL9	API5		TRAPPC8	ZNF836
EIF2S3	FUS		SNRK	TSC22D4
TPRN	RPL19		EEF1AKNMT	ZNF768
CAT	UPF3B		PARD3B	GMEB2
AP3S1	POLD1		EXOC2	PHB
TMCO1	ZMYM3		CARD10	RUVBL2
GSK3A	RNASEH2A		ZC3H7B	GPBP1
GTPBP1	PTMS		TCP11L1	DSTN
CUL4B	SNRPD3		PROSER2	SLC38A1
PDCD5	ARGLU1		EIF2D	CCNK
FLOT1	CTBP2		BROX	TLE3
GNAI2	PTK7		KRTAP10-1	PEPD
PCCA	PSMC1		BDH2	GGH
DDX3X	RAB7A		MALT1	SETDB1
MYL6	PFN2		MED13L	MTBP
PDLIM4	ZFAND6		CENPL	PITPNM1
CDC42	FTSJ1		FGFR1OP2	ZNF189
PMF1	EIF3K		ENKD1	UBP1
SRP72	HK2		COMMD4	HINT1
PDAP1	CDC42BPA		NHSL1	PTAR1
DDX19A	VASP		ENOSF1	GRAMD2B
STK10	SFXN1		WDR11	KATNAL1
DCD	CAP2		GSTM1	RRM2B
RAB3B	COPS3		PARPBP	TTC28
PRKRA	MICALL1		QTRT1	ZNF749
UCHL1	GPX4		TRIM13	SF3A2
YTHDF3	SH3KBP1		RBCK1	STK24
LBR	PM20D2		CEP63	ZNF728
FASTKD3	PRKAR1A		KLC3	CCDC177
TDRD3	POMP		BTBD7	PFDN6
ACACA	TBCC		SIRT2	METAP2
MCCC1	ARL15		SCN11A	NAA10
NFKBIE	CCDC15		NAMPT	LRSAM1
ZC3H15	ILRUN		PI4KA	PRPSAP1
DRG2	PLD1		CIT	PRUNE2
TUBA1A	PMVK		NMI	KIAA1522
NDUFS1	LPIN1		FAM92A	SNX18
USP7	DUSP12		TNFRSF10B	ARL8A
PRSS1	EXOC1		IRS1	OCIAD1
TNPO2	PTPRJ		VEZT	CNOT11
FLOT2	SAR1A		DENND2A	AQR
FAM171A1	PRR5L		NUP54	PEX1
DNMBP	SSR4		RNF31	PPP1R13B
RPL38	ADSL		ASPDH	MITF
NCBP2	GPAT4		CTNNAL1	SHROOM1
TMEM131	ATP7A		RHOBTB3	GSTA1
HBA1	TROAP		HMOX2	CDC16
GMEB2	UPF2		DCAF6	NCKAP5L
FAM107B	COMMD3		CPD	GEMIN6
RPS20	IVNS1ABP		GLI3	MND1
UAP1	CENPM		KRTAP16-1	AHI1
ACAT2	GOSR1		ANKRD13B	ATP6V1C1
SLC39A10	LMTK2		KPNB1	IFT52
TPT1	WWOX		RPN1	VAV2
NFATC3	EXOC8		SMARCAL1	WDR82
SETDB1	SLC33A1		TUBA1B	USP54
CMPK1	DOCK4		ZFHX3	PEX3
KPNA6	FLVCR1		LDHA	ZW10
VPS11	RIC1		PRPF6	RASSF8
CASP14	RUBCN		CSE1L	SPC25
MCMBP	TRPC4		NME1	DOCK9
AKT1			SEC22B	RIPK4
WWC1			CAPNS1	CDK5RAP2
PSMD12			LIG1	GRAMD1A
CNOT10			TFIP11	PLEKHA7
MCM2			CLTC	APBB1IP
NMD3			ACLY	HNRNPL
DIP2A			RPL10A	RPS6KA1
TXNDC9			LIAT1	DBN1
RIC8B			GPI	TASOR2
PPP1R13B			RPS9	MAP1B
RFC3			ACTC1	TAGLN2
IL6ST			ZNF827	TUBA1B
NCKAP5L			MAP4	BMS1
PGM3			MCAM	TUBB3
NAA15			TPI1	PCBP3
MAP3K7			SHROOM3	GART
GGA3			NPLOC4	MTO1
PTGR1			UPF3B	TRIM25
PSMD7			ASPSCR1
FCHSD1			PRIM1
FAM120B			PCBP1
HAUS5			LSM14B
IQCJ-SCHIP1			FUBP3
SESTD1			SF3A3
ARHGEF40			BZW1
ITGB3			CAD
C11orf49			EIF2S3
VPS18			SEC23A
PLIN2			KMT2D
PLD3			RNF168
RDH11			LMNB2
MLXIP			EEF1A1
CRIM1			KRT8
FAT1			NR3C1
SEPTIN4			TES
EIF3M			PBRM1
STAT5B			MAP7D1
TRAPPC9			BRD9
THEM6			GLUD1
CHMP2B			CTPS1
JUP			ALDH18A1
GAPDH			ZFPM2
CAPN1			FKBP3
EIF5A			SRSF5
DDX39B			NARS
PLS3			C2CD2L
KPNA2			RAB3GAP2
PARG			MAST3
BAIAP2			MTSS2
KRT8			RPS7
KRT77			PHB
YWHAB			AK2
CCT2			SLC38A1
COPA			QRICH1
LSM14B			PEPD
PRDX6			CDC42EP3
TMEM263			DUSP3
ENSA			TANGO6
NAPG			WIPF2
SH2D4A			GFPT1
DARS			SF3A2
GSK3B			WTAP
HSPA1A			STON1
STAU2			EIF3I
POLA2			OLA1
LSM14A			RAB27B
RAC1			IQSEC1
SARS			NDC1
ZC3HAV1			NEK4
TMEM214			UHRF1BP1
CLIC1			CAMK2G
ANKRD17			SLC12A4
TRAP1			PSMD8
GRSF1			UBE2Q1
RASAL2			RFC3
FAM83G			PIBF1
VDAC2			POLR3B
MDH2			ATP6V1F
GNAS			LPIN1
LONP1			LRBA
SERPINB12			DDX12P
GCN1			POLR3C
TRIOBP			GLI2
PARP4			CCSER2
PCNA			NT5C2
HACD3			KEAP1
OGA			ZFP36L1
MIF			IQGAP3
ZFAND6			USP11
KDELR2			EPG5
FTSJ1			ITGB4
TAB2			AGPS
EIF3K			HOXC8
DHX35			BECN1
ACSL4			TEDC1
SACS			USP25
MPP5			LZTS2
GGCT			VIM
TOM1			CLINT1
KYAT3			PUF60
GPX4			RBM17
TJAP1			PFN1
DCP2			PDCL3
PPA1			FERMT2
CANX			EFHD2
DTD1			BRCA2
CRCP			HNRNPM
IKBKG			PRRC2A
PPP1R37			ANXA1
THY1			EEF1G
POLR3B			RPL34
CCS			KIF2A
CLTA			HIVEP2
ABLIM3			RPS3
ALPK2			RPSA
FGD6			RRBP1
STOM			GDI2
SNX33			TXNRD1
AGFG2			AKT2
ZC3HAV1L			CPSF2
SORBS3			HSPA5
CAPN7			CKAP2
RRAGC			PRDX1
URI1			RANBP3
DNAJC7			ECHDC1
CCSER2			PCF11
PDE4DIP			RIOK1
AKTIP			PPP2R1A
DCTN3			RPLP2
SSR1			MAP7D3
SGPL1			SLC25A5
TDRKH			MYL6
THOC3			PYCR1
NCK2			ALDH1L2
CUL3			PRDX6
CYB5R4			EIF3D
RASSF1			SPAG5
HABP4			ERBB2
PFDN5			TFG
KATNB1			BCAR3
CAB39			PACSIN2
ANKRD27			TARS2
PRKAR2B			PKN1
RAB29			GDI1
CDH2			SLC30A1
UBIAD1			ZC3H7A
NUP155			SDCBP
AKR7A2			XPO1
C6orf47			PRKRA
DEPDC1B			ANKFY1
CCN1			CLCC1
ARAP1			SLC38A2
GLMN			SLC30A6
FAM160B1			CNP
C2CD4C			ACAP2
CAVIN3			SIK3
ATG3			EIF3K
CARD6			TUBGCP2
EIF2B1			RPS15
MTX3			TRAPPC5
IQCC			HS1BP3
BCL2L13			NAGK
CPT1A			GRWD1
STARD3			AKAP8
AP3S2			FTO
ODF2L			KLC4
NACAD			STX4
BEGAIN			RAP1GAP2
UGGT1			CEP95
PTPDC1			CCDC9
COG4			SFXN1
TRAM1			CFAP36
PLEKHM2			FOXO3
UGP2			TBC1D12
KCTD10			SECISBP2L
HDAC6			FNIP1
RAPGEF1			TSEN34
EIF2AK4			SRGAP1
PIP4K2A			PSD3
PRKAG1			MICALL1
USP19			PIP5K1A
TPP2			LATS2
RPL28			FBLN2
TEX264			NQO1
SREBF2			ALDH3A2
STMN1			ARHGAP32
MIS18A			FYCO1
CAPZB			IKBKG
AIMP2			N4BP2
MBNL1			SHISA2
CCDC14			STXBP1
ARPC4			ABLIM3
ARPC1A			PANK4
EIF3I			ALPK2
UPP1			EXOC1
HSPA8			GGA3
MRE11			TCAF1
RPS15A			PSMC4
KNSTRN			PCBP4
STAU1			CCDC66
FLG2			LSM11
PLK1			SORBS3
RPS12			URI1
SHROOM1			CEP250
CASKIN2			KIAA0753
MTMR4			DENND5A
LDHA			CCDC28A
PCM1			IRAK2
NAV1			EEA1
CDK14			ANXA4
LDHB			MYO18A
TXLNA			PEBP1
EIF4A1			VPS33B
SIPA1L2			UBE2J1
TXNRD1			CLP1
EZR			CDC23
DRG1			MAPK1
CPNE1			TRAPPC1
MACO1			VPS45
CAV1			FLCN
UBAP2			STX3
OXSR1			TBC1D4
MAP7D3			VTA1
NME1			TSG101
CPNE3			STUB1
PPME1			CARD8
MAGED2			WDCP
TBCEL			FMNL2
CSRP1			MTMR1
ABCF1			MED24
XAB2			COPA
PHB2			LRRC59
ALDH7A1			PHGDH
ECHDC1			SPAG9
BZW1			STAMBP
MED23			ALDOA
ARG1			TALDO1
AASDHPPT			BUB1
ASF1B			STAU1
RPL36AL			ABCF1
SPTLC1			ARFGAP1
BRAF			MAGED1
PPIP5K2			RPLP0
CENPE			ATE1
UBXN1			RPS6KB1
PTK2			TKT
DHCR7			INTS1
FH			RAB8A
MPDZ			RPS6KA3
CNP			YKT6
CASP8			PRDX2
ATP5PD			SND1
MCM6			EXOC7
GTF3A			VAPB
PSMA1			SUN1
TBC1D10A			CASP8AP2
OTUB1			WWC1
GRWD1			SLMAP
TTC37			SAP30BP
KLC4			HSP90B1
AKT3			TACC2
TBC1D12			ARPC1B
FAF2			TMEM214
TGFBI			OXSR1
SRGAP1			MORC3
ARL1			SMC4
CTSD			HSPD1
SLFN11			CCDC130
SPHK1			RTN4
C6orf132			PCBP2
FAM126A			HADHA
NSDHL			MRPS11
LARP6			CEMIP2
SLC16A1			DARS
RANBP9			FBXO5
NUDCD1			RNH1
SNRPB			SYNE2
ALKBH3			EPN2
FARSA			PPP6R2
IDH1			TBC1D10B
RNF25			RAB3GAP1
TDRD7			ACTR3
LRBA			GOPC
STT3B			STK38
FAM13B			TSC22D4
CRYZ			GPBP1
TCAF1			CPNE1
DGKA			USP39
MTFR1L			KIFC3
DIS3L2			MYO1C
GPRASP2			PITPNM1
PPM1B			SLC29A1
ACBD5			KPNA6
RNF34			PIGU
RAB21			HINT1
ELMO2			TDRP
WDR35			GRAMD2B
PIKFYVE			KATNAL1
AJUBA			RRM2B
RBPMS			CASP8
NDEL1			RRAGA
INPP5B			TTC28
ATIC			STK24
PTTG1			CCDC177
RPAP2			PFDN6
MID1			DIP2A
ARHGAP42			METAP2
PSMC6			LRSAM1
PIK3CD			PRPSAP1
BORCS6			PRUNE2
MAP2K1			KIAA1522
GNPDA1			SNX18
ABLIM2			ARL8A
IFT57			OCIAD1
RINT1			CNOT11
AMOTL1			AQR
DNAJC21			PEX1
TECPR2			PPP1R13B
TACSTD2			MITF
PRKD3			SHROOM1
TMEM165			GSTA1
EDRF1			CDC16
PFDN1			NCKAP5L
SCFD2			GEMIN6
CNOT6L			MND1
GFPT2			AHI1
CKAP2			ATP6V1C1
RPS2			IFT52
ANKHD1			VAV2
RANBP2			WDR82
EIF3C			USP54
TTC4			PEX3
MAPRE1			ZW10
PSMD1			RASSF8
NUFIP2			SPC25
CD44			DOCK9
HSP90AA1			RIPK4
RHOA			CDK5RAP2
FLNC			GRAMD1A
HELLS			PLEKHA7
ALDH9A1			APBB1IP
YWHAG			AAK1
MARK2			ZFP1
SKA3			STX5
FLNB			CD44
KPNB1			PGAM1
ACTB			EIF5
FSCN1			LASP1
RNF114			ENO1
TTK			CNN3
HSP90AB1			CPSF1
CKAP4			CYB5R3
NUP98			DCTN4
CALM1			MAP1B
TRIM26			EEF2
YKT6			C1orf198
PRRC2C			G3BP1
			PCBP3
			PEA15
			RBM42
			PLIN3
			ATXN1L
			G6PD

## Sheet: Sheet2
					ACACA		GTF2H2C		CCNK
PRKDC	KRT10	FLG2	HSPD1		KRT1		ZNF330		WDFY1
EPHA2	PCCA	POLK	KRT34		KRT10		ALG13		AGFG1
PTK7	PKP1	GPATCH11	LYPLA2		PC		IPMK		UPF1
SNRNP200	PC	ZNF830	ECE1		PCCA		DUSP3		SCYL1
GTF2H2C	KRT16	RBM26	CS		KRT5		SNRPA		ZNF716
ZNF330	PAN3	EXO1	PDHX		KRT9		UBLCP1		NCAPH2
TIPRL	NDUFAF2	PA2G4	ME2		KRT6C		PTPN3		WDR74
RPA1	DUS2	PLK1	SSBP1		KRT6B		PPFIA1		CD2BP2
GMPS	MRPS36	RPL26	GUF1		ACACB		IBTK		ZNF347
RPL3	MRPL3	CCNK	HINT2		KRT8		BUB3		ZNF484
SLC4A7	RPL37	WDFY1	IGHA1		MYH9		NBPF10		NMD3
EIF5B	ETFA	FLYWCH2	MRPS35		FLNA		DCTD		BRCC3
SMN1	LYRM2	TRMT6	NDUFB4		KRT16		DNAJC1		ZNF175
HNRNPL	VARS2	NOL10	TUBB4B		KRT7		DNAJC17		SCAF8
YARS	BCKDHA	RAD54B	HIST1H1C		PLEC		STAT6		MTMR2
RPL6	CRAT	UTP14A	MYO6		VIM		GGH		CTNNBL1
MCM4	C3orf33	NFRKB	HIST1H1E		KRT14		RGS12		RPL36AL
TLK2	GRPEL2	EMSY	KRT14		KRT4		GMNN		GLO1
EDF1	HIST1H1C	ZNF7	RPL15		KRT80		VRK2		NRDC
RNMT	ALB	SRSF11	KRT16		ANXA2		DNAJB4		ZNF79
PDCL	AP2A1	ZNF267	NNMT		FN1		PFDN6		DGCR8
PSMD11	KRT36	HSPA9	RHEB		MCCC1		SNX18		MYSM1
ACSL3	CPS1	PTBP1	TGM3		ACTB		RASA4B		ZNF836
RBBP8	KRT86	NSUN2	SPRR1A		TUBB		CSTF2T		GSPT1
SPAG7	KRT77	CCNB1	UQCRC2		KRT77		TRIM22		CHORDC1
ZBTB10	DUT	POLD1	LARS2		TUBB4B		DUS2		DHCR24
ZNF836	KRT71	NRIP1	HDHD5		KRT27		RPL10		SETDB1
SNRPD1	COX5B	RBM41	CASP14		KPRP		COPRS		ZNF189
MOCS1	TGM1	NACC1	ACADM		PKM		MKLN1		ZNF483
G3BP2	OXA1L	TOR1AIP1	ANGEL2		FLNB		IGHMBP2		PLPBP
DNM2	TRMT61B	SPDL1	TGM1		GAPDH		MPZL1		ZNF90
RBIS	MTERF4	SFPQ	PDHB		TUBB2A		KRTAP4-6		DOT1L
VIRMA	PAM16	AGFG1	MRPL50		HRNR		DLG5		PPHLN1
ALG13	SLC25A24	KRT85	ECH1		ACTC1		TLE3		TET1
PRKCD	MMAB	UPF1	NOA1		HSPA9		MGMT		SH3BP4
CAPG	MRPL2	GTF3C4	DARS2		DSP		CD151		GSDME
PSPC1	MRPL47	RPL13	THG1L		HIST1H2BK		GJA1		CPSF3
IPMK	TRIT1	ZCCHC8	MRPS15		AHNAK		SCAPER		PRMT1
SLF2	MIPEP	CTDP1	NDUFS2		HSP90AB1		MYCBP		ZBTB7A
ZNF561	MIEF1	NR2C1	ABHD10		EEF2		AGTPBP1		ZNF766
DUSP3	PREPL	PARK7	NDUFS8		LRPPRC		CETN2		ZSCAN22
NCOA6	KRTAP2-2	DDX23	MMAB		HIST3H2BB		TRIM56		ZSCAN29
RPL35	FASTKD1	SLC16A3	ACSF2		HIST1H1C		RAB7A		ZIM3
CPSF2	SLC25A10	SAP130	ACADSB		PCCB		USP6NL		NCOA1
ZNF354B	ATP5PO	YEATS2	PMS1		KRT17		DCBLD2		CCDC124
SNRPA	ACAD10	SF1	HRNR		HIST1H4A		SMC1A		GGH
TGIF1	MRPL28	VDAC1	HIST1H1B		HIST1H1E		DUT		TRIM25
ZNF616	KRT1	RB1	GSPT1		FLG2		PURB		RPS6KA1
UBLCP1	DSC1	WDR43	WASL		YWHAQ		EIF4E2		WASL
ZNF484	COX6B1	RPL17	HNRNPUL2		HSPA8		LIG3		ANP32A
ZNF680	KPRP	EFTUD2	FASTKD2		HSP90AA1		ZNHIT6		MOCS1
ZNF749	TOP1	TUBB6	RPL23		NCL		USP42		CRTC3
PTPN3	SDHA	SCYL1	SLC25A40		ACTN1		TANC2		NEK7
ATF7IP	PCMT1	C17orf80	FLG		TLN1		CENPO		MTBP
ZNF90	SPRR1A	PCYT1A	NGRN		LMNA		ATF2		WARS
KAT6B	SAP30BP	ZNF716	DEFA1		FLNC		RND3		TBC1D22A
PRIM1	EVPL	ZNF74	ECHS1		ACTN4		GCC1		POLR3D
ZIM3	RPS25	NCAPH2	ECI2		TUBA1B		VGLL4		ZNF528
ZNF728	DYNC2H1	A2M	NDUFS6		HIST1H1B		MAMLD1		C19orf47
FDPS	SRSF7	WDR74	LYRM2		TUBA1A		TAX1BP1		ZC3H8
ZNF3	IGHA1	CD2BP2	ARL2		TPM2		EYA3		CIAO3
TRUB1	MRPS2	DHCR7	AK3		FASN		EIF3E		IFRD1
PAPSS1	GOT2	ZNF347	DNLZ		HSPA5		AIP		SAMD1
PDCD2L	NDUFS8	CWC15	MSRB2		TPM4		CDC42BPA		BTF3
XPO6	MRPL46	ZNF484	MAP4		KRT78		MTCL1		MED27
BAP1	BCS1L	BUB3	ACTB		CLTC		NMT2		DEPDC7
SPC24	HBB	SMAD4	KIFC3		LDHA		UFD1		PUS1
TIPIN	ACSF2	NMD3	SH3BP4		ENO1		FBXO30		DOCK1
TAOK2	COQ6	TRUB1	DSC1		JUP		POLE		ZNF300
ZNF70	ACAD8	CSNK2B	SUGP2		EEF1A1		IFRD1		PTAR1
GTF3C2	COQ5	ZNF225	SHROOM3		DSG1		CEP44		ZNF749
ZNF263	HIBCH	ZSCAN26	SLC2A1		YWHAZ		CHMP1A		COPRS
RPS6KB2	DAP3	PUS7L	TMEM263		PRDX1		CCDC22		HDX
GSTA1	MRPL39	GTF3C2	KPRP		RPL7A		WASH4P		PAPSS1
USP34	KRTAP13-4	SP110	MAVS		MYH10		ANXA7		ZNF143
SNX21	HIST1H4A	CRCP	MECP2		HSP90B1		LATS2		MRTFA
RNGTT	KRT9	LANCL2	MSH3		LGALS1		NQO1		TSN
LEO1	CASP14	FAM204A	RPS25		HIST1H2AC		PPP2R2A		CDK14
EPHB2	SLC25A5	RSRC1	H2AFX		ALDOA		CNOT11		PFKP
YEATS4	KRT14	ZBTB34	KRT85		RPS27A		LGALS8		UFD1
NCS1	FLG2	TICRR	MRPL12		TGM3		MARCKSL1		SYNRG
POLB	HRNR	WDR25	SERPINB12		YWHAB		GRB2		TAB1
FBXL3	AP2A2	JADE3	RFTN1		ANXA5		FYCO1		SIRPA
UBR7	ALDH7A1	DR1	COMMD10		HNRNPA2B1		DCPS		UBP1
CCDC8	RBBP4	ZNF548	HIST3H3		TPI1		TRIM38		THAP11
ZHX1	RRS1	MBTD1	TRMT1		ALB		IFRD2		WRN
SLC1A4	RNF168	RBPJ	PDK1		TUFM		SPAG1		JAG1
HIST1H1C	PBRM1	PPP4R2	KHDRBS1		DCD		GMPPA		SEC24B
SMC2	RBM42	INO80D	MRRF		CCT8		CFAP298		ARAP3
TBCB	S100A6	CDKN1A	RPL13A		RPS3		SYNE1		PHACTR2
YTHDF1	SRSF3	PHC1	PTBP3		RRBP1		PRMT9		COPZ1
RPL22	ARL6IP4	CCNF	SRSF7		CFL1		DNM1		MYO1E
ERCC3	SRSF1	CCDC71	LOR		P4HB		GKAP1		RASA3
AURKA	ZBTB7A	PPP1R26	MCM7		VDAC1		CYP1B1		MAGI1
KRT86	ANGEL2	HMBOX1	UCHL1		MYL12B		UACA		GOLGA5
PSMA4	BUB3	ICE1	UQCRC1		HSPD1		NUP85		MSTO1
KIF1C	ALOX12B	SMTN	ACAT1		HADHA		SNX4		SNX3
CDC42EP1	ALDH6A1	ZNF592	MTPAP		ATAD3A		PANK4		LPIN3
CDKN2AIP	MRPS24	ZMYM1	ALDH1B1		RPL4		AHI1		OCLN
RPL8	LYZ	KIF2C	PDSS1		LONP1		SNUPN		STIM1
LRRC59	MRPS15	ZNF709	PSMD3		ANXA1		AFF3		OSBPL8
SNAP23	PPTC7	POLDIP3	MTG1		HSPA1A		ARIH2		STXBP5
CAVIN1	FPGS	BCLAF1	LAP3		EZR		PAPSS2		SSH2
SH3GLB2	PDHA1	XRN2	MTR		HNRNPA1		RAB5B		CBLB
KIF2C	PSMB6	ZEB2	CALML5		RPS4X		SH3RF3		SLC39A14
SPATS2L	AASS	JMJD1C	RPL37		RPS6		TTN		TUT4
MXRA7	ATPAF1	RBM22	DCXR		PGK1		VAV2		FAM133B
NASP	SCO1	DNAJC8	PDK3		MSN		CEP295		MTMR12
HCFC1	S100A14	HNRNPR	STBD1		HSPB1		EXOC6		GRK2
BACH1	ARL2	ZNF431	GATB		SFN		OSBPL11		ARHGEF17
CDC27	KRTAP4-6	SRPRA	DMD		YWHAE		PSMB1		NOB1
PUF60	ATP5IF1	BRCC3	LYZ		ATP5F1A		PRMT5		ZNF460
CAND1	MRPL20	PRCC	ETFA		SHMT2		GBE1		ARFIP2
RAN	COQ8B	BCL9L	GFM2		MAP1B		SLC19A1		DNAJC6
SRPK2	TMEM65	ZNF175	FDXR		PRDX2		NT5C2		GAR1
EFTUD2	TIMM21	RPL19	VARS2		DDX5		ABHD12		ZNF14
KRT31	FDX1	EMG1	UQCRFS1P1		HNRNPK		DICER1		HAUS3
LRRC42	GCDH	NONO	AASS		RPL6		WDR82		ACTR10
CMTR1	BCAT2	SH3PXD2B	MRPL2		U2SURP		PEX3		KDM4A
KRT33B	TWNK	PBK	ATPAF1		KRT18		RASSF8		RIOK3
ZNF579	MRPL38	SCAF8	SCO1		RPL7		NFXL1		BLVRA
SEPTIN6	NDUFAF5	SETX	MCCC2		PFN1		MIA3		TBCE
KRT34	PCK2	RPS11	COQ8B		EEF1G		RAB11FIP2		SMC3
XPC	NLN	TWF2	CDSN		RPN1		OSER1		TBCA
HMGA1	NDUFB9	DDX5	NDUFV3		RPL13		CASP1		ZNF330
SRSF1	IVD	RPS4Y1	DMAC2L		CLIC1		SPAST		EPS8
RPP30	PDSS2	NAP1L4	XPNPEP3		LMNB1		FNBP1		STAM
UNG	RMDN1	ZNF281	MRPL27		SPTAN1		CHCHD4		USP32
GABPA	MECR	CDK12	COQ9		CALM1		WASF1		PAIP1
MBD2	MCUB	HIST1H1B	SUCLG1		PDIA3		NFATC1		TSC22D1
RPS5	TFB1M	LMNA	DIABLO		ALDH18A1		NFKBIB		SPATA5
TCF3	BCKDK	CDCA2	SAFB		UBA1		KIAA0232		RGS10
PPFIA1	OSGEPL1	CDC40	KRT27		DSC1		ANKRD13A		RSRC2
IBTK	NIPSNAP1	CDK18	KRT80		DDX3X		KIF24		SLC30A7
ZKSCAN4	CBR4	ZNF845	KRT8		IDH2		NECTIN1		MAP4K3
SELENOH	MRPL55	CKAP2L	CCT8		RPS9		PLSCR3		KIF7
PHF21A	TST	DSG1	KRT17		XRCC6		PSRC1		MYCBP2
KLF10	D2HGDH	TAF7	GOPC		WDR1		ANKRD40		LRCH1
INO80	DDX28	XRCC6	TPR		EIF4A1		WDR81		FBF1
RBM23	KRT7	RPA1	CEMIP2		MYL6		MIGA1		CHMP1A
RNF2	NNT	VRK1	RPL5		SND1		MED14OS		EXOSC5
COMMD9	HIST1H2BK	ZNF791	ARG1		TAGLN2		CCDC112		GSTO1
BUB3	RPL15	RAP1B	RPS4X		TAGLN		MAP7D2		RPL37
SMC3	PRSS1	MTMR2	DCD		VDAC3		UBE2J1		SEPTIN8
NBPF10	CDC42EP2	CTNNBL1	ACTC1		SLC25A5		SEC13		GJA1
ZNF227	DSG1	AASDHPPT	JUP		XP32		SH3BP5L		EXOC4
CALCOCO2	ARG1	RPL36AL	AP4E1		RAN		ASNSD1		ZNF507
CENPT	JUP	RHOA	DSG1		ETFB		SORBS1		NDRG3
DCTD	ALDOA	GLO1	HNRNPA1		TMEM263		AXL		NCAPD2
SLCO3A1	RBBP7	NRDC	P4HB		HNRNPU		LYPLAL1		HM13
ZNF614	GAPDH	ZNF79	MRE11		RAB1A		PPP2CA		PPP1R12C
PALB2	KRT8	DGCR8	ALB		EEF1D		EML1		PARP10
CMAS	MKI67	MYSM1	HP1BP3		PCBP1		SNX11		CAMLG
ZFAND3	DCD	TCF20	ALDH1L2		RPS11		FGF1		FAM126A
ADNP2	TRIR	MAPRE1	DDX39B		PCBP2		VAC14		NSDHL
REXO1	ETFB	SF3A1	YBX1		RPS3A		WFS1		VPS26A
ZNF268	NSMCE2	NR2C2	RPL22		SRSF6		TRMT12		ACTR5
ST13P4	U2AF1L5	ORC6	MYH10		HSPA4		RAD50		GORASP2
BTF3	ACTB	SERBP1	RPL18		TCOF1		TRAPPC8		PPP4R1
WRN	ANXA5	HIST1H1C	MRPS28		ANXA6		TIMM50		EXOSC2
MED27	RPL4	ZNF836	KRT86		FUBP1		RAB2A		NAA35
DNAJB14	DIDO1	KRT16	MYH9		RPLP2		EEF1AKNMT		SEC23B
TRIM7	UBA1	DHX30	AP3B1		TGM1		PARD3B		POMP
GMDS	UTP14A	GSPT1	AP3D1		DYNC1H1		VPS50		TBCC
MTF2	LIG1	AHSA1	ALDH7A1		DHX9		EXOC2		NUDCD1
RBAK	BCLAF1	ETFB	CHD4		GANAB		COMMD8		NUDT12
C1orf174	SETX	ANP32B	HIST1H2BK		SUPT16H		GMFB		KAT5
BICRA	TCF20	ZFP28	ZNF512B		VCP		FARP2		ITPK1
TAF6L	ZNF512B	ZNF566	MYBBP1A		KHSRP		ATG16L1		GMPPA
CCDC25	EMSY	SERPINB12	PUS1		MATR3		HIP1R		DHFR
ARL14EP	RAI1	C18orf21	ZFP91		RPS8		HEBP1		TAF6L
TSEN2	SETD2	SUMO1	REXO4		PPIL4		COL12A1		IL6ST
SPRTN	ZFHX4	MBOAT7	CCDC137		RPL23		NEB		CCDC25
FAM204A	RSBN1L	MYH6	NUCKS1		MIF		CHKA		EIF4E2
ARL13B	CENPF	ZNF45	UTP20		SPTBN1		AGAP3		PLD1
ZNF594	NOL10	ATXN10	ANKRD12		MYL9		METTL2A		IDH1
FOXP4	PRPF4B	GSTP1	DHX15		LMNB2		COG2		RASA4B
ETV3	ELOA	CHORDC1	ZNF800		RPS19		KAT2B		NFKB2
LSM11	GATAD2A	DHCR24	MBD4		TRAP1		PI4KB		WWC2
TFPT	SMCHD1	RPS13	NUSAP1		SUCLA2		TRDMT1		DNM1
POLR3C	COIL	SETDB1	JAG1		ACO2		MOV10		UBE3A
ZNF335	STIP1	ZNF189	VDAC1		SUCLG2		PRKACA		MAPK7
INTS6	DDX31	PDIA4	ANKRD11		PRKDC		SERPINB9		NUP85
SLBP	RBM10	ARPC4	POP1		MAP4		NUP35		SNX4
ELK3	ZNF609	CABIN1	RBM19		TCP1		NPC1		CASZ1
RIOX2	RALY	PPAN	BRCC3		CS		ANK1		EPHB2
ZBTB8A	NFIL3	ZNF483	AATF		SERPINB12		SERGEF		FAM13B
KDM5B	SUPT6H	GTPBP1	KIFC1		ALDH7A1		IFT27		DGKA
NCBP1	PLRG1	PLPBP	GTF2B		SLC3A2		DEF8		GABPB1
ANAPC4	NFRKB	ZNF90	CHD2		DDX3Y		PSTPIP2		VPS13C
OTUD5	LEMD3	RPL32	TAF3		CCT2		BLOC1S5		FSD1
C1D	UTP20	REXO2	ATP1A1		DDX17		LBH		SH3RF3
ERCC6L2	KDM3A	DOT1L	DHX16		PKP1		THBS1		DPH1
GTF2H3	NSUN2	PRKAG2	NEPRO		DDX21		EVI5		SNX33
ANAPC7	NEDD8	PPHLN1	ZNF136		RPS25		SYN1		PSMD7
ZNF696	LIG3	CDC123	DOCK1		HNRNPH1		DGKE		PRR5L
LUC7L	FIP1L1	MAT2A	C1orf52		S100A6		CTU1		CAPN7
ZNF646	PNO1	COPS3	ZNF8		SPRR1A		STX6		RRAGC
BCLAF3	WDR43	SLFN11	SET		RPL14		ILF2		MTFR1L
PATZ1	UBFD1	ZFC3H1	SP100		ARG1		SHKBP1		DNAJC7
ZNF496	DDX23	C19orf53	CHAF1A		SRSF3		ATF6		DIS3L2
KANSL2	GPATCH8	TET1	GLYR1		COPA		PREB		ZNF335
CCDC117	MFAP1	RNF216	GON4L		KPNB1		STARD13		ACBD5
CLK1	BOP1	ZNF263	SEC24B		ALDH9A1		SNU13		PDE4DIP
CKAP2L	SAMD4B	SNRPB	USP8		AHCY		JMY		MAD2L1
SNRPD3	ICE2	CCDC12	KDM5A		NME1		NAA30		MED16
SLC38A1	ELF2	ZNF84	WDR46		TKT		PDLIM3		HECTD4
NR3C1	CDC40	THY1	ARAP3		VDAC2		RTTN		C12orf29
RIOK1	RNF20	FAM76B	HTATSF1		RPL27		DPCD		SCAMP3
RPS7	ZNHIT6	ZNF562	EME1		VCL		FMNL3		PRMT5
NACA	KHDC4	LIMD2	PPP1R2		LRRC59		CISD1		SLC19A1
HBS1L	KDM5A	CDT1	MYL9		HNRNPR		SLC35B2		FCHSD1
KRT78	WDR46	ARL14EP	RPS14		RNH1		THEMIS2		ABHD12
RPL14	PRR14L	TSEN2	ANP32E		CPNE3		TOP3B		THOC3
DHX9	RAD51AP1	ARHGAP19	MPHOSPH8		DDX39B		TMX2		PCLO
HNRNPA3	RANBP3	ZNF652	SNRPD3		HNRNPL		NPTN		WDR35
RPL15	SENP6	MOB1B	INTS13		ALOX12B		SENP2		ZFP36L2
ECT2	UBE3C	SUPT20H	ZC3H13		RUVBL1		HMGCR		FNBP1
EXOSC9	FOXM1	TFPT	SRRT		PARK7		RAB28		ZBTB5
XP32	YEATS2	CENPI	ANP32A		RAP1B		PSKH1		KLHL11
DNAJC1	DLG5	C2orf42	SMARCC1		S100A10		IREB2		ERCC6L2
FAM192A	PTPN2	NCAPD3	SFSWAP		HBA1		DNER		CAB39
HNRNPUL1	RIC8A	LIN37	RPS17		RBMX		F11R		WASF1
TIAL1	SRRM1	YTHDC1	SMARCC2		H2AFX		POSTN		FBXL3
ELAC2	KIF20A	DCLRE1B	ZNF317		IQGAP1		TBC1D13		ANAPC7
EIF4A3	DCAF13	ZMYM5	JADE1		SYNCRIP		FADS3		COPS7A
RPL34	TTPAL	ZNHIT3	MORC2		PRDX6		ERAP1		DNAJA2
SRSF3	MLH1	SMARCB1	QKI		PA2G4		XPO7		TRAPPC6B
CFL2	ATXN1L	SETMAR	KANSL3		RPS16		EIF2B2		PSMG1
ZMYM1	H1F0	EXOSC8	PHACTR2		CDC42		CROCC2		TMEM131L
GTF2E1	ASPM	MKX	WIPI2		SRSF1		FBXL18		TBC1D9B
DNAJC17	CBX3	HOXB4	DEK		PCNA		GPBP1L1		STX12
UMPS	SNRNP70	VRK3	PKP1		H2AFZ		EFNB2		ANKRD40
STAT6	EPS8L2	ZNF445	GSDME		TMSB4X		SCRN3		WDR81
GGH	RPS19	SLX4IP	SENP3		HNRNPD		AMZ2		CRYZL1
EIF2S1	DTL	EAF1	RPL23A		ATP5F1B		GCLC		MIGA1
RGS12	DNAJC17	PSMC3IP	ARL6IP4		AFG3L2		STRADA		UNC13A
GMNN	USP42	FBRS	CHAF1B		OGDH		DACT1		KIAA0930
VRK2	RPL30	TBX3	XIAP		ACADVL		ERP29		SKA2
ZBTB12	CSTF2	SEPHS1	RBM33		ANLN		FAM222B		FAM91A1
ZBED5	RPF2	ATF7	MYO1E		OAT		GEMIN4		IGF2BP1
ELL2	EHD4	FANCB	TRIM26		SDHA		JPH2		HSF1
DNAJB4	UMPS	GATA6	RASA3		ALDH4A1		TOGARAM1		CDCP1
PFDN6	KHDRBS1	ZC3H6	SCML2		SHROOM3		SMYD4		ZC3H12A
TOX2	HDAC1	SAAL1	PKN1		CORO1C		FBXO42		MAP4K1
PMS2	ATE1	FBL	RECQL5		PRSS1		VPS39		MED4
RAD51C	TLE3	GAPDH	CBX3		LDHB		ZNF277		RIMKLB
RBMS1	STAT6	ARID2	REST		RPL18		APOL2		UBXN6
SNX18	CENPO	RPS6	UBE2V1		HSD17B10		IL1RAP		TXNIP
ZNF32	NCAPH2	PPP1CC	SLC7A6OS		RPL15		CLCN7		ZC3H12C
ZNF507	ACO1	CUL4B	DIMT1		IDH3A		PRPS2		FUNDC2
IRF2BPL	PRPF19	PSAT1	PFKP		SEPTIN9		ANO10		CNTLN
BRD1	EWSR1	PHRF1	UBA2		RACK1		ADAM17		CNBP
SHPRH	USP39	CLIC4	HBA1		NPEPPS		AGTRAP		SGTA
PEAR1	KIFC3	RBM15	DTL		EPRS		EI24		JAK1
NUTF2	GGH	CKAP4	TDP1		PTBP1		GSTCD		NCKAP1
UBE2Q1	RPS13	KRT6C	MAGI1		RPL17		EIF2B3		TRAPPC8
PKP2	IPMK	RPL12	MOCS1		SLC16A3		SCCPDH		SNRK
FOXC2	RND3	DSC1	MTMR2		RPL19		ABHD14B		EEF1AKNMT
EID2	GCC1	EHMT2	TCERG1		RPS2		CRLF3		PARD3B
ZFP37	DUSP3	ZNF28	GOLGA5		ATP1A1		FBXW9		EXOC2
ZNF84	SRC	HRNR	NUDCD2		CAPZA1		COG5		CARD10
RASA4B	TRIM22	SH3BP4	FAM107B		CNN2		RELCH		ZC3H7B
SUN2	DBR1	HNRNPK	MMS19		RAC1		RB1CC1		TCP11L1
FAM76B	BEND3	KRT14	USP15		RAB13		WDR45		PROSER2
ZNF12	MAMLD1	CAAP1	MSTO1		RPL22		SLC35A2		EIF2D
LCOR	EIF2S1	RAC1	RPL30		ZYX		NUP160		BROX
CENPI	SNRPA	PTPN2	SNRPB2		ACLY		MOB4		KRTAP10-1
GSTM3	PPFIA1	ZBTB9	RPL7L1		RPS15A		PIK3C2B		BDH2
MSANTD2	NHP2	NUP107	PCNA		CAND1		WLS		MALT1
ALKBH5	UBXN4	CSRP1	LPIN3		PSMA4		DNAJC2		MED13L
MDN1	IBTK	QSER1	CRTC3		RCC2		FRYL		CENPL
SPOUT1	AHSG	ARNT	OCLN		DARS		HENMT1		FGFR1OP2
CRNKL1	FRS2	PIAS1	STIM1		RPSA		SPTA1		ENKD1
JADE2	MGMT	KRT5	GNB1		HIST3H3		GPAM		COMMD4
EPM2AIP1	GMNN	U2SURP	OSBPL8		SUB1		USP7		NHSL1
UVSSA	UBLCP1	KRT6B	STXBP5		KIF5B		TNPO2		ENOSF1
ELK1	ATP5PD	RPS4X	SSH2		EIF5B		DNMBP		WDR11
IKZF4	VRK2	RPL7A	CBLB		EIF3B		NCBP2		GSTM1
MLLT3	TAX1BP1	TUBB	GSTP1		COPG1		GMEB2		PARPBP
RPL24	EYA3	HNRNPD	CHORDC1		ILF3		NFATC3		QTRT1
SEPTIN11	POLR1A	ATP5F1A	TUT4		CCT4		VPS11		TRIM13
RPL7	EIF3E	CLIC1	NCAPH2		RPL10A		AKT1		RBCK1
RPS6	NBPF10	MRPS5	FAM133B		RPL5		WWC1		CEP63
NSFL1C	DNAJB4	ALDH9A1	MTMR12		RPS18		PSMD12		KLC3
PHF14	AIP	DDB1	SLX4		PDIA4		CNOT10		BTBD7
OSBP	UCKL1	NFATC2IP	CPSF4		HNRNPC		NMD3		SIRT2
HSD17B4	MTCL1	VDAC3	WDR74		ALDH6A1		DIP2A		SCN11A
SENP1	DCTD	KLHL9	GRK2		DPYSL2		TXNDC9		NAMPT
PSME3	PFDN6	PAXBP1	DHCR24		STMN1		RIC8B		PI4KA
TCP1	UFD1	ARGLU1	RPS13		SMC4		PPP1R13B		CIT
POP4	CCDC93	GSDME	NEK7		CD44		RFC3		NMI
HNRNPH3	FBXO30	RASA1	SMNDC1		CAPZB		IL6ST		FAM92A
ZNF598	POLE	PPIA	CENPV		CAPNS1		NCKAP5L		TNFRSF10B
RPL23A	CEP44	CPSF3	FLI1		RPL3		PGM3		IRS1
RPS18	AGGF1	ZNF624	ZNF823		VPS35		NAA15		VEZT
PFN1	RBMS2	PRMT1	ARHGEF17		ARGLU1		MAP3K7		DENND2A
PIH1D1	CHMP1A	ELF1	WARS		CSRP1		GGA3		NUP54
CEP76	SNX18	ZBTB7A	ATG13		PABPC1		PTGR1		RNF31
ECPAS	ELP3	ZNF766	NCOA6		ARPC2		PSMD7		ASPDH
IGF2BP2	CCDC22	CYFIP1	TBC1D22A		YES1		FCHSD1		CTNNAL1
GARS	ANXA7	SNRPC	CD2BP2		EIF4A3		FAM120B		RHOBTB3
RPL5	LATS2	ZSCAN22	CWC27		HNRNPA0		HAUS5		HMOX2
MRPS28	PPP2R2A	ZSCAN29	POLR2M		PARP1		IQCJ-SCHIP1		DCAF6
SMARCC2	LGALS8	MCM2	ADAM9		MTA2		SESTD1		CPD
ZNF461	MARCKSL1	ZIM3	ZFAND6		RPS13		ARHGEF40		GLI3
S100A11	GRB2	ZNF664	DBR1		PSMB4		ITGB3		KRTAP16-1
CSTF2T	PSMD8	NCOA1	RFX1		SRSF5		C11orf49		ANKRD13B
C7orf50	FYCO1	MRTO4	ARFIP2		ACAD9		VPS18		PRIM1
RPL23	DCPS	TGFBI	MIER1		HSPE1		PLIN2		ZFPM2
FABP5	TRIM38	MAP3K7CL	DNAJC6		MTHFD1L		PLD3		FKBP3
PLS1	ADH5	SLC16A1	PHF21A		KRT86		RDH11		C2CD2L
WRNIP1	IFRD2	EYA4	GAR1		MRPL19		MLXIP		RAB3GAP2
KMT2B	SPAG1	HMBS	ZNF14		GARS		CRIM1		MAST3
RPL11	GMPPA	SNRNP40	HAUS3		HDHD5		FAT1		MTSS2
KRT71	SYNE1	ZNF12	POLR3D		PHB2		SEPTIN4		SLC38A1
BCL9L	RASA4B	LEO1	UBLCP1		TSFM		EIF3M		PEPD
LOR	PRMT9	METTL16	ACTR10		ACAT1		STAT5B		CDC42EP3
INTS3	DNM1	CUL5	RNF2		HADHB		TRAPPC9		TANGO6
TRIM22	GKAP1	ATRIP	WDR75		ALDH1B1		THEM6		WIPF2
DUS2	CYP1B1	ZMAT3	OGFOD1		PDHB		TRIOBP		GFPT1
RPL10	TSNAX	CDC6	KDM4A		TOP1		PARP4		SF3A2
CDCA7	GNL1	RESF1	RIOK3		FABP5		OGA		STON1
CPSF6	UACA	BANP	BLVRA		RPL34		ZFAND6		OLA1
ZNF703	NUP85	TMEM263	CLASRP		AK4		FTSJ1		RAB27B
DLC1	SNX4	SRSF6	N4BP1		SERBP1		TAB2		IQSEC1
RAB23	PANK4	ZC3H14	TBCE		LOR		EIF3K		NDC1
PAX9	AHI1	NIBAN2	RCC1		DARS2		DHX35		NEK4
OGFOD1	SNUPN	SNRPA1	COPRS		DEFA1		ACSL4		UHRF1BP1
ARHGEF12	CRYZ	TUBB2A	PLPBP		FDXR		SACS		CAMK2G
DNMT3A	AFF3	SNW1	TBCA		PPIB		MPP5		SLC12A4
RCOR3	ARIH2	KRT77	ZNF330		SRSF11		TOM1		PSMD8
COPRS	PAPSS2	ZNF106	EPS8		RTN4		GPX4		UBE2Q1
MKLN1	RAB5B	ZNF92	DHX35		TXN		TJAP1		RFC3
IGHMBP2	SH3RF3	PAK2	STAM		CCT5		DCP2		PIBF1
IFT74	PSMC4	RAB13	USP32		CKAP5		DTD1		POLR3B
DCAF5	SCAPER	NMT1	SCAF8		GDI2		CRCP		ATP6V1F
ZNF564	TTN	CCDC124	PSMA1		GOT2		IKBKG		LPIN1
CRKL	VAV2	RPS10	OTUB1		G6PD		PPP1R37		LRBA
ZKSCAN1	CEP295	CENPH	PDIA6		DDOST		POLR3B		DDX12P
ALKBH2	EXOC6	GGH	DOT1L		RPL12		CCS		POLR3C
NCOA2	OSBPL11	AHCY	NMD3		HNRNPM		ABLIM3		GLI2
ZC3HC1	PSMB1	KDM3A	DGCR8		NPM1		ALPK2		CCSER2
SCFD1	PRMT5	ZNF529	PAIP1		SRSF7		FGD6		NT5C2
NEIL3	GBE1	PNN	CETN2		KRT71		STOM		KEAP1
HMGN1	SLC19A1	MYL12B	NMT2		PDLIM1		SNX33		ZFP36L1
HPF1	NT5C2	RBM5	C19orf47		HLCS		AGFG2		IQGAP3
PLEKHA1	ABHD12	ZFP14	PPHLN1		RARS		ZC3HAV1L		USP11
UFSP2	MPZL1	MSH2	MYSM1		EIF3A		SORBS3		EPG5
CXXC5	WDR82	SCAF4	SPATA5		NACA		CAPN7		ITGB4
LMAN1	PEX3	MTF1	ZC3H8		CDK12		RRAGC		AGPS
PIMREG	RASSF8	MED13	RGS10		TALDO1		URI1		HOXC8
PPM1D	MIA3	KRT17	CIAO3		RPL8		DNAJC7		BECN1
FOXA1	RAB11FIP2	TRIM25	IFRD1		GNB2		CCSER2		TEDC1
MYNN	OSER1	LSG1	SAMD1		CAT		PDE4DIP		USP25
PLEKHN1	CASP1	HNRNPH3	AGGF1		ALYREF		AKTIP		LZTS2
DBF4	SPAST	ZC3H11A	SLC30A7		RPL35A		DCTN3		ALDH1L2
USP40	FNBP1	ZFY	MAP4K3		CALD1		SSR1		SPAG5
ZNF440	CHCHD4	POM121	NCOA3		NNMT		SGPL1		TFG
FBLN2	MYCBP	FABP5	KIF7		IPO7		TDRKH		BCAR3
NMNAT1	WASF1	KDM3B	MYCBP2		PAICS		THOC3		PKN1
ZNF771	NFATC1	WAPL	LRCH1		RPL24		NCK2		SLC30A1
ZNF33A	NFKBIB	RRP36	FBF1		AARS		CUL3		ZC3H7A
DDB2	KIAA0232	ZNF888	EXOSC5		MCM5		CYB5R4		XPO1
MAP4K2	ANKRD13A	ZNF761	CAP2		MTHFD1		RASSF1		PRKRA
HIVEP3	KIF24	SEC24C	GSTO1		DKC1		HABP4		ANKFY1
MITF	NECTIN1	PMF1	SEPTIN8		ARPC4		PFDN5		CLCC1
HIRIP3	PLSCR3	HACD3	GJA1		PSMA1		KATNB1		SLC38A2
DYSF	PSRC1	DDX17	EXOC4		RPL26		CAB39		SLC30A6
TAP2	ANKRD40	JUP	GGCT		RBM39		ANKRD27		ACAP2
ERICH1	WDR81	ALB	ZNF507		AHSG		PRKAR2B		SIK3
DHFR	SERPINE1	EIF2S2	NDRG3		PSMB6		RAB29		EIF3K
SNRNP40	MIGA1	CCT8	NCAPD2		MTA1		CDH2		TUBGCP2
CDC16	MED14OS	KRT13	HM13		FERMT2		UBIAD1		TRAPPC5
LANCL2	CCDC112	RPS2	PPP1R12C		COL1A1		NUP155		HS1BP3
MRNIP	MAP7D2	ENSA	PARP10		PPP1CA		AKR7A2		NAGK
ZNF532	UBE2J1	PDAP1	CAMLG		LARS		C6orf47		AKAP8
CBR1	SEC13	DPYSL2	PPA1		PEA15		DEPDC1B		FTO
BSG	SH3BP5L	HSPE1	TET1		PHGDH		CCN1		KLC4
MLLT6	ASNSD1	SUCLA2	FAM126A		EFTUD2		ARAP1		STX4
STXBP1	SORBS1	RPS6KA1	NSDHL		ARPC1B		GLMN		RAP1GAP2
CASZ1	HTT	WASL	BTF3		FARSB		FAM160B1		CEP95
MND1	AXL	ATP1A1	VPS26A		HP1BP3		C2CD4C		CCDC9
DDX12P	LYPLAL1	PTPN11	ACTR5		CAP1		CAVIN3		SFXN1
ANXA11	PPP2CA	EIF4A3	MED27		TBCB		ATG3		CFAP36
ZNF48	EML1	AURKA	GORASP2		ATP2A2		CARD6		FOXO3
PAXX	SNX11	ANP32A	PPP4R1		BZW1		EIF2B1		TBC1D12
PSMA6	FGF1	IRF2BP2	EXOSC2		GSTP1		MTX3		SECISBP2L
DPH1	VAC14	FARP1	NAA35		FSCN1		IQCC		FNIP1
SUPT20H	WFS1	PPP1R15B	ZNF33A		HNRNPAB		BCL2L13		TSEN34
PCBP4	TRMT12	ZNF461	SEC23B		RPL23A		CPT1A		SRGAP1
CCDC66	RAD50	MLH1	POMP		S100A11		STARD3		PSD3
ZBTB34	TRAPPC8	PARVA	TBCC		SLC7A5		AP3S2		MICALL1
TICRR	TIMM50	USO1	NUDCD1		RPL11		ODF2L		PIP5K1A
PARP2	RAB2A	RFTN1	NUDT12		TGFBI		NACAD		LATS2
JADE3	EEF1AKNMT	DYNC2H1	KAT5		CANX		BEGAIN		NQO1
RRAS2	PARD3B	MOCS1	ITPK1		RPL30		PTPDC1		ALDH3A2
C12orf29	VPS50	PCNA	GMPPA		SRRM1		COG4		ARHGAP32
SCAMP3	EXOC2	CRTC3	DHFR		RPL35		TRAM1		FYCO1
MPZL1	COMMD8	EWSR1	TAF6L		POF1B		PLEKHM2		IKBKG
LIN37	GMFB	KMT2B	IL6ST		AKR1B1		UGP2		N4BP2
YTHDC1	FARP2	RPL11	CCDC25		PSMA7		KCTD10		SHISA2
DCLRE1B	PSMA5	NEK7	EIF4E2		TP53		HDAC6		STXBP1
PRPF38A	GLG1	MTBP	PLD1		LIMA1		RAPGEF1		ABLIM3
BRMS1	ATG16L1	LOR	FARSA		EIF3G		EIF2AK4		PANK4
REPIN1	HIP1R	WARS	IDH1		CTPS1		PIP4K2A		ALPK2
USP3	HEBP1	TBC1D22A	RASA4B		MARCKS		PRKAG1		EXOC1
LUC7L3	COL12A1	MIF	NFKB2		ITGA3		USP19		GGA3
ZBTB5	NEB	DDX51	WWC2		SEC22B		TPP2		TCAF1
UBN2	CHKA	UCHL1	DNM1		XRCC5		SHROOM1		PCBP4
NR1D2	AGAP3	ANAPC1	UBE3A		BASP1		CASKIN2		CCDC66
CCDC28A	METTL2A	CTBP1	MLLT6		PPP3CA		MTMR4		LSM11
IRAK2	COG2	ZNF616	MAPK7		PLOD2		MED23		SORBS3
CENPK	KAT2B	TGM1	NUP85		PHB		PPIP5K2		URI1
QTRT2	PI4KB	IMPDH2	SNX4		NONO		CENPE		CEP250
RIOK2	TRDMT1	POLR3D	CASZ1		SEC23A		PTK2		KIAA0753
RPF1	MOV10	ACOT7	EPHB2		HNRNPUL1		MPDZ		DENND5A
ZPR1	PRKACA	BPNT1	FAM13B		IGF2BP3		ATP5PD		CCDC28A
SNAPC4	SERPINB9	NGDN	DGKA		PPP2R1A		MCM6		IRAK2
NCOA5	NUP35	TBC1D10A	GABPB1		GNAS		GTF3A		EEA1
RPRD1B	NPC1	ZNF528	VPS13C		GNB1		TTC37		ANXA4
VRK3	ANK1	RPL31	FSD1		P4HA2		KLC4		MYO18A
PNKP	SERGEF	SEC61B	SH3RF3		PDCD6IP		AKT3		PEBP1
CLP1	IFT27	C19orf47	DPH1		RPLP0		FAF2		VPS33B
TRAPPC1	DEF8	HMG20A	SNX33		UCHL1		SRGAP1		UBE2J1
KRTAP4-6	PSTPIP2	ZC3H8	PSMD7		PGM1		ARL1		CLP1
WDR89	BLOC1S5	ZNF787	PRR5L		RPN2		SLFN11		CDC23
ITGB1BP1	LBH	AKT3	CAPN7		OTUB1		SPHK1		MAPK1
RAB22A	THBS1	CIAO3	RRAGC		PTMA		C6orf132		TRAPPC1
PJA2	EVI5	IFRD1	MTFR1L		EIF2S1		FAM126A		VPS45
STARD5	SYN1	SAMD1	DNAJC7		BSG		NSDHL		FLCN
ANKRD62	DGKE	RELL1	DIS3L2		SRRT		RANBP9		STX3
ROBO1	CTU1	NKAPD1	ZNF335		CALR		NUDCD1		TBC1D4
ZNF114	STX6	RABL3	ACBD5		CLTB		SNRPB		VTA1
PHF19	ILF2	ARL1	PDE4DIP		LAMP1		ALKBH3		TSG101
SAP30	SHKBP1	PURB	MAD2L1		RPL13A		IDH1		STUB1
CACTIN	ATF6	CISD2	MED16		ANP32B		RNF25		CARD8
ASH2L	PREB	MDH1	HECTD4		PRDX5		TDRD7		WDCP
DPF3	STARD13	GPX4	C12orf29		PSAP		LRBA		FMNL2
PNP	SNU13	ZNF567	SCAMP3		DECR1		STT3B		MTMR1
ZNF2	JMY	CCNA2	PRMT5		MGME1		FAM13B		MED24
MYBL1	NAA30	ZNF428	SLC19A1		DHX30		CRYZ		WWC1
MSANTD4	PDLIM3	BTF3	FCHSD1		GLS		TCAF1		SLMAP
RUNX1	RTTN	CANX	ABHD12		TIMM44		DGKA		MRPS11
FAM111A	DPCD	MED27	THOC3		IARS2		MTFR1L		CEMIP2
RTEL1	APMAP	PNISR	PCLO		NUMA1		DIS3L2		SYNE2
LRIG1	FMNL3	ZCCHC9	WDR35		HSDL2		GPRASP2		EPN2
CEP57L1	CISD1	IRGQ	ZFP36L2		DLAT		PPM1B		PPP6R2
CCDC82	SLC35B2	SGF29	CUL2		MRPS5		ACBD5		TBC1D10B
METTL14	THEMIS2	TRAIP	FNBP1		TARS2		RNF34		RAB3GAP1
GSTM1	TOP3B	SUN2	ZBTB5		PYCR2		RAB21		GOPC
RAD54L2	TMX2	ZBTB18	KLHL11		FMR1		ELMO2		TSC22D4
ZNF350	NPTN	PMVK	ERCC6L2		MRPL9		WDR35		GPBP1
TNS2	SENP2	HDAC5	CAB39		RARS2		PIKFYVE		KIFC3
NPM2	HMGCR	TENT4B	WASF1		RBBP7		AJUBA		PITPNM1
DDX49	RAB28	GOLPH3	FBXL3		DLST		RBPMS		GRAMD2B
TMEM51	PSKH1	GNL1	ANAPC7		ME2		NDEL1		KATNAL1
NSUN5	IREB2	CLTA	COPS7A		ERBIN		INPP5B		RRM2B
ELK4	DNER	LCOR	DNAJA2		ATP5F1C		ATIC		TTC28
DDX47	F11R	ZNF48	TRAPPC6B		MRPS27		PTTG1		STK24
WDR12	POSTN	STAMBPL1	PSMG1		ACOT1		RPAP2		PFDN6
MBIP	TBC1D13	DPH7	TMEM131L		ECHDC1		MID1		METAP2
MCRS1	FADS3	ABRAXAS1	TBC1D9B		ACADM		ARHGAP42		LRSAM1
POLE3	ERAP1	MAML2	STX12		TACO1		PSMC6		PRPSAP1
NINL	XPO7	PAXX	ANKRD40		KRT85		PIK3CD		PRUNE2
METTL1	EIF2B2	RAB5B	CLTB		MTHFD2		BORCS6		KIAA1522
TIMELESS	CROCC2	PTGR1	WDR81		SART1		MAP2K1		SNX18
RBFOX1	FBXL18	LGALS3	CRYZL1		SF3B2		GNPDA1		ARL8A
ERCC4	GPBP1L1	EEFSEC	MIGA1		UBAP2L		ABLIM2		OCIAD1
TSHZ2	EFNB2	MCM9	UNC13A		FASTKD3		IFT57		CNOT11
RPS3	SCRN3	ALKBH5	KIAA0930		ARF4		RINT1		AQR
RAB1A	AMZ2	RIOX2	SKA2		TFRC		AMOTL1		PEX1
EIF3D	GCLC	SPOUT1	FAM91A1		MTREX		DNAJC21		PPP1R13B
DENR	STRADA	GSE1	IGF2BP1		LAP3		TECPR2		MITF
ASPSCR1	DACT1	KDM5B	HSF1		HSPH1		TACSTD2		SHROOM1
SPDL1	ERP29	CXXC1	CDCP1		PHLDB2		PRKD3		GSTA1
TXNL1	FAM222B	ZNF177	ZC3H12A		CSE1L		TMEM165		CDC16
XRCC5	GEMIN4	REPIN1	MAP4K1		CYB5R3		EDRF1		NCKAP5L
BRCA1	JPH2	USP3	MED4		PSMC2		PFDN1		GEMIN6
C12orf45	TOGARAM1	UBN2	RIMKLB		STIP1		SCFD2		MND1
RAB8A	SMYD4	NR1D2	UBXN6		CASP14		CNOT6L		AHI1
GPN1	FBXO42	OTUD5	TXNIP		AUH		GFPT2		ATP6V1C1
MOB3A	VPS39	CHCHD4	ZC3H12C		EIF2S2		YWHAG		IFT52
SAFB2	ZNF277	C1D	FUNDC2		SFPQ				VAV2
TMPO	APOL2	JADE2	CNTLN		H1F0				WDR82
ENO1	IL1RAP	EPM2AIP1	CNBP		DYNC2H1				USP54
CDK1	CLCN7	ZFAT	SGTA		ABCE1				PEX3
RAB13	PRPS2	KLF12	JAK1		CCT6A				ZW10
SLC7A5	ANO10	S100A9	NCKAP1		GIGYF2				RASSF8
SUGT1	ADAM17	RPF1	TRAPPC8		PPM1G				SPC25
SF3A3	AGTRAP	FOXJ3	SNRK		SRRM2				DOCK9
CDC20	EI24	SNAPC4	EEF1AKNMT		CRAT				RIPK4
FXR1	GSTCD	NCOA5	PARD3B		MRPL47				CDK5RAP2
EIF2S2	EIF2B3	CCDC112	EXOC2		ESYT1				GRAMD1A
ZMAT2	SCCPDH	RPRD1B	CARD10		TNPO1				PLEKHA7
KRT6B	ABHD14B	PNKP	ZC3H7B		EIF5A				APBB1IP
KRT6C	CRLF3	KRTAP4-6	TCP11L1		GNAI2				PCBP3
PCBP2	FBXW9	UBXN8	PROSER2		ELAVL1
INCENP	COG5	RPL18A	EIF2D		CALML5
GTSE1	RELCH	ANKRD10	BROX		DTYMK
CAPZA2	RB1CC1	KDM2B	KRTAP10-1		IGHA1
MAGOH	WDR45	APTX	BDH2		AASS
DLG5	SLC35A2	TCF19	MALT1		PRRC2C
ECD	NUP160	RAB2A	MED13L		EIF4G2
TLE3	MOB4	PHF19	CENPL		SNRNP200
PFN2	PIK3C2B	BCLAF3	FGFR1OP2		EIF3D
MGMT	WLS	FAM111B	ENKD1		DDX46
CD151	DNAJC2	BRF2	COMMD4		U2AF2
GJA1	FRYL	JMJD6	NHSL1		YBX1
SCAPER	HENMT1	MED19	ENOSF1		ALDOC
MYCBP	SPTA1	GAS2L3	WDR11		A2M
KRT5	GPAM	GMEB1	GSTM1		FUS
KRT16	SRRM2	EZH2	PARPBP		HMGN2
RPS27A	FUBP1	RPUSD2	QTRT1		CNP
CCNB2	SDE2	E2F3	TRIM13		CTSD
SLC3A2	HNRNPF	METTL14	RBCK1		RPS14
MICAL3	UQCRC2	INTS4	CEP63		KDELR2
IPO7	SF3B2	PWWP3A	KLC3		SNW1
KNL1	RPL13	ALOXE3	BTBD7		UBA2
DHX15	USP36	GTF2H1	SIRT2		UMPS
SLC1A5	PES1	CDK2AP1	SCN11A		NOL10
PRIM2	DNMT1	L3HYPDH	NAMPT		S100A14
FNDC3B	SMARCA1	MDM1	PI4KA		PDHA1
USP14	SNW1	POLQ	CIT		RPL31
CRTC2	CDK11B	DCUN1D2	NMI		BRD9
SLC38A2	GATAD2B	MED28	FAM92A		ITGB1
AGTPBP1	KDM3B	SURF2	TNFRSF10B		STAU1
CETN2	NPAT	PTGES3	IRS1		COPB2
TRIM56	ZRANB2	CHTF18	VEZT		CTNNA1
DHX38	HNRNPM	SREK1	DENND2A		BCAP31
HNRNPA1	KIF20B	URB1	NUP54		TXNRD1
YBX1	SAMD4A	KIAA1958	RNF31		CAD
QKI	H2AFZ	ATXN7L1	ASPDH		EDF1
SECISBP2	ZFYVE19	KMT5C	CTNNAL1		CAV1
LATS1	RPL34	GLIS1	RHOBTB3		ARHGDIA
DNAJA1	CHMP5	POLL	HMOX2		EHD2
ATXN1	BCCIP	ZNF337	DCAF6		RPL28
CCDC9B	USP7	L3MBTL2	CPD		GTF2I
DSG1	TNPO2	PDCD4	GLI3		TMCO1
SAFB	RNASEH2B	MPHOSPH6	KRTAP16-1		RPL27A
CFL1	DSN1	INTS10	ANKRD13B		CCDC177
PSMC1	UTP15	KDM4D	SYNRG		GGCT
RAB7A	PGRMC2	ETAA1	USP5		GPI
ZNF687	DNMBP	ZBTB21	SLC16A3		DAD1
RPLP2	RPL26	EIF3C	DEPDC7		DNMT1
ILKAP	CSTF2T	ETF1	HIST1H2AC		HTT
ELP2	GTF3C5	WDR18	TUBB		NUCKS1
POM121	HDAC2	AHCYL1	CLUH		CSDE1
EIF4H	RPL23	RACK1	COPZ1		KTN1
LSG1	ERF	TASOR	MAPRE1		ARHGAP29
SPTBN1	NFATC3	CAT	UPF1		RRM2
KRT80	NR2F2	RPS16	GAPDH		DNM1L
BRIP1	RPS5	MBNL1	FOXK1		DBNL
POM121C	VPS11	ZC3H15	TAB1		LASP1
PRDX1	WWC1	CDK9	MARCKS		PDAP1
YWHAE	AP3M1	PPP1CA	PRC1		SAFB
STRIP1	PTPN3	MASTL	ORC2		DYNC1LI2
SHB	MKLN1	GTSE1	CCDC174		USP5
SUN1	IGHMBP2	PSMC3	ZNF91		RHEB
WDR36	CNOT10	NOC2L	SMARCA2		MAPRE1
SRP54	CETN2	DFFA	ZFPM2		NASP
ANXA2	DIP2A	NAB2	HLCS		GART
FBXO5	PURB	ZNF235	NSA2		SEC24C
ALB	CTSD	ANLN	PRR14L		DDX42
YWHAQ	TRIM56	PLRG1	CCAR1		HK1
RPL12	RIC8B	ZBTB11	BRD2		ARPC5
COPS5	PPP1R13B	DEPDC7	ZNF22		CLIC4
KRT10	IL6ST	SMARCAD1	KANSL1		EIF3L
PRDX2	EIF4E2	MTDH	U2AF1L5		MCM3
PRMT1	NCKAP5L	KRT9	ZFP62		PGD
EDC4	PGM3	HSPA4	PLOD2		EIF2S3
CSNK1A1	MAP3K7	KRT10	NAB1		FLOT1
SNRPD2	GGA3	MATR3	DIEXF		NOP56
TASOR2	PTGR1	ZNF318	SNRNP70		ACTR3
RPS16	PSMD7	KRT1	RAB3GAP2		KPNA2
AP1B1	FCHSD1	PUS1	MAST3		OXSR1
RPSA	FAM120B	DBN1	ZNF66		CCT7
RPLP0	HAUS5	PDCD5	MTSS2		QARS
CHMP4A	IQCJ-SCHIP1	FRMD6	ZSCAN21		RPS12
NOTCH2	SESTD1	DOCK1	ZNF595		UBE2V1
USP6NL	ARHGEF40	ZNF765	ZNF597		MCM7
BRAP	ITGB3	SHB	ZSCAN12		SLC2A1
DCBLD2	C11orf49	NPEPPS	MLLT1		DHX15
FAM193A	VPS18	GPATCH1	YY1AP1		RHOA
SMC1A	PLIN2	ARG1	ZNF135		THOC2
PPID	PLD3	HDAC2	AKAP17A		EIF3I
EHD2	RDH11	TMCO1	ZNF611		MMTAG2
KRT9	MLXIP	TERF2IP	ZNF721		SNRPD3
ETF1	CRIM1	GNB1	ZNF143		G3BP2
ANXA1	FAT1	DYNLL1	ZNF100		RBM25
TPI1	SEPTIN4	ZNF300	ZNF879		RPS5
MCM5	EIF3M	EIF2S1	ZBTB7A		KHDRBS1
PKP4	STAT5B	PTAR1	ZNF107		PSMA5
ARPC5	TRAPPC9	ZNF749	ZNF766		SET
IFIT3	THEM6	COPRS	ZNF675		TGM2
DUT	ACTC1	HDX	CDC42EP3		FBLN2
UBE2C	TMEM263	ZNF227	ZNF34		FLG
DHCR24	UQCRC1	PAPSS1	ZNF708		GLG1
CACYBP	PFN1	CDV3	TANGO6		SRSF9
PURB	KRT27	YJU2	RXRB		H1FX
EIF4E2	LDHA	NUP153	ZNF480		NOP14
KRT14	RPS3	RPRD2	ZNF347		IFI16
HRNR	TOP2B	USP5	MRTFA		MAP7D1
PCBP1	RTF1	TRIR	ZNF175		PDLIM5
CDK17	ALYREF	EIF4B	WIPF2		CTNND1
UBAP2L	CDC5L	SPATS2L	ZSCAN22		NIBAN2
ABCE1	PSIP1	YTHDC2	GFPT1		EIF3C
KRT1	BRD4	MARCKS	TSN		PALLD
BRCA2	HNRNPH1	HNRNPDL	ZNF483		SNX1
CAPZA1	ZC3H18	CDC42	ZNF484		DBN1
PYM1	POLA1	ARPP19	ZNF680		SEPTIN7
KIF1B	SMARCA4	LZIC	ZSCAN29		EIF5
PACS1	MEPCE	ZNF143	ZNF90		RAI14
CCZ1B	RBM12	ZNF536	VPS35		EFHD2
YWHAZ	MSH3	ZNF841	STON1		CNN3
KIRREL1	MCM10	MRTFA	EIF3I		CRIP2
CENPH	SRP14	ZNF319	ZNF528		SH3GL1
PFDN2	SUMO2	TSN	ZIM3		CLIP1
WDR75	ETS1	NUDT5	OLA1		MAP4K4
RECQL	YLPM1	BCOR	RAB27B		SNX2
AFDN	LMNB2	KRT27	IQSEC1		NFAT5
KPRP	RBM39	PGK1	THAP11		CAPRIN1
CCDC124	SRSF11	LGALS1	NDC1		PLIN3
ISY1	PTMA	AURKB	NEK4		SRP68
ILK	PRC1	ZNF468	UHRF1BP1		USO1
CHMP4B	CWF19L1	ZNF451	CAMK2G		PPL
FLNA	PGK1	KIF23	WRN		PABPC4
RFC4	PML	TARDBP	SLC12A4		PACSIN2
NDC80	H2AFX	KHSRP	PSMD8		NPLOC4
TAF7	JUND	VDAC2	UBE2Q1		RFTN1
EIF3F	RBM15	AP2M1	RFC3		IGF2BP2
DFFA	NFIC	GNB2	PIBF1		NAP1L4
GLS	RXRA	ZFP2	POLR3B		CSNK1A1
JUNB	PCYT1A	ZNF816	ATP6V1F		MACO1
SUCLA2	RBM41	PSPC1	LPIN1		UBA6
PYCR1	GIPC1	RALY	LRBA		COPB1
LIG3	TADA3	CDK2	DDX12P		MBOAT7
PNPT1	TSR1	CAV1	POLR3C		CHD4
DLAT	ERI1	HNRNPF	GLI2		MMS19
LGALS1	TRAPPC3	RBM12	CCSER2		SF3A3
ZNHIT6	SUMO1	SUGP1	NT5C2		IARS
ADD1	PHF5A	STMN1	KEAP1		MYO1C
KRT85	UBA2	RPS27A	ZFP36L1		RRM1
OAT	TRIOBP	ITGB1	IQGAP3		STT3A
MED15	PARP4	NUP50	USP11		YARS
ACO2	TANC2	ACTB	EPG5		TRIP13
PKP1	ATF2	SLAIN2	ITGB4		GMPS
HIST3H3	ALG13	LDHB	AGPS		DSTN
ARPP19	USP6NL	GMPS	HOXC8		DYNLL1
USP42	GPI	PKM	BECN1		CCAR2
SEPTIN10	VGLL4	CDK1	TEDC1		CDC73
TFDP1	OGA	ZNF776	USP25		SF1
AVEN	MIF	EIF3H	LZTS2		ACBD3
TANC2	HIVEP2	NCOA7	HIST1H4A		MAT2A
CENPO	RPL10	NAP1L1	EXOSC10		PDIA6
ATF2	RGS12	RBM7	SRRM2		PRPF4
RND3	KDELR2	FUBP1	DDX46		TBK1
GCC1	SNRPC	MYBL2	ECHDC1		AP1M1
VGLL4	TAB2	POLA2	CAV1		ARFGAP2
COPZ2	COPRS	FHL1	RRBP1		DHCR7
MAMLD1	ZNF330	HNRNPC	TMPO		DNAJA1
AHSG	DHX35	PCCA	DHX38		HINT1
TMX1	ACSL4	CDK14	RNMT		MDH1
TAX1BP1	CCDC177	TWF1	KIF22		AP1B1
EYA3	DCBLD2	IGBP1	SMCHD1		FLII
EIF3E	PDIA3	S100A6	PINX1		LRRC47
HADHB	SACS	PKP1	TEX10		OSBPL3
RPL35A	IFRD1	ERI1	CCDC102A		SEC61B
TBCA	CD151	USP14	NFIL3		SKP1
AIP	MPP5	PFKP	NSD3		TRIM28
CDC42BPA	GJA1	DSTN	ESCO2		ACAT2
MTCL1	GGCT	RPL35	KIN		API5
CCDC177	ARF6	IRF2BP1	SCYL1		ARPC1A
NMT2	WASH4P	UFD1	GANAB		CAP2
DAG1	TOM1	CHMP4B	HMGXB4		CAPN2
UFD1	TJAP1	SYNRG	RAD18		DDX1
PDIA3	DCP2	NCAPG	HCFC2		PSMC1
FBXO30	PPA1	CAPZB	FUS		PSMD3
POLE	CANX	FANCI	CWF19L1		RPS10
IFRD1	NQO1	RUVBL1	CDK14		TMEM43
CEP44	CNOT11	EIF2A	EXOSC9		FEN1
CALML5	DTD1	TUFM	POLR1E		HK2
CHMP1A	CRCP	ARPC2	MTA1		PFN2
CCDC22	IKBKG	TAB1	ANP32B		PTK7
WASH4P	PPP1R37	MAP3K20	RRP15		RPL38
ANXA7	CFAP298	SIRPA	SPAG5		SAR1A
ECHS1	THY1	ATP2A2	LGALS1		TMX1
LATS2	ACBD6	RPS18	VEZF1		CLTA
NQO1	SMC1A	CASP3	CBX4		FARSA
PPP2R2A	POLR3B	RNF114	SENP6		PHF5A
CNOT11	CCS	NUDT21	PQBP1		SNRPC
LGALS8	CLTA	ZNF660	ALDH9A1		CDC5L
MARCKSL1	ABLIM3	IPMK	TFG		GNL1
GRB2	ALPK2	UBP1	CDK7		HDAC2
FYCO1	FGD6	VPS35	ASXL2		PPA1
DCPS	STOM	THAP11	DDX41		PSMC4
TRIM38	SNX33	WRN	ZNF184		RALY
IFRD2	AGFG2	SF3B2	RLF		SNRNP70
SPAG1	ZC3HAV1L	ARCN1	CBX5		THY1
DAD1	SORBS3	EDC3	PIAS2		UGGT1
GMPPA	CAPN7	PSME1	RPL28		BOP1
CFAP298	RRAGC	TAF6	BCAR3		DDX23
SYNE1	URI1	PC	ERCC1		EWSR1
PRMT9	DNAJC7	U2AF2	CCDC43		FDPS
DNM1	CCSER2	AK1	CMTR1		USP39
GKAP1	PDE4DIP	GATAD2A	PACSIN2		APMAP
CYP1B1	AKTIP	SRSF3	TARS2		NOLC1
UACA	DCTN3	EIF3G	ARGLU1		PSMD4
NUP85	SSR1	LMNB1	S100A11		RCC1
SNX4	SGPL1	DCD	ZNF286A		SARNP
PANK4	TDRKH	CALM1	GSN		UHRF1
AHI1	THOC3	RBM6	RAP1B		CPSF7
SNUPN	DICER1	GTF3C5	IPO5		METTL16
AFF3	NFXL1	CNN2	ZHX3		RPS15
ARIH2	NCK2	ARPC5	CPSF3		RRP1
PAPSS2	CUL3	SAMHD1	SLC30A1		SRP9
RAB5B	CYB5R4	MICAL3	BARD1		ZNF326
SH3RF3	RASSF1	JAG1	VBP1		CBX1
PSMC4	HABP4	SEC24B	RPS19		CBX2
TTN	PFDN5	CDC20	TOX4		CBX5
VAV2	KATNB1	ARAP3	NCBP3		CDSN
CEP295	CAB39	SRP68	CTNNBL1		CUL2
EXOC6	ANKRD27	SRRT	SNX3		HMGB2
OSBPL11	PRKAR2B	TFCP2	ZNF670		HMGN1
PSMB1	RAB29	PAWR	TFDP1		KRR1
PRMT5	CDH2	PHACTR2	ZC3H7A
GBE1	UBIAD1	COPZ1	RPL36AL
SLC19A1	NUP155	ZNF195	PRMT1
NT5C2	AKR7A2	MYO1E	WRNIP1
ABHD12	C6orf47	RASA3	ZNF615
DICER1	DEPDC1B	GTF2H2C	ZNF716
WDR82	CCN1	STOML2	RHOA
PEX3	ARAP1	MAGI1	SLC39A14
RASSF8	GLMN	GOLGA5	RPS20
NFXL1	FAM160B1	MSTO1	GLO1
MIA3	C2CD4C	SNX3	WDFY1
RAB11FIP2	CAVIN3	NDE1	NRDC
OSER1	ATG3	LPIN3	EWSR1
CASP1	CARD6	OCLN	SKP1
SPAST	EIF2B1	STIM1	XPO1
FNBP1	MTX3	OSBPL8	PRKRA
CHCHD4	IQCC	STXBP5	ZNF625
WASF1	BCL2L13	SSH2	ARID1B
NFATC1	CPT1A	CBLB	VGLL4
NFKBIB	STARD3	SLC39A14	NOB1
KIAA0232	AP3S2	TUT4	ZNF460
ANKRD13A	ODF2L	FAM133B	RPS5
KIF24	NACAD	MTMR12	ZNF300
NECTIN1	BEGAIN	GRK2	ANKFY1
PLSCR3	UGGT1	ARHGEF17	CLCC1
PSRC1	PTPDC1	NOB1	EIF2S1
ANKRD40	COG4	ZNF460	ZNF79
WDR81	TRAM1	ARFIP2	SLC38A2
MIGA1	PLEKHM2	DNAJC6	SLC30A6
MED14OS	UGP2	GAR1	CNP
CCDC112	KCTD10	ZNF14	SNRPC
MAP7D2	HDAC6	HAUS3	AP3M1
UBE2J1	RAPGEF1	ATP5PD	ACAP2
SEC13	EIF2AK4	ACTR10	SIK3
SH3BP5L	PIP4K2A	FTSJ1	RPL35A
ASNSD1	PRKAG1	KDM4A	SMC3
SORBS1	USP19	RIOK3	EIF3K
HTT	TPP2	BLVRA	TUBGCP2
AXL	TUBA1A	TBCE	RPS15
LYPLAL1	CUL4A	RPL35A	HDX
PPP2CA	NUMA1	LINC01006	TRAPPC5
EML1	U2SURP	RCC1	HS1BP3
SNX11	YWHAZ	SMC3	NAGK
FGF1	FTSJ3	TBCA	AKAP8
VAC14	RPL22	ZNF330	FTO
WFS1	TFRC	EPS8	KLC4
TRMT12	HIST3H2BB	STAM	STX4
RAD50	PRPF40A	USP32	RAP1GAP2
TRAPPC8	CDK6	PSMA1	UFD1
TIMM50	SHROOM1	PDIA6	NCOA1
RAB2A	CASKIN2	PAIP1	TSC22D1
EEF1AKNMT	MTMR4	TOX2	PAPSS1
PARD3B	RPS4X	TSC22D1	CEP95
VPS50	PRDX2	SPATA5	CCDC9
EXOC2	GNL2	RGS10	RSRC2
COMMD8	WAPL	RSRC2	SFXN1
GMFB	AFF4	SLC30A7	CFAP36
FARP2	NIPBL	MAP4K3	FOXO3
PSMA5	DDX24	KIF7	CHMP1A
GLG1	PDS5A	MYCBP2	TBC1D12
ATG16L1	RBM17	LRCH1	SECISBP2L
HIP1R	HIVEP1	FBF1	FNIP1
HEBP1	PINX1	CHMP1A	TSEN34
COL12A1	NFIX	EXOSC5	SRGAP1
NEB	QSER1	CAP2	PSD3
CHKA	INTS12	GSTO1	MICALL1
AGAP3	PAPOLA	RPL37	PIP5K1A
METTL2A	ZNF384	SEPTIN8	LATS2
COG2	TAF9	GJA1	FBLN2
KAT2B	BRIX1	EXOC4	NQO1
PI4KB	PCNP	GGCT	ALDH3A2
TRDMT1	PRPF31	ZNF507	ARHGAP32
MOV10	DIS3	NDRG3	FYCO1
PRKACA	SMAP	NCAPD2	IKBKG
SERPINB9	RAB6A	HM13	N4BP2
NUP35	MBD3	PPP1R12C	SHISA2
NPC1	RPS14	PARP10	STXBP1
ANK1	MSH2	CAMLG	ABLIM3
SERGEF	RPL27A	PPA1	PANK4
IFT27	MED23	FAM126A	ALPK2
DEF8	HAUS1	NSDHL	EXOC1
PSTPIP2	GTF2H2C	VPS26A	GGA3
BLOC1S5	HIST3H3	ACTR5	TCAF1
LBH	NCBP2	GORASP2	PSMC4
THBS1	HBA1	PPP4R1	PCBP4
EVI5	GMEB2	EXOSC2	CCDC66
SYN1	DNAJC1	NAA35	LSM11
DGKE	G3BP2	SEC23B	SORBS3
CTU1	PPIP5K2	POMP	URI1
STX6	CENPE	TBCC	CEP250
ILF2	PTK2	NUDCD1	KIAA0753
SHKBP1	AKT1	NUDT12	DENND5A
ATF6	RPS6KB1	KAT5	CCDC28A
PREB	MPDZ	ITPK1	IRAK2
STARD13	TMX1	GMPPA	EEA1
SNU13	AGTPBP1	DHFR	ANXA4
JMY	PSMD12	TAF6L	MYO18A
NAA30	MCM6	IL6ST	PEBP1
PDLIM3	GTF3A	CCDC25	VPS33B
RTTN	OTUB1	EIF4E2	UBE2J1
DPCD	NMD3	PLD1	CLP1
APMAP	ZNF622	IDH1	CDC23
FMNL3	TTC37	RASA4B	MAPK1
CISD1	KLC4	NFKB2	TRAPPC1
SLC35B2	NMT2	WWC2	VPS45
THEMIS2	AKT3	DNM1	FLCN
TOP3B	FAF2	UBE3A	STX3
TMX2	TGFBI	MAPK7	TBC1D4
NPTN	SRGAP1	NUP85	VTA1
SENP2	ARL1	SNX4	TSG101
HMGCR	TXNDC9	CASZ1	STUB1
RAB28	SLFN11	EPHB2	CARD8
PSKH1	SPHK1	FAM13B	WDCP
IREB2	C6orf132	DGKA	FMNL2
DNER	FAM126A	GABPB1	MTMR1
F11R	NSDHL	VPS13C	MED24
POSTN	RANBP9	FSD1	KIF5B
TBC1D13	NUDCD1	SH3RF3	CD44
FADS3	RFC3	DPH1	ALDOA
ERAP1	SNRPB	SNX33	PRPF3
XPO7	ALKBH3	PSMD7	ILKAP
EIF2B2	FARSA	PRR5L	FASTKD3
CROCC2	IDH1	CAPN7	SAFB2
FBXL18	RNF25	RRAGC	SUB1
GPBP1L1	TDRD7	MTFR1L	RPL27
EFNB2	LRBA	DNAJC7	WWC1
SCRN3	STT3B	DIS3L2	PRIM1
AMZ2	NAA15	ZNF335	SLMAP
GCLC	FAM13B	ACBD5	LDHA
STRADA	TCAF1	PDE4DIP	SON
DACT1	DGKA	MAD2L1	PARK7
ERP29	MTFR1L	MED16	VDAC2
FAM222B	DIS3L2	HECTD4	ZFYVE16
GEMIN4	GPRASP2	C12orf29	NCL
JPH2	PPM1B	SCAMP3	PKM
TOGARAM1	ACBD5	PRMT5	AGFG1
SMYD4	RNF34	SLC19A1	TOP2B
FBXO42	RAB21	FCHSD1	BRCA1
VPS39	ELMO2	ABHD12	PARP1
ZNF277	WDR35	THOC3	TCF12
APOL2	PIKFYVE	PCLO	ZNF687
IL1RAP	AJUBA	WDR35	SRP14
CLCN7	RBPMS	ZFP36L2	GPALPP1
PRPS2	NDEL1	CUL2	PPP4R3B
ANO10	INPP5B	FNBP1	MRPS11
ADAM17	ATIC	ZBTB5	TCEAL3
AGTRAP	PTTG1	KLHL11	PCNP
EI24	RPAP2	ERCC6L2	RPS8
GSTCD	MID1	CAB39	EP400
EIF2B3	ARHGAP42	WASF1	PPIL2
SCCPDH	PSMC6	FBXL3	USP1
ABHD14B	PIK3CD	ANAPC7	WWTR1
CRLF3	BORCS6	COPS7A	RAC1
FBXW9	MAP2K1	DNAJA2	ZNF207
COG5	GNPDA1	TRAPPC6B	ZNF516
RELCH	ABLIM2	PSMG1	SMG9
RB1CC1	IFT57	TMEM131L	KHDC4
WDR45	RINT1	TBC1D9B	MEF2D
SLC35A2	AMOTL1	STX12	PA2G4
NUP160	DNAJC21	ANKRD40	CCDC124
MOB4	TECPR2	CLTB	MAGOH
PIK3C2B	TACSTD2	WDR81	APEX2
WLS	PRKD3	CRYZL1	RPS15A
DNAJC2	TMEM165	MIGA1	SSB
FRYL	EDRF1	UNC13A	TSC1
HENMT1	PFDN1	KIAA0930	RPL27A
SPTA1	SCFD2	SKA2	SYNE2
GPAM	CNOT6L	FAM91A1	UBE2V2
NCAPH	GFPT2	IGF2BP1	FKBP3
LIAT1	HIST1H1E	HSF1	S100A6
EMD	YWHAG	CDCP1	UTP15
ERCC1	PCBP3	ZC3H12A	RPL26
PALM	RAB1A	MAP4K1	NECAP2
PKM	DHX29	MED4	EPN2
PHLDB2	PRPF3	RIMKLB	ZNF326
EEF1D	BLM	UBXN6	PPP6R2
PPP3CA	NELFE	TXNIP	CDC42
FAM120A	FEN1	ZC3H12C	TBC1D10B
CSE1L	MTA2	FUNDC2	SIRPA
FHL1	ESS2	CNTLN	OCRL
PGK1	ARF4	CNBP	C2CD2L
AKT2	FOXK1	SGTA	ATP2A2
WDR20	SUB1	JAK1	RPS18
GBF1	PHAX	NCKAP1	RAB3GAP1
RPL9	API5	TRAPPC8	ZNF836
EIF2S3	FUS	SNRK	TSC22D4
TPRN	RPL19	EEF1AKNMT	ZNF768
CAT	UPF3B	PARD3B	GMEB2
AP3S1	POLD1	EXOC2	PHB
TMCO1	ZMYM3	CARD10	RUVBL2
GSK3A	RNASEH2A	ZC3H7B	GPBP1
GTPBP1	PTMS	TCP11L1	DSTN
CUL4B	SNRPD3	PROSER2	SLC38A1
PDCD5	ARGLU1	EIF2D	CCNK
FLOT1	CTBP2	BROX	TLE3
GNAI2	PTK7	KRTAP10-1	PEPD
PCCA	PSMC1	BDH2	GGH
DDX3X	RAB7A	MALT1	SETDB1
MYL6	PFN2	MED13L	MTBP
PDLIM4	ZFAND6	CENPL	PITPNM1
CDC42	FTSJ1	FGFR1OP2	ZNF189
PMF1	EIF3K	ENKD1	UBP1
SRP72	HK2	COMMD4	HINT1
PDAP1	CDC42BPA	NHSL1	PTAR1
DDX19A	VASP	ENOSF1	GRAMD2B
STK10	SFXN1	WDR11	KATNAL1
DCD	CAP2	GSTM1	RRM2B
RAB3B	COPS3	PARPBP	TTC28
PRKRA	MICALL1	QTRT1	ZNF749
UCHL1	GPX4	TRIM13	SF3A2
YTHDF3	SH3KBP1	RBCK1	STK24
LBR	PM20D2	CEP63	ZNF728
FASTKD3	PRKAR1A	KLC3	CCDC177
TDRD3	POMP	BTBD7	PFDN6
ACACA	TBCC	SIRT2	METAP2
MCCC1	ARL15	SCN11A	NAA10
NFKBIE	CCDC15	NAMPT	LRSAM1
ZC3H15	ILRUN	PI4KA	PRPSAP1
DRG2	PLD1	CIT	PRUNE2
TUBA1A	PMVK	NMI	KIAA1522
NDUFS1	LPIN1	FAM92A	SNX18
USP7	DUSP12	TNFRSF10B	ARL8A
PRSS1	EXOC1	IRS1	OCIAD1
TNPO2	PTPRJ	VEZT	CNOT11
FLOT2	SAR1A	DENND2A	AQR
FAM171A1	PRR5L	NUP54	PEX1
DNMBP	SSR4	RNF31	PPP1R13B
RPL38	ADSL	ASPDH	MITF
NCBP2	GPAT4	CTNNAL1	SHROOM1
TMEM131	ATP7A	RHOBTB3	GSTA1
HBA1	TROAP	HMOX2	CDC16
GMEB2	UPF2	DCAF6	NCKAP5L
FAM107B	COMMD3	CPD	GEMIN6
RPS20	IVNS1ABP	GLI3	MND1
UAP1	CENPM	KRTAP16-1	AHI1
ACAT2	GOSR1	ANKRD13B	ATP6V1C1
SLC39A10	LMTK2	KPNB1	IFT52
TPT1	WWOX	RPN1	VAV2
NFATC3	EXOC8	SMARCAL1	WDR82
SETDB1	SLC33A1	TUBA1B	USP54
CMPK1	DOCK4	ZFHX3	PEX3
KPNA6	FLVCR1	LDHA	ZW10
VPS11	RIC1	PRPF6	RASSF8
CASP14	RUBCN	CSE1L	SPC25
MCMBP	TRPC4	NME1	DOCK9
AKT1		SEC22B	RIPK4
WWC1		CAPNS1	CDK5RAP2
PSMD12		LIG1	GRAMD1A
CNOT10		TFIP11	PLEKHA7
MCM2		CLTC	APBB1IP
NMD3		ACLY	HNRNPL
DIP2A		RPL10A	RPS6KA1
TXNDC9		LIAT1	DBN1
RIC8B		GPI	TASOR2
PPP1R13B		RPS9	MAP1B
RFC3		ACTC1	TAGLN2
IL6ST		ZNF827	TUBA1B
NCKAP5L		MAP4	BMS1
PGM3		MCAM	TUBB3
NAA15		TPI1	PCBP3
MAP3K7		SHROOM3	GART
GGA3		NPLOC4	MTO1
PTGR1		UPF3B	TRIM25
PSMD7		ASPSCR1
FCHSD1		PRIM1
FAM120B		PCBP1
HAUS5		LSM14B
IQCJ-SCHIP1		FUBP3
SESTD1		SF3A3
ARHGEF40		BZW1
ITGB3		CAD
C11orf49		EIF2S3
VPS18		SEC23A
PLIN2		KMT2D
PLD3		RNF168
RDH11		LMNB2
MLXIP		EEF1A1
CRIM1		KRT8
FAT1		NR3C1
SEPTIN4		TES
EIF3M		PBRM1
STAT5B		MAP7D1
TRAPPC9		BRD9
THEM6		GLUD1
CHMP2B		CTPS1
JUP		ALDH18A1
GAPDH		ZFPM2
CAPN1		FKBP3
EIF5A		SRSF5
DDX39B		NARS
PLS3		C2CD2L
KPNA2		RAB3GAP2
PARG		MAST3
BAIAP2		MTSS2
KRT8		RPS7
KRT77		PHB
YWHAB		AK2
CCT2		SLC38A1
COPA		QRICH1
LSM14B		PEPD
PRDX6		CDC42EP3
TMEM263		DUSP3
ENSA		TANGO6
NAPG		WIPF2
SH2D4A		GFPT1
DARS		SF3A2
GSK3B		WTAP
HSPA1A		STON1
STAU2		EIF3I
POLA2		OLA1
LSM14A		RAB27B
RAC1		IQSEC1
SARS		NDC1
ZC3HAV1		NEK4
TMEM214		UHRF1BP1
CLIC1		CAMK2G
ANKRD17		SLC12A4
TRAP1		PSMD8
GRSF1		UBE2Q1
RASAL2		RFC3
FAM83G		PIBF1
VDAC2		POLR3B
MDH2		ATP6V1F
GNAS		LPIN1
LONP1		LRBA
SERPINB12		DDX12P
GCN1		POLR3C
TRIOBP		GLI2
PARP4		CCSER2
PCNA		NT5C2
HACD3		KEAP1
OGA		ZFP36L1
MIF		IQGAP3
ZFAND6		USP11
KDELR2		EPG5
FTSJ1		ITGB4
TAB2		AGPS
EIF3K		HOXC8
DHX35		BECN1
ACSL4		TEDC1
SACS		USP25
MPP5		LZTS2
GGCT		VIM
TOM1		CLINT1
KYAT3		PUF60
GPX4		RBM17
TJAP1		PFN1
DCP2		PDCL3
PPA1		FERMT2
CANX		EFHD2
DTD1		BRCA2
CRCP		HNRNPM
IKBKG		PRRC2A
PPP1R37		ANXA1
THY1		EEF1G
POLR3B		RPL34
CCS		KIF2A
CLTA		HIVEP2
ABLIM3		RPS3
ALPK2		RPSA
FGD6		RRBP1
STOM		GDI2
SNX33		TXNRD1
AGFG2		AKT2
ZC3HAV1L		CPSF2
SORBS3		HSPA5
CAPN7		CKAP2
RRAGC		PRDX1
URI1		RANBP3
DNAJC7		ECHDC1
CCSER2		PCF11
PDE4DIP		RIOK1
AKTIP		PPP2R1A
DCTN3		RPLP2
SSR1		MAP7D3
SGPL1		SLC25A5
TDRKH		MYL6
THOC3		PYCR1
NCK2		ALDH1L2
CUL3		PRDX6
CYB5R4		EIF3D
RASSF1		SPAG5
HABP4		ERBB2
PFDN5		TFG
KATNB1		BCAR3
CAB39		PACSIN2
ANKRD27		TARS2
PRKAR2B		PKN1
RAB29		GDI1
CDH2		SLC30A1
UBIAD1		ZC3H7A
NUP155		SDCBP
AKR7A2		XPO1
C6orf47		PRKRA
DEPDC1B		ANKFY1
CCN1		CLCC1
ARAP1		SLC38A2
GLMN		SLC30A6
FAM160B1		CNP
C2CD4C		ACAP2
CAVIN3		SIK3
ATG3		EIF3K
CARD6		TUBGCP2
EIF2B1		RPS15
MTX3		TRAPPC5
IQCC		HS1BP3
BCL2L13		NAGK
CPT1A		GRWD1
STARD3		AKAP8
AP3S2		FTO
ODF2L		KLC4
NACAD		STX4
BEGAIN		RAP1GAP2
UGGT1		CEP95
PTPDC1		CCDC9
COG4		SFXN1
TRAM1		CFAP36
PLEKHM2		FOXO3
UGP2		TBC1D12
KCTD10		SECISBP2L
HDAC6		FNIP1
RAPGEF1		TSEN34
EIF2AK4		SRGAP1
PIP4K2A		PSD3
PRKAG1		MICALL1
USP19		PIP5K1A
TPP2		LATS2
RPL28		FBLN2
TEX264		NQO1
SREBF2		ALDH3A2
STMN1		ARHGAP32
MIS18A		FYCO1
CAPZB		IKBKG
AIMP2		N4BP2
MBNL1		SHISA2
CCDC14		STXBP1
ARPC4		ABLIM3
ARPC1A		PANK4
EIF3I		ALPK2
UPP1		EXOC1
HSPA8		GGA3
MRE11		TCAF1
RPS15A		PSMC4
KNSTRN		PCBP4
STAU1		CCDC66
FLG2		LSM11
PLK1		SORBS3
RPS12		URI1
SHROOM1		CEP250
CASKIN2		KIAA0753
MTMR4		DENND5A
LDHA		CCDC28A
PCM1		IRAK2
NAV1		EEA1
CDK14		ANXA4
LDHB		MYO18A
TXLNA		PEBP1
EIF4A1		VPS33B
SIPA1L2		UBE2J1
TXNRD1		CLP1
EZR		CDC23
DRG1		MAPK1
CPNE1		TRAPPC1
MACO1		VPS45
CAV1		FLCN
UBAP2		STX3
OXSR1		TBC1D4
MAP7D3		VTA1
NME1		TSG101
CPNE3		STUB1
PPME1		CARD8
MAGED2		WDCP
TBCEL		FMNL2
CSRP1		MTMR1
ABCF1		MED24
XAB2		COPA
PHB2		LRRC59
ALDH7A1		PHGDH
ECHDC1		SPAG9
BZW1		STAMBP
MED23		ALDOA
ARG1		TALDO1
AASDHPPT		BUB1
ASF1B		STAU1
RPL36AL		ABCF1
SPTLC1		ARFGAP1
BRAF		MAGED1
PPIP5K2		RPLP0
CENPE		ATE1
UBXN1		RPS6KB1
PTK2		TKT
DHCR7		INTS1
FH		RAB8A
MPDZ		RPS6KA3
CNP		YKT6
CASP8		PRDX2
ATP5PD		SND1
MCM6		EXOC7
GTF3A		VAPB
PSMA1		SUN1
TBC1D10A		CASP8AP2
OTUB1		WWC1
GRWD1		SLMAP
TTC37		SAP30BP
KLC4		HSP90B1
AKT3		TACC2
TBC1D12		ARPC1B
FAF2		TMEM214
TGFBI		OXSR1
SRGAP1		MORC3
ARL1		SMC4
CTSD		HSPD1
SLFN11		CCDC130
SPHK1		RTN4
C6orf132		PCBP2
FAM126A		HADHA
NSDHL		MRPS11
LARP6		CEMIP2
SLC16A1		DARS
RANBP9		FBXO5
NUDCD1		RNH1
SNRPB		SYNE2
ALKBH3		EPN2
FARSA		PPP6R2
IDH1		TBC1D10B
RNF25		RAB3GAP1
TDRD7		ACTR3
LRBA		GOPC
STT3B		STK38
FAM13B		TSC22D4
CRYZ		GPBP1
TCAF1		CPNE1
DGKA		USP39
MTFR1L		KIFC3
DIS3L2		MYO1C
GPRASP2		PITPNM1
PPM1B		SLC29A1
ACBD5		KPNA6
RNF34		PIGU
RAB21		HINT1
ELMO2		TDRP
WDR35		GRAMD2B
PIKFYVE		KATNAL1
AJUBA		RRM2B
RBPMS		CASP8
NDEL1		RRAGA
INPP5B		TTC28
ATIC		STK24
PTTG1		CCDC177
RPAP2		PFDN6
MID1		DIP2A
ARHGAP42		METAP2
PSMC6		LRSAM1
PIK3CD		PRPSAP1
BORCS6		PRUNE2
MAP2K1		KIAA1522
GNPDA1		SNX18
ABLIM2		ARL8A
IFT57		OCIAD1
RINT1		CNOT11
AMOTL1		AQR
DNAJC21		PEX1
TECPR2		PPP1R13B
TACSTD2		MITF
PRKD3		SHROOM1
TMEM165		GSTA1
EDRF1		CDC16
PFDN1		NCKAP5L
SCFD2		GEMIN6
CNOT6L		MND1
GFPT2		AHI1
CKAP2		ATP6V1C1
RPS2		IFT52
ANKHD1		VAV2
RANBP2		WDR82
EIF3C		USP54
TTC4		PEX3
MAPRE1		ZW10
PSMD1		RASSF8
NUFIP2		SPC25
CD44		DOCK9
HSP90AA1		RIPK4
RHOA		CDK5RAP2
FLNC		GRAMD1A
HELLS		PLEKHA7
ALDH9A1		APBB1IP
YWHAG		AAK1
MARK2		ZFP1
SKA3		STX5
FLNB		CD44
KPNB1		PGAM1
ACTB		EIF5
FSCN1		LASP1
RNF114		ENO1
TTK		CNN3
HSP90AB1		CPSF1
CKAP4		CYB5R3
NUP98		DCTN4
CALM1		MAP1B
TRIM26		EEF2
YKT6		C1orf198
PRRC2C		G3BP1
		PCBP3
		PEA15
		RBM42
		PLIN3
		ATXN1L
		G6PD
